# Supplementary material for: Proteomics Analysis to Identify Proteins and Pathways Associated with the Novel Lesion Mimic Mutant E40 in Rice Using iTRAQ-Based Strategy
Source: Int J Mol Sci. 2019 Mar 14;20(6):1294. doi: 10.3390/ijms20061294 (PMC6471476; doi:10.3390/ijms20061294)
Supplement: Supplementary file 1 [file ijms-20-01294-s001.zip]

Archive with 2 entries (2 files):
- Additional file 1.xlsx
- Table S1.xls
