# Supplementary material for: Proteomics Analysis to Identify Proteins and Pathways Associated with the Novel Lesion Mimic Mutant E40 in Rice Using iTRAQ-Based Strategy
Source: Int J Mol Sci. 2019 Mar 14;20(6):1294. doi: 10.3390/ijms20061294 (PMC6471476; doi:10.3390/ijms20061294)
Supplement: Supplementary file 1 [file ijms-20-01294-s001.zip › Additional file 1.xlsx]

## Sheet: 113
N	Unused	Total	% Cov	Accession #	Name	Peptides(95%)	Species	114:113	PVal 114:113	115:113	PVal 115:113	116:113	PVal 116:113	117:113	PVal 117:113	118:113	PVal 118:113	119:113	PVal 119:113	121:113	PVal 121:113
1	114.02	114.02	52.7	sp|Q69RJ0|GLTB_ORYSJ	Ferredoxin-dependent glutamate synthase, chloroplastic OS=Oryza sativa subsp. japonica GN=GLU PE=2 SV=2	82	ORYSJ	1.0563	0.0171	1.0181	0.5025	1.0367	0.1724	0.3895	0	0.3746	0	0.3718	0	0.3787	0
2	111.48	111.45	84.7	sp|P0C512|RBL_ORYSJ	Ribulose bisphosphate carboxylase large chain OS=Oryza sativa subsp. japonica GN=rbcL PE=1 SV=1	622	ORYSJ	1.1313	0.001	1.1563	0.0005	1.1334	0.0003	0.4148	0	0.4157	0	0.4095	0	0.3391	0
3	88.7	88.7	93.2	sp|P12085|ATPB_ORYSJ	ATP synthase subunit beta, chloroplastic OS=Oryza sativa subsp. japonica GN=atpB PE=1 SV=2	488	ORYSJ	1.0508	0.1312	1.0674	0.0662	1.0655	0.0438	1.0985	0.0099	1.1169	0.014	1.0934	0.0866	1.0558	0.3406
4	82.89	82.88	64.8	sp|Q7F9I1|CLPC1_ORYSJ	Chaperone protein ClpC1, chloroplastic OS=Oryza sativa subsp. japonica GN=CLPC1 PE=2 SV=2	61	ORYSJ	0.9118	0.2077	0.8675	0.0232	0.9357	0.4061	0.723	0.0014	0.7431	0.0058	0.7353	0.0005	0.7919	0.0752
5	73.27	73.26	79.6	sp|P93431|RCA_ORYSJ	Ribulose bisphosphate carboxylase/oxygenase activase, chloroplastic OS=Oryza sativa subsp. japonica GN=RCA PE=1 SV=2	306	ORYSJ	1.0948	0.0069	1.1083	0.0017	1.0952	0.004	0.7309	0	0.7379	0	0.7406	0	0.7035	0.0035
6	71.85	71.84	71	tr|Q7DNB0|Q7DNB0_ORYSJ	ATP synthase subunit alpha OS=Oryza sativa subsp. japonica GN=OSJNBa0061C08.5 PE=3 SV=1	280	ORYSJ	1.1128	0.0039	1.1216	0.0014	1.1267	0.001	1.1407	0.0004	1.1509	0.0004	1.1456	0.0016	1.16	0.1187
7	70.94	70.93	72.2	tr|Q9LWT6|Q9LWT6_ORYSJ	Os06g0114000 protein OS=Oryza sativa subsp. japonica GN=P0541H01.20 PE=2 SV=1	58	ORYSJ	1.0648	0.0605	1.1012	0.0053	1.0889	0.0124	0.7665	0	0.7626	0	0.766	0	0.7999	0.0001
8	68.76	68.76	65.2	tr|Q0DEU8|Q0DEU8_ORYSJ	Os06g0133800 protein (Fragment) OS=Oryza sativa subsp. japonica GN=Os06g0133800 PE=4 SV=1	101	ORYSJ	1.0974	0.0028	1.109	0.0012	1.097	0.0029	0.4815	0	0.4833	0	0.4761	0	0.4665	0
9	62.65	62.65	42.1	tr|Q9FWV2|Q9FWV2_ORYSJ	Putative chloroplast inner envelope protein OS=Oryza sativa subsp. japonica GN=OSJNBa0051D19.7 PE=4 SV=1	41	ORYSJ	1.021	0.5816	1.0227	0.6194	1.0282	0.4153	0.5547	0	0.5857	0	0.5463	0	0.5242	0
10	60.92	60.91	60	tr|Q2QV45|Q2QV45_ORYSJ	70 kDa heat shock protein OS=Oryza sativa subsp. japonica GN=LOC_Os12g14070 PE=2 SV=1	65	ORYSJ	1.0575	0.134	1.0911	0.0345	1.0552	0.1494	0.9272	0.1102	0.9161	0.0762	0.9244	0.0526	0.8461	0.0025
11	59.02	59.01	49.8	tr|Q0J0U8|Q0J0U8_ORYSJ	Heat shock protein OS=Oryza sativa subsp. japonica GN=Os09g0482400 PE=2 SV=1	40	ORYSJ	1.0057	0.9523	1.0124	0.909	0.9861	0.8795	0.7816	0.1112	0.8672	0.4732	0.8343	0.2626	0.8463	0.4243
12	58.37	58.33	57.4	sp|Q5Z974|FTSH1_ORYSJ	ATP-dependent zinc metalloprotease FTSH 1, chloroplastic OS=Oryza sativa subsp. japonica GN=FTSH1 PE=2 SV=1	51	ORYSJ	1.0497	0.2451	1.072	0.0409	1.0347	0.3478	0.9639	0.378	0.9489	0.1721	0.9229	0.163	0.8896	0.0612
13	57.86	58	72.1	tr|Q93X08|Q93X08_ORYSJ	Os09g0553200 protein OS=Oryza sativa subsp. japonica GN=UGP PE=2 SV=1	51	ORYSJ	1.0095	0.7904	1.0374	0.3623	1.0697	0.0912	1.0518	0.1756	1.0532	0.247	1.0407	0.2992	1.0064	0.8329
14	57.68	57.66	44.8	tr|Q69X42|Q69X42_ORYSJ	Putative glycine dehydrogenase OS=Oryza sativa subsp. japonica GN=P0429G06.10 PE=3 SV=1	50	ORYSJ	1.0097	0.9604	0.986	0.8929	0.9543	0.7142	0.4198	0.0083	0.4317	0.0139	0.4271	0.0176	0.3185	0.0613
15	56.89	56.88	70.6	tr|Q7Y1F0|Q7Y1F0_ORYSJ	Serine hydroxymethyltransferase OS=Oryza sativa subsp. japonica GN=OSJNBa0057G07.17 PE=3 SV=1	72	ORYSJ	1.0886	0.0054	1.1195	0.0004	1.0941	0.0035	0.8278	0	0.819	0	0.826	0	0.7596	0.0009
16	54.92	54.9	68	tr|Q0DJF9|Q0DJF9_ORYSJ	Os05g0291700 protein OS=Oryza sativa subsp. japonica GN=Os05g0291700 PE=4 SV=1	48	ORYSJ	1.0927	0.039	1.0913	0.0114	1.0647	0.1129	1.2077	0	1.2341	0	1.2372	0.0001	1.154	0.0118
17	53.65	53.63	84.3	sp|Q10CE4|GLO1_ORYSJ	Peroxisomal (S)-2-hydroxy-acid oxidase GLO1 OS=Oryza sativa subsp. japonica GN=GLO1 PE=1 SV=1	184	ORYSJ	0.9982	0.9757	1.0047	0.9398	1.0294	0.5084	0.9979	0.9748	1.0421	0.6951	1.0154	0.8045	1.0165	0.9149
18	53.1	53.11	69.8	tr|Q9AUQ4|Q9AUQ4_ORYSJ	Os03g0712700 protein OS=Oryza sativa subsp. japonica GN=OSJNBb0033N16.5 PE=2 SV=1	35	ORYSJ	1.0568	0.138	1.0475	0.2521	1.0223	0.6056	0.8849	0.0465	0.8684	0.0005	0.8694	0.0007	0.8267	0.0273
19	52.81	53.17	54.3	sp|Q655S1|FTSH2_ORYSJ	ATP-dependent zinc metalloprotease FTSH 2, chloroplastic OS=Oryza sativa subsp. japonica GN=FTSH2 PE=3 SV=1	48	ORYSJ	1.026	0.4654	1.0287	0.4376	1.0088	0.7709	0.8691	0.0024	0.8908	0.0135	0.871	0.0026	0.8622	0.2001
20	52.38	53.28	74.1	tr|Q0J9E0|Q0J9E0_ORYSJ	Glutamine synthetase OS=Oryza sativa subsp. japonica GN=Os04g0659100 PE=3 SV=1	92	ORYSJ	1.0752	0.1121	1.0971	0.054	1.109	0.0234	0.9451	0.3076	0.9454	0.2894	0.9285	0.2112	0.8523	0.0185
21	52.18	52.22	65.2	tr|Q943W1|Q943W1_ORYSJ	Os01g0501800 protein OS=Oryza sativa subsp. japonica GN=B1080D07.27 PE=2 SV=1	202	ORYSJ	1.1066	0.0039	1.1321	0.0007	1.1012	0.0056	1.4223	0	1.4701	0	1.4276	0	1.4112	0
22	51.58	51.64	71	tr|Q9SNK3|Q9SNK3_ORYSJ	Glyceraldehyde-3-phosphate dehydrogenase OS=Oryza sativa subsp. japonica GN=OJ1528D07.7 PE=3 SV=1	98	ORYSJ	1.1272	0.0071	1.1282	0.0068	1.1066	0.0188	0.6317	0	0.64	0	0.6369	0	0.5732	0
23	51.35	60.09	84.2	tr|Q0JKB4|Q0JKB4_ORYSJ	ATP synthase subunit beta OS=Oryza sativa subsp. japonica GN=Os01g0685800 PE=3 SV=1	128	ORYSJ	1.1418	0.0992	1.0007	0.9956	1.0547	0.7088	1.2015	0.1441	1.2589	0.1018	1.2861	0.1105	1.0898	0.7241
24	51.22	51.28	36.9	tr|Q2QP54|Q2QP54_ORYSJ	Elongation factor Ts OS=Oryza sativa subsp. japonica GN=LOC_Os12g35630 PE=3 SV=1	34	ORYSJ	1.1125	0.0181	1.1076	0.0154	1.0794	0.1168	0.8256	0.0052	0.8207	0.0042	0.8225	0.0022	0.8147	0.0185
25	51.19	51.38	61.8	tr|Q2QU06|Q2QU06_ORYSJ	60 kDa chaperonin alpha subunit OS=Oryza sativa subsp. japonica GN=LOC_Os12g17910 PE=2 SV=1	51	ORYSJ	1.0618	0.145	1.0795	0.1178	1.0599	0.2614	0.948	0.237	0.9481	0.2062	0.9597	0.4178	0.9257	0.1374
26	51.01	51.05	82.6	tr|Q6YU90|Q6YU90_ORYSJ	Os02g0101500 protein OS=Oryza sativa subsp. japonica GN=B1370C05.18-1 PE=2 SV=1	62	ORYSJ	1.0668	0.0467	1.0875	0.0294	1.0671	0.0456	0.8029	0.0006	0.7913	0	0.7857	0	0.7681	0.0017
27	50.31	50.31	73.5	tr|Q7F2G3|Q7F2G3_ORYSJ	Carbonic anhydrase OS=Oryza sativa subsp. japonica GN=P0004A09.36 PE=2 SV=1	124	ORYSJ	1.1111	0.0094	1.1341	0.0027	1.0883	0.127	0.6944	0	0.6803	0	0.6779	0	0.6246	0
28	49.93	49.98	49.2	tr|Q5VR43|Q5VR43_ORYSJ	Os01g0180300 protein OS=Oryza sativa subsp. japonica GN=OJ1174_D05.11 PE=2 SV=1	27	ORYSJ	0.9927	0.8995	0.9961	0.9405	1.0097	0.8596	0.8886	0.1106	0.9302	0.2986	0.9048	0.1656	0.9044	0.1886
29	49.04	49.05	63	sp|Q6K669|AMPL2_ORYSJ	Leucine aminopeptidase 2, chloroplastic OS=Oryza sativa subsp. japonica GN=Os02g0794700 PE=2 SV=1	38	ORYSJ	1.0473	0.3262	1.0822	0.1311	1.0698	0.1094	0.9191	0.199	0.8992	0.1351	0.8923	0.0387	0.8213	0.0089
30	48.38	48.39	38.5	sp|Q2QLY4|METE2_ORYSJ	5-methyltetrahydropteroyltriglutamate--homocysteine methyltransferase 2 OS=Oryza sativa subsp. japonica GN=Os12g0624000 PE=2 SV=1	30	ORYSJ	0.9589	0.8844	1.0089	0.9711	1.0035	0.9874	0.7054	0.0608	0.7681	0.2382	0.8384	0.5445	0.7493	0.0476
31	48.35	48.37	70.2	tr|Q651T8|Q651T8_ORYSJ	Os06g0662000 protein OS=Oryza sativa subsp. japonica GN=OSJNBa0051O02.43 PE=3 SV=1	37	ORYSJ	0.9887	0.8353	0.9802	0.751	0.9675	0.5268	1.0451	0.4578	1.0281	0.6354	1.1006	0.1409	1.0638	0.2844
32	48.11	48.11	65.2	tr|Q9ASP4|Q9ASP4_ORYSJ	Dihydrolipoyl dehydrogenase OS=Oryza sativa subsp. japonica GN=P0554D10.2 PE=3 SV=1	50	ORYSJ	1.1214	0.0016	1.1095	0.0036	1.1013	0.0062	0.7938	0	0.7702	0	0.7652	0	0.7675	0.0001
33	47.84	47.77	71.4	sp|Q40677|ALFC_ORYSJ	Fructose-bisphosphate aldolase, chloroplastic OS=Oryza sativa subsp. japonica GN=Os11g0171300 PE=1 SV=2	166	ORYSJ	1.1289	0.0028	1.1386	0.0017	1.1151	0.0063	0.8897	0.0256	0.9004	0.0083	0.8825	0.0023	0.8882	0.0343
34	47.81	48.12	53.9	tr|Q10NA9|Q10NA9_ORYSJ	70 kDa heat shock protein OS=Oryza sativa subsp. japonica GN=Os03g0276500 PE=2 SV=1	45	ORYSJ	1.0988	0.2901	0.9991	0.9899	1.0713	0.3071	0.7883	0.0409	0.7271	0.0178	0.7388	0.0083	0.7698	0.028
35	47.77	47.64	82.9	tr|Q2QTJ1|Q2QTJ1_ORYSJ	Ribulose bisphosphate carboxylase small chain OS=Oryza sativa subsp. japonica GN=LOC_Os12g19470 PE=2 SV=1	194	ORYSJ	1.0244	0.6791	1.0427	0.5436	1.0884	0.1062	0.7892	0.0005	0.8493	0.0254	0.7311	0.0002	0.7307	0.0072
36	47.35	47.37	64.3	tr|Q69UU3|Q69UU3_ORYSJ	Os07g0108300 protein OS=Oryza sativa subsp. japonica GN=P0585H11.115 PE=2 SV=1	55	ORYSJ	1.075	0.0353	1.1186	0.0019	1.0861	0.0163	0.7464	0	0.7335	0	0.7324	0	0.6973	0
37	47.27	47.37	42.5	tr|Q5Z9N8|Q5Z9N8_ORYSJ	90 kDa heat shock protein OS=Oryza sativa subsp. japonica GN=P0481E08.35 PE=2 SV=1	28	ORYSJ	1.026	0.6141	0.9384	0.3375	1.0446	0.5051	1.169	0.0069	1.1988	0.0173	1.2098	0.0004	1.2202	0.0074
38	46.61	48.76	77.3	tr|Q0IWS0|Q0IWS0_ORYSJ	Os10g0492300 protein OS=Oryza sativa subsp. japonica GN=Os10g0492300 PE=4 SV=1	69	ORYSJ	1.0426	0.3097	1.067	0.1752	1.0748	0.105	0.9199	0.1178	0.9206	0.1156	0.9179	0.1446	0.9087	0.1585
39	46.19	46.22	49.8	tr|Q7XQQ7|Q7XQQ7_ORYSJ	Elongation factor G, mitochondrial OS=Oryza sativa subsp. japonica GN=OSJNBa0091D06.15 PE=3 SV=2	30	ORYSJ	1.0014	0.9641	1.075	0.1192	1.0548	0.1851	0.9098	0.0508	0.9424	0.1509	0.9165	0.0301	0.9159	0.0345
40	45.9	45.95	75.4	tr|Q6ZFI6|Q6ZFI6_ORYSJ	Os08g0502700 protein OS=Oryza sativa subsp. japonica GN=OJ1506_F01.10 PE=2 SV=1	53	ORYSJ	1.0937	0.0818	1.1097	0.0209	1.0744	0.0688	0.9057	0.0966	0.8789	0.0531	0.8974	0.1494	0.8893	0.089
41	45.76	45.77	76.9	tr|Q7F2L6|Q7F2L6_ORYSJ	Chloroplast cytochrome f OS=Oryza sativa subsp. japonica GN=B1065E10.10 PE=3 SV=1	86	ORYSJ	1.0968	0.0248	1.0833	0.0565	1.0619	0.0975	1.1547	0.0009	1.158	0.0014	1.1514	0.0016	1.0888	0.1972
42	45.58	45.61	76.1	tr|Q2QSR7|Q2QSR7_ORYSJ	Os12g0420200 protein OS=Oryza sativa subsp. japonica GN=LOC_Os12g23180 PE=4 SV=2	41	ORYSJ	1.1111	0.0028	1.0835	0.0182	1.0816	0.0205	0.8366	0	0.8391	0	0.8238	0	0.7177	0.0034
43	45.47	45.47	73.5	tr|Q6Z8F4|Q6Z8F4_ORYSJ	Phosphoribulokinase OS=Oryza sativa subsp. japonica GN=P0459B01.11 PE=2 SV=1	83	ORYSJ	1.1052	0.0072	1.0941	0.0304	1.0797	0.0332	1.0992	0.0254	1.107	0.0487	1.1007	0.0268	1.0605	0.2808
44	45.25	45.39	37.5	tr|Q7XTK1|Q7XTK1_ORYSJ	Elongation factor OS=Oryza sativa subsp. japonica GN=OSJNBa0020P07.3 PE=2 SV=2	28	ORYSJ	1.0616	0.2095	1.0398	0.323	1.021	0.5874	0.5135	0	0.5156	0	0.5387	0	0.5126	0
45	45	45	73.6	tr|Q5JNB0|Q5JNB0_ORYSJ	Cysteine synthase OS=Oryza sativa subsp. japonica GN=P0020E09.29 PE=2 SV=1	63	ORYSJ	1.111	0.1635	1.0815	0.4181	1.0649	0.3696	0.8461	0.0887	0.8655	0.2394	0.8742	0.1749	0.8433	0.1373
46	44.71	45.81	83.7	sp|Q7FAH2|G3PC2_ORYSJ	Glyceraldehyde-3-phosphate dehydrogenase 2, cytosolic OS=Oryza sativa subsp. japonica GN=GAPC2 PE=1 SV=1	38	ORYSJ	1.0834	0.2597	1.1089	0.121	1.0628	0.2985	1.2581	0.0072	1.209	0.008	1.1903	0.0571	1.1367	0.239
47	44.7	44.74	76.1	tr|Q6H6C7|Q6H6C7_ORYSJ	Phosphoglycerate kinase OS=Oryza sativa subsp. japonica GN=P0669G09.19 PE=2 SV=1	38	ORYSJ	1.0861	0.1569	1.0674	0.2546	1.0664	0.451	1.1094	0.1264	1.1521	0.2655	1.1193	0.1049	1.1991	0.0415
48	44.52	44.8	66.2	tr|Q84NW1|Q84NW1_ORYSJ	Os07g0513000 protein OS=Oryza sativa subsp. japonica GN=OSJNBb0041J06.115 PE=2 SV=1	73	ORYSJ	0.9998	0.9981	0.9988	0.9824	0.9943	0.9206	0.8946	0.0938	0.9034	0.1445	0.9032	0.0914	0.9373	0.3908
49	44.22	44.27	56.5	tr|Q9FRX7|Q9FRX7_ORYSJ	Aldehyde dehydrogenase ALDH2b OS=Oryza sativa subsp. japonica GN=Aldh2b PE=2 SV=1	32	ORYSJ	1.054	0.2071	1.0545	0.1107	1.0183	0.5882	1.184	0.004	1.2086	0.0003	1.2256	0.0005	1.1836	0.0133
50	44.18	44.25	66.9	tr|Q6AVT2|Q6AVT2_ORYSJ	Glucose-1-phosphate adenylyltransferase OS=Oryza sativa subsp. japonica GN=OSJNBa0027J18.8 PE=2 SV=1	33	ORYSJ	1.0334	0.585	1.021	0.6498	1.0503	0.4931	0.7954	0.0061	0.7859	0.0013	0.8457	0.0167	0.8114	0.0077
51	43.99	43.95	33.5	tr|Q0J9F5|Q0J9F5_ORYSJ	Os04g0656100 protein OS=Oryza sativa subsp. japonica GN=Os04g0656100 PE=3 SV=1	27	ORYSJ	1.0797	0.3802	1.0576	0.4006	1.0399	0.5744	0.6604	0.0002	0.6568	0.0006	0.6761	0.0004	0.7281	0.0436
52	43.85	43.9	71.1	sp|Q42971|ENO_ORYSJ	Enolase OS=Oryza sativa subsp. japonica GN=ENO1 PE=1 SV=2	46	ORYSJ	1.0317	0.7312	1.0329	0.5303	1.0676	0.3465	0.9237	0.3532	0.8991	0.2723	0.9187	0.3963	0.8876	0.1581
53	43.78	44.38	46.5	tr|Q5N8N4|Q5N8N4_ORYSJ	Putative uncharacterized protein P0674H09.9 OS=Oryza sativa subsp. japonica GN=P0674H09.9 PE=4 SV=1	34	ORYSJ	1.0022	0.9472	0.9799	0.5817	1.0135	0.6874	1.0196	0.7066	1.0094	0.8446	1.006	0.9028	0.9844	0.7467
54	43.44	43.46	68.7	tr|Q69V57|Q69V57_ORYSJ	Fructose-bisphosphate aldolase OS=Oryza sativa subsp. japonica GN=P0556B08.18 PE=2 SV=1	63	ORYSJ	1.1058	0.1293	1.1083	0.1767	1.087	0.0695	0.886	0.0136	0.8747	0.0079	0.8648	0.0065	0.8613	0.0047
55	43.12	43.17	63	sp|P35683|IF4A1_ORYSJ	Eukaryotic initiation factor 4A-1 OS=Oryza sativa subsp. japonica GN=Os06g0701100 PE=2 SV=2	26	ORYSJ	1.0113	0.8336	1.0075	0.9017	1	1	0.8141	0.0373	0.7649	0.0006	0.7757	0.0061	0.7636	0.0467
56	43.02	43.34	69.6	tr|Q7XPR2|Q7XPR2_ORYSJ	Aminomethyltransferase OS=Oryza sativa subsp. japonica GN=OSJNBa0053K19.11 PE=3 SV=2	54	ORYSJ	1.0584	0.1785	1.0798	0.0376	1.0776	0.0426	0.7814	0.0009	0.7953	0.0019	0.7789	0.0017	0.7419	0.0001
57	42.59	42.62	63.8	tr|Q7XRT0|Q7XRT0_ORYSJ	OSJNBa0042F21.13 protein OS=Oryza sativa subsp. japonica GN=OSJNBa0042F21.13 PE=3 SV=2	68	ORYSJ	1.0338	0.3398	1.0564	0.1226	1.0539	0.1391	0.787	0	0.7835	0	0.7695	0	0.741	0.0001
58	42.35	42.48	76.5	tr|Q6F361|Q6F361_ORYSJ	Malate dehydrogenase OS=Oryza sativa subsp. japonica GN=OJ1268_B08.7 PE=2 SV=1	59	ORYSJ	1.0771	0.3096	1.0844	0.4384	1.0513	0.5647	0.9823	0.8265	0.947	0.7097	0.9448	0.5996	0.894	0.3085
59	42.1	42.14	51.8	tr|Q6KAJ2|Q6KAJ2_ORYSJ	Aspartate aminotransferase OS=Oryza sativa subsp. japonica GN=OJ1004_E04.34 PE=2 SV=1	34	ORYSJ	1.0503	0.1534	1.0999	0.0095	1.0768	0.0662	1.0321	0.3967	1.073	0.0874	1.0316	0.4718	0.9633	0.4524
60	42.01	42.06	63.8	tr|Q8GTK4|Q8GTK4_ORYSJ	Os07g0141400 protein OS=Oryza sativa subsp. japonica GN=OJ1351_C05.112 PE=2 SV=1	178	ORYSJ	1.1418	0.0317	1.1017	0.0512	1.0885	0.0823	1.1122	0.0435	1.1288	0.0325	1.1064	0.0509	0.9627	0.8712
61	41.95	51.7	63.7	sp|P0C522|ATPAM_ORYSJ	ATP synthase subunit alpha, mitochondrial OS=Oryza sativa subsp. japonica GN=ATPA PE=1 SV=1	50	ORYSJ	1.103	0.0074	1.0697	0.0548	1.0639	0.0752	1.0053	0.8751	1.0026	0.9397	1.0244	0.4908	0.9897	0.9656
62	41.86	41.93	33.6	sp|Q6AVA8|PPDK1_ORYSJ	Pyruvate, phosphate dikinase 1, chloroplastic OS=Oryza sativa subsp. japonica GN=PPDK1 PE=1 SV=1	25	ORYSJ	0.9858	0.7301	1.0001	0.9982	0.9577	0.3398	0.5834	0	0.5548	0	0.5669	0	0.6038	0
63	41.54	41.59	65.5	tr|Q6ZI53|Q6ZI53_ORYSJ	Elongation factor Tu OS=Oryza sativa subsp. japonica GN=OJ1126_D09.31-1 PE=2 SV=1	51	ORYSJ	1.0399	0.4116	1.0768	0.1706	1.0593	0.2237	0.6747	0	0.6708	0	0.689	0.0003	0.6725	0.0001
64	41.31	41.39	62	tr|Q6ZFJ3|Q6ZFJ3_ORYSJ	Putative ferredoxin-NADP(H) oxidoreductase OS=Oryza sativa subsp. japonica GN=OJ1435_F07.32-2 PE=2 SV=1	46	ORYSJ	1.0799	0.1371	1.096	0.0705	1.0329	0.4264	0.7947	0	0.7807	0.0003	0.809	0.0006	0.7916	0.0012
65	41.06	41.12	70.3	tr|Q6Z9G0|Q6Z9G0_ORYSJ	Glyceraldehyde-3-phosphate dehydrogenase OS=Oryza sativa subsp. japonica GN=P0528B09.18 PE=2 SV=1	54	ORYSJ	1.0904	0.075	1.0549	0.204	1.0532	0.2529	0.8931	0.0439	0.9067	0.0655	0.9165	0.1407	0.9136	0.2796
66	40.96	41.15	58.3	tr|Q10S82|Q10S82_ORYSJ	Catalase OS=Oryza sativa subsp. japonica GN=Os03g0131200 PE=2 SV=1	37	ORYSJ	1.1228	0.0146	1.1267	0.0105	1.0701	0.083	0.9852	0.7435	0.9819	0.7208	1.0118	0.8205	0.985	0.8701
67	39.81	39.82	61.7	sp|Q0JHF8|F16P2_ORYSJ	Fructose-1,6-bisphosphatase, cytosolic OS=Oryza sativa subsp. japonica GN=Os01g0866400 PE=2 SV=2	28	ORYSJ	1.0521	0.241	1.0346	0.3753	1.0202	0.7071	0.9214	0.1507	0.9104	0.0507	0.9055	0.0665	0.7951	0.1378
68	39.59	39.59	70.9	tr|Q84PB4|Q84PB4_ORYSJ	Chloroplast photosystem I reaction center subunit II-like protein OS=Oryza sativa subsp. japonica GN=P0604E01.24 PE=2 SV=1	89	ORYSJ	1.1321	0.0125	1.136	0.0127	1.1105	0.0287	1.1948	0.0017	1.1738	0.0106	1.1898	0.0111	1.0714	0.5978
69	39.39	39.44	64.9	tr|Q10QZ6|Q10QZ6_ORYSJ	Elongation factor 1-alpha OS=Oryza sativa subsp. japonica GN=Os03g0177900 PE=2 SV=1	44	ORYSJ	1.0913	0.2447	1.0874	0.2806	1.0822	0.141	0.8643	0.0602	0.8851	0.2143	0.8822	0.0549	0.8322	0.0238
70	39.14	39.42	60.3	tr|Q0JAF4|Q0JAF4_ORYSJ	Os04g0602100 protein OS=Oryza sativa subsp. japonica GN=Os04g0602100 PE=2 SV=1	38	ORYSJ	1.1168	0.0243	1.1193	0.0175	1.0847	0.2796	1.0047	0.9356	1.0386	0.3842	1.0346	0.6161	0.9418	0.4676
71	38.68	38.69	60.3	sp|Q5Z5A8|P2SAF_ORYSJ	Photosystem II stability/assembly factor HCF136, chloroplastic OS=Oryza sativa subsp. japonica GN=HCF136 PE=3 SV=1	30	ORYSJ	0.9905	0.8373	1.0419	0.3575	0.9824	0.6869	1.1617	0.0068	1.1662	0.0027	1.1592	0.0179	1.1723	0.007
72	38.67	38.69	65.8	sp|Q9LI00|6PGD1_ORYSJ	6-phosphogluconate dehydrogenase, decarboxylating 1 OS=Oryza sativa subsp. japonica GN=G6PGH1 PE=2 SV=1	25	ORYSJ	1.0511	0.2233	1.0512	0.2214	1.0264	0.6286	0.9795	0.6142	0.9499	0.421	0.954	0.2851	0.9776	0.5812
73	38.3	38.64	33.1	tr|Q8H4V1|Q8H4V1_ORYSJ	Os08g0366000 protein OS=Oryza sativa subsp. japonica GN=OJ1484_G09.129-1 PE=2 SV=1	23	ORYSJ	1.003	0.9436	0.9945	0.8941	0.9859	0.8217	0.5151	0.0002	0.5094	0.0001	0.4765	0.0001	0.5181	0.0036
74	38.1	38.12	50.8	sp|Q53LQ0|PDI11_ORYSJ	Protein disulfide isomerase-like 1-1 OS=Oryza sativa subsp. japonica GN=PDIL1-1 PE=2 SV=1	21	ORYSJ	1.0248	0.585	0.9847	0.7668	1.0016	0.9704	1.2188	0.0012	1.1639	0.0354	1.2066	0.0015	1.12	0.0988
75	37.38	38.09	67.7	tr|Q7EYM8|Q7EYM8_ORYSJ	Os08g0379400 protein OS=Oryza sativa subsp. japonica GN=OSJNBb0011E04.125 PE=2 SV=1	49	ORYSJ	1.0865	0.0303	1.0986	0.0162	1.0647	0.092	1.1813	0.0025	1.2139	0.0071	1.1748	0.0021	1.172	0.3059
76	37.14	37.21	38.7	tr|Q6K9T1|Q6K9T1_ORYSJ	Oligopeptidase A-like OS=Oryza sativa subsp. japonica GN=OJ1124_D06.18 PE=2 SV=1	19	ORYSJ	1.0273	0.6393	1.0151	0.7581	1.0786	0.1129	0.8303	0.0283	0.8178	0.0053	0.8289	0.0377	0.8658	0.1293
77	36.6	36.6	66.2	tr|Q6ZLB8|Q6ZLB8_ORYSJ	Putative 60S ribosomal protein L4/L1 OS=Oryza sativa subsp. japonica GN=OJ1014_E09.28 PE=2 SV=1	36	ORYSJ	1.0353	0.8129	0.9755	0.8007	0.973	0.7518	0.9285	0.5172	0.9518	0.6224	0.925	0.5101	0.8903	0.4789
78	36.53	36.54	58	tr|Q7F280|Q7F280_ORYSJ	Isocitrate dehydrogenase [NADP] OS=Oryza sativa subsp. japonica GN=OSJNBb0006H05.32 PE=2 SV=1	23	NADP	0.9748	0.7801	0.9549	0.6565	0.8908	0.1895	0.7274	0.0082	0.7258	0.0011	0.7082	0.0029	0.6473	0.0001
79	36.39	36.42	38.3	sp|P0C367|PSBC_ORYSJ	Photosystem II CP43 reaction center protein OS=Oryza sativa subsp. japonica GN=psbC PE=3 SV=1	137	ORYSJ	1.0801	0.3966	1.0775	0.4718	1.0488	0.7553	1.0026	0.9821	1.011	0.9467	1.0352	0.7223	1.0176	0.8826
80	36.33	39.97	70.3	sp|Q0E4K1|CATA1_ORYSJ	Catalase isozyme A OS=Oryza sativa subsp. japonica GN=CATA PE=2 SV=1	36	ORYSJ	1.1426	0.0039	1.1311	0.0326	1.0762	0.0536	0.8576	0.0055	0.8568	0.0013	0.8522	0.0084	0.8449	0.0275
81	36.32	36.33	47.2	tr|Q5QMK7|Q5QMK7_ORYSJ	Os01g0817700 protein OS=Oryza sativa subsp. japonica GN=P0454H12.17 PE=2 SV=1	20	ORYSJ	1.0626	0.2897	1.0584	0.3204	1.0703	0.241	0.8195	0.0071	0.9104	0.2245	0.8251	0.0084	0.9449	0.7282
82	36.14	38.38	83.9	tr|Q7XZW5|Q7XZW5_ORYSJ	Malate dehydrogenase OS=Oryza sativa subsp. japonica GN=OSJNBb0094O03.16 PE=2 SV=1	61	ORYSJ	1.08	0.0482	1.0955	0.052	1.0675	0.1429	0.9422	0.1768	0.9651	0.4666	0.9631	0.3349	0.85	0.0199
83	35.82	37.9	53.3	tr|Q8H903|Q8H903_ORYSJ	60 kDa chaperonin OS=Oryza sativa subsp. japonica GN=OSJNBa0071K18.10 PE=2 SV=1	21	ORYSJ	0.9594	0.6105	1.0197	0.8766	0.9413	0.4826	0.8073	0.0577	0.7742	0.1243	0.7637	0.0042	0.7526	0.1325
84	35.41	47.51	68.9	tr|Q7X8A1|Q7X8A1_ORYSJ	Glyceraldehyde-3-phosphate dehydrogenase OS=Oryza sativa subsp. japonica GN=OSJNBa0036B21.24 PE=2 SV=1	155	ORYSJ	1.1578	0.0027	1.1669	0.0018	1.1432	0.0051	0.7779	0	0.7708	0	0.7761	0	0.759	0.0003
85	35.15	35.2	58.1	tr|Q7X7H3|Q7X7H3_ORYSJ	OSJNBa0076N16.12 protein OS=Oryza sativa subsp. japonica GN=OSJNBa0084K20.14 PE=2 SV=2	38	ORYSJ	1.0809	0.1456	1.1034	0.0236	1.0583	0.2617	0.8439	0.0005	0.8392	0.0024	0.8524	0.0046	0.763	0
86	34.81	34.83	40.4	sp|P0C364|PSBB_ORYSJ	Photosystem II CP47 reaction center protein OS=Oryza sativa subsp. japonica GN=psbB PE=3 SV=1	120	ORYSJ	1.0566	0.2399	1.0495	0.2974	1.0461	0.3584	0.8463	0.0045	0.8433	0.0016	0.8433	0.0111	0.7313	0.3943
87	34.77	34.79	63	tr|Q0E0G3|Q0E0G3_ORYSJ	Os02g0553200 protein OS=Oryza sativa subsp. japonica GN=Os02g0553200 PE=3 SV=1	36	ORYSJ	1.0882	0.0634	1.1085	0.0273	1.077	0.1352	0.9082	0.2056	0.9215	0.2651	0.9165	0.2253	0.9333	0.4783
88	34.38	34.41	71.7	tr|Q69K00|Q69K00_ORYSJ	Triosephosphate isomerase OS=Oryza sativa subsp. japonica GN=P0569E11.2-1 PE=3 SV=1	32	ORYSJ	1.0503	0.547	1.0202	0.8395	0.9956	0.969	0.8147	0.0512	0.7849	0.0609	0.8041	0.0489	0.7072	0.0022
89	34.07	34.17	39.8	tr|Q0ISV7|Q0ISV7_ORYSJ	Adenosylhomocysteinase (Fragment) OS=Oryza sativa subsp. japonica GN=Os11g0455500 PE=3 SV=2	24	ORYSJ	1.0553	0.1603	1.0699	0.0845	1.0479	0.2191	0.7237	0	0.7697	0	0.7705	0	0.7385	0
90	34.04	35.81	73.5	tr|Q53N83|Q53N83_ORYSJ	Chlorophyll A-B binding protein, expressed OS=Oryza sativa subsp. japonica GN=Os11g0242800 PE=2 SV=1	111	ORYSJ	1.1101	0.0731	1.1079	0.2176	1.0945	0.0914	1.1311	0.1257	1.1885	0.1325	1.186	0.1502	1.1274	0.4132
91	33.7	35.6	73.2	tr|Q0JLH1|Q0JLH1_ORYSJ	Os01g0600900 protein OS=Oryza sativa subsp. japonica GN=Os01g0600900 PE=2 SV=1	118	ORYSJ	1.1142	0.4224	1.2154	0.1154	1.0721	0.6161	1.0942	0.667	1.0714	0.4411	1.0898	0.7155	0.9529	0.8858
92	33.58	33.69	25.2	tr|Q53LU9|Q53LU9_ORYSJ	Signal recognition particle protein, putative OS=Oryza sativa subsp. japonica GN=LOC_Os11g05560 PE=4 SV=1	18	ORYSJ	1.0613	0.4113	0.9899	0.879	0.9952	0.9789	0.9481	0.6325	0.9857	0.9167	0.8515	0.0739	0.9237	0.5781
93	33.54	39.4	43.6	tr|Q6Z7B0|Q6Z7B0_ORYSJ	Dnak-type molecular chaperone Bip OS=Oryza sativa subsp. japonica GN=P0036E06.29 PE=2 SV=1	22	ORYSJ	0.9712	0.493	0.9823	0.5961	0.9752	0.5202	0.8965	0.0416	0.8421	0.0017	0.8808	0.034	0.8368	0.3075
94	32.87	32.86	67.8	tr|Q6ZGJ8|Q6ZGJ8_ORYSJ	Putative inorganic pyrophosphatase OS=Oryza sativa subsp. japonica GN=OJ1767_D02.15-2 PE=2 SV=1	25	ORYSJ	1.0428	0.3139	1.0859	0.0632	1.0281	0.4653	1.3812	0	1.3807	0.0002	1.4014	0	1.3502	0.0012
95	32.45	32.47	51.2	tr|Q10NK0|Q10NK0_ORYSJ	Fructose-1,6-bisphosphatase, chloroplast, putative, expressed OS=Oryza sativa subsp. japonica GN=Os03g0267300 PE=2 SV=1	28	ORYSJ	1.0436	0.3272	1.0719	0.0871	1.031	0.4409	0.7752	0	0.7789	0	0.7899	0	0.7324	0.0002
96	32.38	32.44	34.3	sp|Q6YZX6|ACOC_ORYSJ	Putative aconitate hydratase, cytoplasmic OS=Oryza sativa subsp. japonica GN=Os08g0191100 PE=3 SV=1	22	ORYSJ	1.1013	0.5339	1.1483	0.1743	1.1278	0.2779	0.8691	0.2672	0.8473	0.14	0.9388	0.6271	0.743	0.0107
97	32.21	32.21	62.1	sp|Q6ER94|BAS1_ORYSJ	2-Cys peroxiredoxin BAS1, chloroplastic OS=Oryza sativa subsp. japonica GN=BAS1 PE=1 SV=1	86	ORYSJ	1.1009	0.0377	1.1185	0.0181	1.109	0.0269	1.2517	0.003	1.2729	0.0017	1.251	0.0043	1.1464	0.0784
98	31.68	31.69	50.2	tr|Q0DZG1|Q0DZG1_ORYSJ	Succinyl-CoA ligase subunit beta OS=Oryza sativa subsp. japonica GN=Os02g0621700 PE=2 SV=1	18	ORYSJ	0.9877	0.8318	0.9407	0.2324	0.9625	0.4388	0.9739	0.6971	0.9563	0.4796	0.9581	0.5356	0.9588	0.5956
99	31.38	31.41	74	sp|Q10N21|APX1_ORYSJ	L-ascorbate peroxidase 1, cytosolic OS=Oryza sativa subsp. japonica GN=APX1 PE=1 SV=1	22	ORYSJ	1.0785	0.0963	1.0872	0.0691	1.0826	0.0812	1.4411	0.0003	1.5346	0.0001	1.5649	0	1.4251	0.0697
100	31	31.77	69	sp|Q7XDC8|MDHC_ORYSJ	Malate dehydrogenase, cytoplasmic OS=Oryza sativa subsp. japonica GN=Os10g0478200 PE=1 SV=3	48	ORYSJ	1.0618	0.3499	1.0859	0.1048	1.0251	0.5513	1.1581	0.0394	1.1961	0.0224	1.1504	0.0312	1.1556	0.0178
101	30.77	30.79	74.8	tr|Q306J3|Q306J3_ORYSJ	Expressed protein OS=Oryza sativa subsp. japonica GN=JAC1 PE=2 SV=1	56	ORYSJ	0.963	0.398	0.9648	0.3977	0.9329	0.1135	3.1983	0	3.3125	0	3.3319	0	3.3357	0
102	30.75	39.53	53.9	tr|Q75K90|Q75K90_ORYSJ	Phosphoglycerate kinase OS=Oryza sativa subsp. japonica GN=OJ1118_C04.1 PE=3 SV=1	109	ORYSJ	1.1387	0.017	1.1581	0.0278	1.1186	0.034	1.1404	0.0201	1.1482	0.0124	1.142	0.0236	1.1066	0.1111
103	30.54	30.59	61.8	tr|Q69LC0|Q69LC0_ORYSJ	Putative SHOOT1 protein OS=Oryza sativa subsp. japonica GN=OSJNBa0050F10.39-2 PE=2 SV=1	24	ORYSJ	1.1101	0.0216	1.1146	0.032	1.0842	0.1012	1.0169	0.7616	1.033	0.5956	1.031	0.5135	1.009	0.8441
104	30.09	30.18	40	tr|Q6ETQ7|Q6ETQ7_ORYSJ	Hydroxyproline-rich glycoprotein-like OS=Oryza sativa subsp. japonica GN=P0613F08.22 PE=4 SV=1	22	ORYSJ	1.1168	0.0499	1.0811	0.0916	1.1098	0.0304	1.285	0.0001	1.2781	0.0001	1.2703	0.0001	1.188	0.0667
105	30.05	30.06	46.7	tr|Q10Q21|Q10Q21_ORYSJ	Mitochondrial processing peptidase beta subunit, mitochondrial, putative, expressed OS=Oryza sativa subsp. japonica GN=Os03g0212700 PE=3 SV=1	19	ORYSJ	1.0667	0.338	1.047	0.4921	1.0679	0.2714	1.1167	0.2333	1.1318	0.0805	1.1925	0.0297	1.145	0.0931
106	29.81	29.84	46.3	tr|Q93W07|Q93W07_ORYSJ	Os06g0568200 protein OS=Oryza sativa subsp. japonica GN=V-ATPase B PE=2 SV=1	27	ORYSJ	1.091	0.1891	1.0699	0.2554	1.0778	0.1489	1.0593	0.4837	1.0407	0.4969	1.0006	0.9927	0.9849	0.8932
107	29.78	51.64	91.6	sp|Q6YT73|GLO5_ORYSJ	Peroxisomal (S)-2-hydroxy-acid oxidase GLO5 OS=Oryza sativa subsp. japonica GN=GLO5 PE=2 SV=1	147	ORYSJ	1.0358	0.6259	1.0321	0.6308	1.0363	0.5124	0.9671	0.5844	1.0054	0.9366	0.9853	0.81	0.95	0.4871
108	29.76	29.82	41.2	tr|Q6Z7L1|Q6Z7L1_ORYSJ	Os02g0774300 protein OS=Oryza sativa subsp. japonica GN=OJ1448_G06.10 PE=3 SV=1	37	ORYSJ	0.9672	0.5987	0.9354	0.3125	0.9461	0.3944	1.2826	0.3446	1.001	0.9927	0.9854	0.8471	1.0223	0.825
109	29.7	29.73	69.2	tr|Q10E23|Q10E23_ORYSJ	14-3-3 protein OS=Oryza sativa subsp. japonica GN=Os03g0710800 PE=2 SV=1	29	ORYSJ	1.0311	0.5794	1.0349	0.6074	1.0078	0.9381	1.0306	0.6229	1.051	0.5544	1.0132	0.8787	1.1877	0.3861
110	29.47	29.61	59.7	tr|Q8GTK8|Q8GTK8_ORYSJ	Os07g0212200 protein OS=Oryza sativa subsp. japonica GN=OJ1664_D08.107 PE=4 SV=2	36	ORYSJ	1.0728	0.1975	1.0594	0.2709	1.0571	0.2219	0.9122	0.1269	0.9006	0.0726	0.8943	0.0679	0.8557	0.0639
111	29.07	29.13	67.5	tr|Q69Y99|Q69Y99_ORYSJ	Chaperonin OS=Oryza sativa subsp. japonica GN=P0528E04.36-1 PE=2 SV=1	26	ORYSJ	1.0279	0.6054	1.0549	0.6145	1.0775	0.122	1.2131	0.034	1.2198	0.0585	1.2027	0.0263	1.2123	0.0103
112	29.05	29.54	46.5	sp|Q7XDY9|RAF1_ORYSJ	Rubisco accumulation factor 1, chloroplastic OS=Oryza sativa subsp. japonica GN=RAF1 PE=2 SV=1	18	ORYSJ	1.0255	0.6495	0.9766	0.7214	1.0668	0.5339	0.9568	0.5548	0.9981	0.9853	0.9901	0.9178	0.9688	0.7286
113	29.01	29.1	51.7	tr|Q6Z411|Q6Z411_ORYSJ	Chlorophyll a/b-binding protein OS=Oryza sativa subsp. japonica GN=P0567H04.14 PE=2 SV=1	47	ORYSJ	1.0839	0.1532	1.1141	0.0611	1.1011	0.0891	1.1285	0.1547	1.1772	0.0201	1.1321	0.1273	1.0691	0.3195
114	28.94	29.17	30	sp|B7EA73|PSA_ORYSJ	Puromycin-sensitive aminopeptidase OS=Oryza sativa subsp. japonica GN=Os08g0562700 PE=2 SV=1	28	ORYSJ	1.0225	0.8085	1.0323	0.7209	1.0422	0.4051	0.6473	0.0006	0.6203	0	0.6143	0	0.593	0.0001
115	28.87	28.92	58.5	sp|Q0D5P8|PSBQ_ORYSJ	Oxygen-evolving enhancer protein 3, chloroplastic OS=Oryza sativa subsp. japonica GN=Os07g0544800 PE=2 SV=1	80	ORYSJ	1.1335	0.0119	1.2065	0.0007	1.139	0.0098	1.4029	0	1.4677	0	1.4231	0.0001	1.4746	0
116	28.85	28.9	63.2	tr|Q75M32|Q75M32_ORYSJ	Peptidyl-prolyl cis-trans isomerase OS=Oryza sativa subsp. japonica GN=P0668H12.6 PE=2 SV=1	44	ORYSJ	1.0958	0.1402	1.0673	0.5047	1.0668	0.3403	1.0629	0.5563	1.0802	0.2935	1.0938	0.2083	0.9729	0.7729
117	28.79	28.86	59.2	tr|Q7XQC9|Q7XQC9_ORYSJ	OSJNBb0060M15.2 protein OS=Oryza sativa subsp. japonica GN=OSJNBb0060M15.2 PE=4 SV=2	18	ORYSJ	1.0047	0.9414	1.046	0.554	1.0661	0.3118	0.9717	0.7119	1.0355	0.6215	0.9829	0.8546	0.9399	0.6391
118	28.76	32.29	77.6	sp|Q9XEA6|CYSK1_ORYSJ	Cysteine synthase OS=Oryza sativa subsp. japonica GN=RCS1 PE=2 SV=2	24	ORYSJ	0.9855	0.8211	1.0103	0.888	1.0314	0.4947	1.1403	0.0242	1.1328	0.1284	1.1226	0.1337	1.1398	0.2688
119	28.6	28.71	54	tr|Q60E59|Q60E59_ORYSJ	Os05g0388500 protein OS=Oryza sativa subsp. japonica GN=OSJNBa0073E05.17 PE=2 SV=1	19	ORYSJ	1.1288	0.023	1.0707	0.1376	1.0937	0.1434	0.9674	0.5486	0.9761	0.6211	0.9527	0.4124	0.9739	0.754
120	28.51	28.56	38.5	tr|Q0D5S1|Q0D5S1_ORYSJ	Os07g0539900 protein OS=Oryza sativa subsp. japonica GN=Os07g0539900 PE=2 SV=1	26	ORYSJ	1.0562	0.3641	1.0113	0.822	1.0367	0.6688	1.5824	0	1.5514	0.0003	1.5508	0.0001	1.576	0.0024
121	28.5	30.46	45.5	tr|Q6EUK5|Q6EUK5_ORYSJ	Os02g0234500 protein OS=Oryza sativa subsp. japonica GN=OJ1145_E05.7-1 PE=2 SV=1	16	ORYSJ	1.0203	0.7342	1.0068	0.9017	0.9862	0.7353	0.9701	0.6546	0.9185	0.0733	0.9695	0.6507	1.0056	0.9574
122	28.5	28.59	44.2	tr|Q5JK10|Q5JK10_ORYSJ	Os01g0926300 protein OS=Oryza sativa subsp. japonica GN=OSJNBa0093F16.14 PE=2 SV=1	19	ORYSJ	0.8825	0.2376	0.8765	0.1595	0.8932	0.2807	0.9623	0.7368	1.0008	0.9946	0.9399	0.5582	1.0264	0.8229
123	28.32	28.37	48.3	tr|Q652L6|Q652L6_ORYSJ	Os09g0567300 protein OS=Oryza sativa subsp. japonica GN=OJ1155_H10.27 PE=4 SV=1	19	ORYSJ	0.9888	0.874	0.9397	0.4461	1.123	0.2518	1.0196	0.829	1.069	0.6449	1.0833	0.2961	0.9406	0.6647
124	28.28	28.84	60.8	tr|Q7Y096|Q7Y096_ORYSJ	3-isopropylmalate dehydrogenase OS=Oryza sativa subsp. japonica GN=OSJNBa0075A22.29 PE=3 SV=1	16	ORYSJ	0.9713	0.6261	0.9851	0.7769	1.0208	0.7248	1.0075	0.9212	0.9646	0.5988	0.947	0.4925	0.9959	0.9617
125	28.12	28.17	60.8	tr|Q0DSD6|Q0DSD6_ORYSJ	Os03g0315800 protein (Fragment) OS=Oryza sativa subsp. japonica GN=Os03g0315800 PE=4 SV=1	20	ORYSJ	1.0505	0.3946	1.0281	0.6595	1.0521	0.4109	0.7315	0.0001	0.7201	0.0001	0.7262	0	0.6998	0.0022
126	27.92	27.96	50.5	tr|Q8H8D6|Q8H8D6_ORYSJ	Glutathione S-transferase, N-terminal domain containing protein, expressed OS=Oryza sativa subsp. japonica GN=OJ1006F06.9 PE=3 SV=1	22	ORYSJ	0.9974	0.9674	0.9584	0.5532	1.0614	0.4598	1.255	0.0044	1.2077	0.0084	1.2214	0.0124	1.1873	0.1134
127	27.65	27.68	62.2	sp|Q0J8G4|SCRK2_ORYSJ	Fructokinase-2 OS=Oryza sativa subsp. japonica GN=FRK2 PE=1 SV=1	15	ORYSJ	1.0567	0.3145	1.0927	0.0357	1.0608	0.2156	0.9517	0.3941	0.9138	0.1154	0.8984	0.0333	0.8563	0.0366
128	27.61	30.44	55	tr|Q6YWR8|Q6YWR8_ORYSJ	Extracellular calcium sensing receptor OS=Oryza sativa subsp. japonica GN=OSJNBa0072H09.17 PE=4 SV=1	34	ORYSJ	1.0166	0.6683	1.0376	0.4079	1.03	0.5271	1.0172	0.7809	1.0073	0.8963	1.0304	0.5299	1.0493	0.5523
129	27.6	27.8	53.7	tr|Q8H4J8|Q8H4J8_ORYSJ	Aldo/keto reductase family-like protein OS=Oryza sativa subsp. japonica GN=OJ1351_C05.128 PE=4 SV=2	25	ORYSJ	1.1126	0.0351	1.0986	0.2087	1.1187	0.0359	0.888	0.1593	0.8638	0.0125	0.9015	0.2556	0.8926	0.3
130	27.59	29.65	82.6	tr|Q0JQP8|Q0JQP8_ORYSJ	Triosephosphate isomerase OS=Oryza sativa subsp. japonica GN=Os01g0147900 PE=2 SV=1	34	ORYSJ	1.0836	0.0968	1.0814	0.1756	1.0699	0.2117	1.094	0.275	1.0829	0.3006	1.0668	0.3897	1.0741	0.3514
131	27.58	27.6	72.8	tr|Q7XMK5|Q7XMK5_ORYSJ	OSJNBb0039L24.13 protein OS=Oryza sativa subsp. japonica GN=OSJNBb0039L24.13 PE=2 SV=1	18	ORYSJ	1.037	0.5084	1.117	0.0817	1.0677	0.4038	1.3291	0.0019	1.3208	0.0081	1.3041	0.0003	1.2833	0.0052
132	27.42	27.98	27.9	tr|Q67UE5|Q67UE5_ORYSJ	Putative formate--tetrahydrofolate ligase OS=Oryza sativa subsp. japonica GN=OJ1596_C06.3 PE=3 SV=1	14	ORYSJ	0.974	0.5835	1.0169	0.7335	1.0333	0.3921	0.7026	0.0006	0.7216	0.0003	0.6781	0	0.6893	0.0001
133	27.27	27.68	37.5	tr|Q0J0Z5|Q0J0Z5_ORYSJ	Os09g0474300 protein OS=Oryza sativa subsp. japonica GN=Os09g0474300 PE=3 SV=1	18	ORYSJ	1.1367	0.1761	1.1944	0.067	1.1458	0.0717	0.8954	0.2711	0.7974	0.0133	0.7824	0.0107	0.8213	0.0623
134	27.26	27.36	40.3	tr|Q6AVR6|Q6AVR6_ORYSJ	Os03g0840200 protein OS=Oryza sativa subsp. japonica GN=OSJNBa0075M12.6 PE=2 SV=1	28	ORYSJ	1.0432	0.5178	1.0978	0.2831	1.0719	0.2955	1.2592	0.0659	1.2711	0.0379	1.3189	0.0053	1.3589	0.0435
135	27.23	27.25	47.6	tr|Q9SDJ2|Q9SDJ2_ORYSJ	Magnesium-protoporphyrin IX monomethyl ester [oxidative] cyclase OS=Oryza sativa subsp. japonica GN=P0003H10.2 PE=2 SV=1	19	ORYSJ	1.1298	0.0134	1.1305	0.0204	1.0768	0.1038	0.641	0	0.638	0	0.6492	0	0.6192	0.0028
136	26.88	30.92	78.1	tr|Q0D3B8|Q0D3B8_ORYSJ	Ascorbate peroxidase OS=Oryza sativa subsp. japonica GN=Os07g0694700 PE=2 SV=1	26	ORYSJ	0.9956	0.94	0.9923	0.8989	1.0109	0.8056	1.1456	0.023	1.1435	0.1339	1.1675	0.0426	1.0476	0.7398
137	26.75	26.78	55.9	tr|Q6YW78|Q6YW78_ORYSJ	Os08g0382400 protein OS=Oryza sativa subsp. japonica GN=B1090H08.5 PE=2 SV=1	34	ORYSJ	1.0554	0.204	1.0797	0.0791	1.017	0.6861	1.0501	0.3685	1.0557	0.3354	1.0809	0.2271	1.0608	0.4873
138	26.72	27.77	30.1	tr|Q60EA3|Q60EA3_ORYSJ	Os05g0503300 protein OS=Oryza sativa subsp. japonica GN=OSJNBb0048K05.3 PE=4 SV=1	17	ORYSJ	1.0212	0.6937	1.024	0.722	1.0607	0.3336	0.8773	0.1012	0.9203	0.1462	0.8615	0.0339	0.9234	0.266
139	26.7	26.74	45.7	tr|Q6Z4E4|Q6Z4E4_ORYSJ	Methylmalonate semi-aldehyde dehydrogenase OS=Oryza sativa subsp. japonica GN=OSJNBb0084L07.21 PE=2 SV=1	21	ORYSJ	1.0015	0.9832	0.9678	0.707	0.9984	0.979	0.9387	0.3809	0.9805	0.7055	0.926	0.2625	0.841	0.1587
140	26.62	26.66	50.6	sp|Q53RM0|CHLI_ORYSJ	Magnesium-chelatase subunit ChlI, chloroplastic OS=Oryza sativa subsp. japonica GN=CHLI PE=1 SV=1	17	ORYSJ	1.064	0.2908	1.0909	0.0551	1.1457	0.0232	0.724	0.0013	0.6905	0.0074	0.6802	0.0006	0.6993	0.0027
141	26.57	26.67	41.7	tr|Q75H72|Q75H72_ORYSJ	Os03g0611200 protein OS=Oryza sativa subsp. japonica GN=OSJNBb0007E22.16 PE=4 SV=1	17	ORYSJ	0.9841	0.6908	1.0584	0.1747	0.9691	0.4628	0.89	0.0339	0.9505	0.2545	0.9705	0.5461	0.8946	0.0569
142	26.44	26.66	67.1	tr|Q7XLP7|Q7XLP7_ORYSJ	OSJNBa0044M19.9 protein OS=Oryza sativa subsp. japonica GN=OSJNBa0044M19.9 PE=2 SV=2	17	ORYSJ	0.9781	0.8143	0.9926	0.9234	1.0255	0.78	1.0144	0.8772	1.0351	0.6363	0.9961	0.9692	1.0186	0.8772
143	26.42	26.87	48.9	sp|A3BLC3|RRFC_ORYSJ	Ribosome-recycling factor, chloroplastic OS=Oryza sativa subsp. japonica GN=Os07g0570700 PE=2 SV=2	32	ORYSJ	1.0166	0.702	1.0257	0.6553	1.0096	0.8912	1.2917	0.0019	1.2633	0.0036	1.2609	0.0145	1.3379	0.0017
144	26.37	26.49	61.8	tr|Q67W57|Q67W57_ORYSJ	Putative ATP synthase delta chain OS=Oryza sativa subsp. japonica GN=OJ1226_A12.17 PE=2 SV=1	25	ORYSJ	1.0485	0.303	1.067	0.2847	1.0103	0.8387	1.3747	0.0003	1.3928	0.0004	1.3684	0.0004	1.1737	0.1248
145	26.27	26.31	39.5	tr|Q0J464|Q0J464_ORYSJ	Os08g0532200 protein OS=Oryza sativa subsp. japonica GN=Os08g0532200 PE=2 SV=1	19	ORYSJ	1.07	0.3564	1.0679	0.2088	1.061	0.1792	0.8344	0.0313	0.809	0.0067	0.8067	0.002	0.7949	0.0631
146	26.12	26.14	49	tr|Q5QLG3|Q5QLG3_ORYSJ	Os01g0682500 protein OS=Oryza sativa subsp. japonica GN=P0019E03.36 PE=2 SV=1	17	ORYSJ	1.0522	0.4703	1.0691	0.3453	1.1648	0.0128	0.7177	0.0005	0.7212	0.0003	0.725	0.0023	0.6719	0.0001
147	26.01	26.16	60.1	sp|Q10MQ2|DAPAT_ORYSJ	Probable LL-diaminopimelate aminotransferase, chloroplastic OS=Oryza sativa subsp. japonica GN=AGD2 PE=2 SV=1	16	ORYSJ	0.9748	0.6023	1.0405	0.3214	1.0078	0.8439	0.9423	0.1679	0.9266	0.0674	0.9312	0.2077	0.8078	0.0086
148	26	26.04	70.3	sp|O22386|RK12_ORYSJ	50S ribosomal protein L12, chloroplastic OS=Oryza sativa subsp. japonica GN=RPL12-2 PE=2 SV=2	29	ORYSJ	1.1623	0.1079	1.2136	0.0563	1.1528	0.1224	1.2982	0.1029	1.2769	0.0403	1.3012	0.0795	1.1841	0.17
149	26	26	47.4	tr|Q84PA4|Q84PA4_ORYSJ	ATP synthase B chain, chloroplast, putative, expressed OS=Oryza sativa subsp. japonica GN=Os03g0278900 PE=2 SV=1	21	ORYSJ	1.0912	0.057	1.1257	0.0141	1.0967	0.0455	1.2363	0.0016	1.2634	0.0007	1.2885	0.0001	1.2524	0.0004
150	25.87	25.98	60.8	tr|Q6ZG90|Q6ZG90_ORYSJ	ATP synthase OS=Oryza sativa subsp. japonica GN=OJ1007_D04.18 PE=2 SV=1	21	ORYSJ	0.9815	0.6629	0.9888	0.7935	0.968	0.5414	1.0932	0.425	1.0761	0.3906	1.1014	0.249	1.0304	0.7226
151	25.8	25.82	67.9	tr|Q6ZEZ2|Q6ZEZ2_ORYSJ	Os07g0176900 protein OS=Oryza sativa subsp. japonica GN=P0534H07.29-1 PE=2 SV=1	47	ORYSJ	1.0859	0.1187	1.0947	0.0908	1.0491	0.4261	1.1377	0.2015	1.1193	0.1562	1.1252	0.197	1.0768	0.4868
152	25.71	25.76	39.3	sp|Q0JMH0|HACL_ORYSJ	2-hydroxyacyl-CoA lyase OS=Oryza sativa subsp. japonica GN=Os01g0505400 PE=3 SV=3	15	ORYSJ	0.9809	0.6881	1.0381	0.5007	1.0199	0.6956	0.8949	0.1826	0.9696	0.5601	0.9264	0.2288	0.9146	0.0605
153	25.63	25.72	43.4	tr|Q7XIK0|Q7XIK0_ORYSJ	Putative peptidyl-prolycis-trans isomerase protein OS=Oryza sativa subsp. japonica GN=OJ1773_H01.112-1 PE=4 SV=1	15	ORYSJ	1.0361	0.6616	1.0585	0.4039	1.0514	0.4881	1.0803	0.1292	1.0174	0.8144	1.1051	0.0475	0.9794	0.7321
154	25.62	27.48	39	tr|Q53QR8|Q53QR8_ORYSJ	Phosphoglucomutase/phosphomannomutase, C-terminal domain, putative OS=Oryza sativa subsp. japonica PE=4 SV=1	17	ORYSJ	1.1756	0.0244	1.162	0.0494	1.1029	0.0485	1.0828	0.3979	1.0679	0.4452	1.0994	0.2513	1.0106	0.9307
155	25.43	25.46	34	tr|Q0JJF0|Q0JJF0_ORYSJ	Hexokinase OS=Oryza sativa subsp. japonica GN=Os01g0742500 PE=2 SV=1	15	ORYSJ	0.9915	0.9083	0.973	0.8764	0.9859	0.9225	0.7885	0.0044	0.692	0.0426	0.7883	0.1695	0.7874	0.0626
156	25.32	25.36	52.8	tr|Q67G20|Q67G20_ORYSJ	Actin OS=Oryza sativa subsp. japonica GN=Act PE=2 SV=1	20	ORYSJ	1.0589	0.5388	0.9281	0.7424	0.9371	0.8858	0.9232	0.5329	0.8435	0.5353	0.8193	0.0981	0.8958	0.4425
157	25.29	25.28	34.6	tr|Q0DY33|Q0DY33_ORYSJ	ATP/ADP translocator OS=Oryza sativa subsp. japonica GN=Os02g0718900 PE=2 SV=1	28	ORYSJ	1.1733	0.0485	1.1484	0.041	1.2227	0.174	1.2481	0.0082	1.205	0.0439	1.2171	0.0095	1.0064	0.9591
158	25.23	25.27	23.6	tr|Q8S7T4|Q8S7T4_ORYSJ	Photosystem I P700 chlorophyll A apoprotein A2 OS=Oryza sativa subsp. japonica GN=OSJNBb0005J14.17 PE=3 SV=1	48	ORYSJ	0.9812	0.6864	0.9583	0.3731	0.9822	0.7041	0.8017	0.0039	0.7945	0.0013	0.7748	0.0014	0.7501	0.0465
159	25.05	25.89	53.6	tr|Q7F9Y6|Q7F9Y6_ORYSJ	OSJNBa0086O06.22 protein OS=Oryza sativa subsp. japonica GN=OSJNBa0086O06.22 PE=2 SV=1	13	ORYSJ	0.9305	0.2401	1.0122	0.8885	1.0029	0.9569	0.8842	0.1145	0.8521	0.0429	0.8314	0.0181	0.8395	0.0158
160	24.72	42.88	53.2	tr|Q0DJB9|Q0DJB9_ORYSJ	Os05g0303000 protein (Fragment) OS=Oryza sativa subsp. japonica GN=Os05g0303000 PE=3 SV=1	43	ORYSJ	1.1623	0.005	1.1687	0.0297	1.1301	0.0574	1.0496	0.284	1.0679	0.3587	1.0572	0.3389	0.999	0.9876
161	24.61	24.63	40.1	tr|Q0E2Q7|Q0E2Q7_ORYSJ	Os02g0220500 protein OS=Oryza sativa subsp. japonica GN=Os02g0220500 PE=4 SV=1	21	ORYSJ	0.8439	0.3381	0.9356	0.7407	0.7777	0.189	0.6973	0.0488	0.6767	0.1383	0.656	0.1387	0.6263	0.0491
162	24.55	24.56	80.8	tr|Q65XA0|Q65XA0_ORYSJ	Dehydroascorbate reductase OS=Oryza sativa subsp. japonica GN=P0496H07.8 PE=2 SV=1	15	ORYSJ	0.9978	0.9766	1.0228	0.6412	1.009	0.8721	1.1513	0.0925	1.1933	0.1744	1.1708	0.1657	1.093	0.563
163	24.47	24.51	60.1	tr|Q6Z8K7|Q6Z8K7_ORYSJ	Os02g0750100 protein OS=Oryza sativa subsp. japonica GN=P0431B06.12 PE=3 SV=1	69	ORYSJ	1.1361	0.0567	1.1268	0.0811	1.1098	0.1063	1.3112	0.0015	1.3223	0.0013	1.3559	0.0007	1.2774	0.4213
164	24.26	24.26	32	sp|Q6Z2T6|CHLP_ORYSJ	Geranylgeranyl diphosphate reductase, chloroplastic OS=Oryza sativa subsp. japonica GN=CHLP PE=2 SV=1	14	ORYSJ	1.0187	0.7196	1.0471	0.3901	1.0653	0.3896	0.6108	0.0002	0.6186	0.0005	0.6175	0.0044	0.6203	0.0032
165	24.24	24.52	49.2	tr|Q5WMX0|Q5WMX0_ORYSJ	DIP3 OS=Oryza sativa subsp. japonica GN=dip3 PE=2 SV=1	24	ORYSJ	0.9428	0.404	0.9625	0.5865	0.9951	0.9314	2.836	0	2.7248	0.0001	2.7842	0.0001	2.835	0.0002
166	24.22	24.27	23.9	tr|Q2QNN5|Q2QNN5_ORYSJ	Lipoxygenase OS=Oryza sativa subsp. japonica GN=LOC_Os12g37260 PE=3 SV=2	19	ORYSJ	1.1301	0.0742	1.0394	0.5654	1.143	0.0394	0.93	0.3264	0.8628	0.2213	0.9586	0.4921	0.8847	0.211
167	24.17	24.17	29.4	tr|Q10A77|Q10A77_ORYSJ	Os10g0100300 protein OS=Oryza sativa subsp. japonica GN=Os10g0100300 PE=2 SV=1	17	ORYSJ	1.036	0.4772	1.0601	0.3144	1.1087	0.2864	0.7875	0.0101	0.7238	0.0029	0.7396	0.0014	0.7107	0.0019
168	24.08	24.11	54	tr|Q0J7H9|Q0J7H9_ORYSJ	Glyoxalase OS=Oryza sativa subsp. japonica GN=Os08g0191700 PE=2 SV=1	20	ORYSJ	1.0405	0.5113	1.0288	0.5951	1.0457	0.4627	1.467	0.0006	1.4561	0.0007	1.4929	0.0001	1.3733	0.0631
169	24.08	24.08	50.6	tr|Q6YZK5|Q6YZK5_ORYSJ	Os08g0359000 protein OS=Oryza sativa subsp. japonica GN=P0488B06.35 PE=2 SV=1	17	ORYSJ	1.0562	0.2127	0.9768	0.6267	1.0309	0.4773	0.9997	0.9944	0.976	0.6735	0.9784	0.6799	0.8835	0.1474
170	23.96	24	56.4	sp|Q10LR9|DCUP2_ORYSJ	Uroporphyrinogen decarboxylase 2, chloroplastic OS=Oryza sativa subsp. japonica GN=Os03g0337600 PE=3 SV=1	19	ORYSJ	1.0667	0.2473	1.073	0.2868	1.0284	0.6393	0.928	0.3353	0.9235	0.4285	0.9279	0.4241	0.908	0.2447
171	23.93	26.03	56.6	tr|Q5ZBX1|Q5ZBX1_ORYSJ	40S ribosomal protein S4 OS=Oryza sativa subsp. japonica GN=P0514H03.14 PE=2 SV=1	15	ORYSJ	1.074	0.2396	1.0273	0.6399	1.0344	0.5578	1.0311	0.5949	1.0138	0.8095	1.0345	0.5565	0.9647	0.567
172	23.84	29.51	49.6	sp|P15280|GLGS_ORYSJ	Glucose-1-phosphate adenylyltransferase small subunit, chloroplastic/amyloplastic OS=Oryza sativa subsp. japonica GN=AGPS PE=2 SV=4	23	ORYSJ	1.0953	0.1616	1.0176	0.8193	1.1064	0.066	0.9222	0.2083	0.896	0.1166	0.9159	0.2483	0.8285	0.0059
173	23.7	24.01	33.9	tr|Q0DD43|Q0DD43_ORYSJ	Glucose-6-phosphate isomerase OS=Oryza sativa subsp. japonica GN=Os06g0256500 PE=2 SV=1	14	ORYSJ	1.0337	0.6649	0.9891	0.8793	0.968	0.5311	0.842	0.0327	0.8106	0.0434	0.8517	0.0212	0.863	0.0403
174	23.7	23.74	74.7	tr|Q65XW4|Q65XW4_ORYSJ	Os05g0110300 protein OS=Oryza sativa subsp. japonica GN=P0016H04.4 PE=2 SV=1	20	ORYSJ	1.0953	0.0976	1.0581	0.2375	1.0008	0.9861	1.2229	0.0049	1.2364	0.0009	1.2529	0.0057	1.1855	0.0125
175	23.64	23.67	59.3	tr|Q8LNF2|Q8LNF2_ORYSJ	Os10g0502000 protein OS=Oryza sativa subsp. japonica GN=OSJNBa0078O01.30 PE=2 SV=1	24	ORYSJ	1.079	0.3014	1.0871	0.2132	1.0331	0.5169	1.2679	0.0189	1.2532	0.041	1.2707	0.0256	1.2222	0.0584
176	23.53	23.56	46.3	sp|Q8W3D9|PORB_ORYSJ	Protochlorophyllide reductase B, chloroplastic OS=Oryza sativa subsp. japonica GN=PORB PE=2 SV=1	17	ORYSJ	1.0316	0.8093	1.0684	0.1507	1.0262	0.7999	0.7202	0.0075	0.7329	0.01	0.7491	0.0169	0.7122	0.002
177	23.39	23.41	46.4	sp|Q6K439|PAP2_ORYSJ	Probable plastid-lipid-associated protein 2, chloroplastic OS=Oryza sativa subsp. japonica GN=PAP2 PE=2 SV=1	17	ORYSJ	1.0796	0.1418	1.0794	0.1195	1.0521	0.2836	1.4778	0	1.4466	0	1.4847	0	1.3864	0.0001
178	23.38	23.39	28.4	tr|Q5TKJ2|Q5TKJ2_ORYSJ	Os05g0429400 protein OS=Oryza sativa subsp. japonica GN=OSJNBb0048I21.5 PE=4 SV=1	16	ORYSJ	1.0249	0.8509	1.0098	0.9262	0.9122	0.4862	1.1411	0.2841	1.0255	0.8757	1.0161	0.8731	1.0843	0.6111
179	23.36	23.38	56.8	sp|Q6L5I5|VDAC2_ORYSJ	Mitochondrial outer membrane protein porin 2 OS=Oryza sativa subsp. japonica GN=VDAC2 PE=2 SV=1	24	ORYSJ	1.0915	0.294	1.0246	0.7957	1.0582	0.3136	1.4952	0.0081	1.4738	0.0192	1.5037	0.0097	1.4598	0.0078
180	23.31	23.35	28.5	tr|Q7X6F6|Q7X6F6_ORYSJ	OSJNBb0079B02.3 protein OS=Oryza sativa subsp. japonica GN=OSJNBb0079B02.3 PE=4 SV=2	29	ORYSJ	1.0411	0.4842	1.0511	0.3942	1.028	0.5448	1.171	0.0846	1.1416	0.081	1.1315	0.1591	1.0824	0.5511
181	23.26	23.35	56.6	tr|Q0JAC6|Q0JAC6_ORYSJ	Os04g0605900 protein OS=Oryza sativa subsp. japonica GN=Os04g0605900 PE=2 SV=1	13	ORYSJ	1.0582	0.6281	1.0721	0.4335	0.9491	0.4582	1.0926	0.5501	1.0673	0.4144	1.0546	0.6613	1.0805	0.4932
182	23.23	23.3	58.8	sp|Q6K548|VDAC1_ORYSJ	Mitochondrial outer membrane protein porin 1 OS=Oryza sativa subsp. japonica GN=VDAC1 PE=1 SV=3	16	ORYSJ	1.1234	0.0307	1.1164	0.0474	1.1243	0.1068	1.6826	0	1.6629	0	1.6793	0	1.6731	0
183	23.21	23.29	54.4	tr|Q84M35|Q84M35_ORYSJ	40S ribosomal protein S2, putative, expressed OS=Oryza sativa subsp. japonica GN=OSJNBa0059E14.8 PE=2 SV=1	15	ORYSJ	1.1383	0.0731	1.1404	0.0565	1.1129	0.116	1.046	0.4255	1.0087	0.9019	1.0561	0.3635	1.0015	0.9843
184	23.17	23.2	35.6	tr|Q5Z5T3|Q5Z5T3_ORYSJ	Putative L-ascorbate oxidase OS=Oryza sativa subsp. japonica GN=OSJNBa0062E01.2 PE=4 SV=1	14	ORYSJ	0.8142	0.2179	0.868	0.241	0.8324	0.0508	1.481	0.0324	1.4261	0.0589	1.3516	0.0879	1.335	0.1119
185	23.14	23.15	52.4	tr|Q0JGZ1|Q0JGZ1_ORYSJ	Os01g0895100 protein OS=Oryza sativa subsp. japonica GN=Os01g0895100 PE=2 SV=1	31	ORYSJ	1.0513	0.3492	1.0419	0.3814	1.0336	0.3962	1.231	0.0032	1.1792	0.0286	1.2551	0.0005	1.1473	0.0641
186	23.12	23.24	47.7	tr|Q7XV86|Q7XV86_ORYSJ	Calnexin OS=Oryza sativa subsp. japonica GN=OSJNBb0012E08.10 PE=2 SV=1	15	ORYSJ	1.0433	0.5593	1.0672	0.1285	1.1733	0.1023	1.4257	0.0521	1.3208	0.0175	1.2881	0.0177	1.2886	0.0039
187	23.11	23.17	51.2	tr|Q5JMS4|Q5JMS4_ORYSJ	Peroxidase OS=Oryza sativa subsp. japonica GN=P0483G10.28 PE=2 SV=1	27	ORYSJ	0.9938	0.9471	0.9935	0.9395	0.9587	0.5398	2.263	0.0003	2.2068	0.0006	2.2541	0.0005	2.1788	0.0001
188	23.05	23.09	68.9	tr|Q8H4B9|Q8H4B9_ORYSJ	Os07g0516200 protein OS=Oryza sativa subsp. japonica GN=P0048D08.132 PE=2 SV=1	18	ORYSJ	1.0402	0.4067	1.0262	0.5816	1.0188	0.7537	1.2578	0.0144	1.2944	0.0049	1.2991	0.0259	1.2226	0.093
189	23	23.02	57.7	tr|Q654S1|Q654S1_ORYSJ	Peroxidase OS=Oryza sativa subsp. japonica GN=B1135C02.24-1 PE=2 SV=1	12	ORYSJ	1.0411	0.8035	0.8643	0.318	0.9036	0.6028	1.1368	0.5441	0.9965	0.9886	1.0069	0.9797	1.1805	0.4884
190	22.91	22.93	29.1	tr|Q109L0|Q109L0_ORYSJ	Os10g0461100 protein OS=Oryza sativa subsp. japonica GN=Os10g0461100 PE=4 SV=1	14	ORYSJ	0.8931	0.1746	0.969	0.6467	0.915	0.1071	1.1777	0.021	1.159	0.0314	1.1954	0.0175	1.1294	0.3231
191	22.88	23.06	53.2	tr|Q6K1X5|Q6K1X5_ORYSJ	Os02g0608900 protein OS=Oryza sativa subsp. japonica GN=OSJNBa0030C08.39 PE=2 SV=1	14	ORYSJ	0.9964	0.9556	0.9601	0.5912	0.9891	0.8742	0.8139	0.0595	0.7793	0.0016	0.8612	0.0847	0.8558	0.4455
192	22.87	24	52.7	tr|Q6H444|Q6H444_ORYSJ	Os09g0279400 protein OS=Oryza sativa subsp. japonica GN=P0651G05.2 PE=2 SV=1	13	ORYSJ	1.0441	0.6566	1.0068	0.8869	1.0374	0.4373	0.9784	0.708	1.0344	0.747	0.9931	0.9256	1.0112	0.9214
193	22.79	22.8	58.7	tr|Q6K1R5|Q6K1R5_ORYSJ	Putative adenosine kinase OS=Oryza sativa subsp. japonica GN=B1215B07.34 PE=2 SV=1	19	ORYSJ	1.0385	0.6148	1.0279	0.73	1.0726	0.1965	1.0307	0.7338	0.9905	0.9075	1.0386	0.4697	1.0056	0.937
194	22.7	23.04	13.5	sp|Q2RBN7|CLH1_ORYSJ	Clathrin heavy chain 1 OS=Oryza sativa subsp. japonica GN=Os11g0104900 PE=3 SV=1	13	ORYSJ	0.9537	0.5873	0.9553	0.6722	0.9783	0.867	0.527	0.0001	0.472	0	0.5123	0.0004	0.5164	0.002
195	22.59	22.67	54.1	sp|Q69LA6|PDX11_ORYSJ	Probable pyridoxal 5'-phosphate synthase subunit PDX1.1 OS=Oryza sativa subsp. japonica GN=PDX11 PE=2 SV=1	25	ORYSJ	1.0967	0.0503	1.0835	0.084	1.0865	0.0782	0.8802	0.0122	0.8518	0.0032	0.856	0.0145	0.8214	0.0097
196	22.57	22.68	91.2	sp|Q0JPA6|SRS1_ORYSJ	Salt stress root protein RS1 OS=Oryza sativa subsp. japonica GN=Os01g0233000 PE=2 SV=1	14	ORYSJ	1.0155	0.8853	1.0324	0.6657	0.9858	0.8709	1.6507	0.0004	1.6184	0.0014	1.6286	0.0005	1.5177	0.0011
197	22.55	22.63	51.6	sp|Q84P97|VDAC5_ORYSJ	Mitochondrial outer membrane protein porin 5 OS=Oryza sativa subsp. japonica GN=VDAC5 PE=2 SV=1	13	ORYSJ	0.9867	0.7557	1.0449	0.3283	0.995	0.9332	1.3283	0.002	1.3899	0.0002	1.3272	0.0016	1.3279	0.0016
198	22.53	22.58	34.6	sp|Q65XK0|ILV5_ORYSJ	Ketol-acid reductoisomerase, chloroplastic OS=Oryza sativa subsp. japonica GN=Os05g0573700 PE=1 SV=1	21	ORYSJ	1.0275	0.629	1.0427	0.4821	1.0193	0.6713	0.7911	0.0063	0.7442	0.0021	0.7422	0.0001	0.733	0.1637
199	22.48	24.7	26.1	sp|Q75GT3|CLPB2_ORYSJ	Chaperone protein ClpB2, chloroplastic OS=Oryza sativa subsp. japonica GN=CLPB2 PE=2 SV=1	16	ORYSJ	1.0555	0.5138	1.0296	0.632	1.0724	0.2854	0.8578	0.0378	0.8234	0.013	0.8882	0.0151	0.793	0.0081
200	22.44	22.51	53.7	tr|Q9SNL7|Q9SNL7_ORYSJ	Putative S-adenosyl-L-methionine Mg-protoporphyrin IX methyltransferase OS=Oryza sativa subsp. japonica GN=P0493C11.37 PE=4 SV=1	13	ORYSJ	1.0153	0.8796	1.0058	0.9137	1.0808	0.1372	0.9081	0.3836	0.8417	0.1343	0.8008	0.0802	0.8445	0.3182
201	22.43	22.57	54.6	tr|Q65XA1|Q65XA1_ORYSJ	Os05g0116000 protein OS=Oryza sativa subsp. japonica GN=P0496H07.7 PE=2 SV=1	18	ORYSJ	1.0007	0.9944	1.017	0.7069	0.9937	0.8955	1.0684	0.3507	1.1315	0.1252	1.0633	0.4217	1.0943	0.284
202	22.42	22.43	52.2	tr|Q8H8E0|Q8H8E0_ORYSJ	Glutathione S-transferase, N-terminal domain containing protein, expressed OS=Oryza sativa subsp. japonica GN=OJ1006F06.5 PE=2 SV=1	14	ORYSJ	1.0499	0.4852	1.0413	0.5698	1.0259	0.7264	1.1333	0.066	1.1695	0.0373	1.0816	0.2887	1.0706	0.3402
203	22.28	22.29	33	tr|Q7XMP6|Q7XMP6_ORYSJ	OSJNBb0059K02.15 protein OS=Oryza sativa subsp. japonica GN=OSJNBb0059K02.15 PE=2 SV=1	11	ORYSJ	0.808	0.1237	0.8192	0.1039	0.8723	0.2337	0.8167	0.02	0.7799	0.0309	0.752	0.0575	0.7204	0.0198
204	22.21	22.25	25	tr|Q0IZR7|Q0IZR7_ORYSJ	Os09g0553900 protein OS=Oryza sativa subsp. japonica GN=Os09g0553900 PE=2 SV=1	12	ORYSJ	0.9151	0.3281	0.9245	0.3334	0.965	0.7267	0.7941	0.0044	0.6987	0.0023	0.6877	0.001	0.7607	0.0242
205	22.19	22.27	38.9	tr|Q7XVM2|Q7XVM2_ORYSJ	OSJNBa0072K14.5 protein OS=Oryza sativa subsp. japonica GN=OSJNBa0072K14.5 PE=2 SV=1	20	ORYSJ	1.0474	0.424	0.9667	0.5059	0.9949	0.926	1.2606	0.0231	1.208	0.1562	1.2785	0.0065	1.28	0.0186
206	22.11	22.15	59.5	tr|Q7XV11|Q7XV11_ORYSJ	OSJNBa0036B21.6 protein OS=Oryza sativa subsp. japonica GN=OSJNBa0036B21.6 PE=2 SV=1	77	ORYSJ	1.1152	0.1857	1.1205	0.1526	1.1083	0.1112	1.3254	0.0427	1.3481	0.1232	1.3351	0.0061	1.2859	0.0505
207	22.06	22.09	84.2	tr|Q7F1U0|Q7F1U0_ORYSJ	Peroxidase OS=Oryza sativa subsp. japonica GN=OJ1167_G06.125 PE=2 SV=1	42	ORYSJ	0.9309	0.4394	0.9497	0.5667	0.9127	0.2142	2.4122	0.0008	2.3878	0.002	2.2935	0.0032	2.1207	0.0038
208	22.04	22.05	69.2	tr|Q0D3W6|Q0D3W6_ORYSJ	Os07g0662500 protein OS=Oryza sativa subsp. japonica GN=Os07g0662500 PE=2 SV=1	18	ORYSJ	0.9557	0.4295	0.9733	0.65	0.9512	0.4018	1.1008	0.0795	1.0583	0.514	1.0704	0.454	1.0039	0.9472
209	22	22.07	51.6	sp|Q0J709|UP12_ORYSJ	ACT domain-containing protein DS12, chloroplastic OS=Oryza sativa subsp. japonica GN=Os08g0242700 PE=3 SV=2	31	ORYSJ	1.0312	0.5228	1.0217	0.6536	1.0471	0.345	1.0524	0.2982	0.9954	0.9231	1.0558	0.3394	1.0535	0.3125
210	21.95	22.03	27.5	tr|Q10CU9|Q10CU9_ORYSJ	Glycosyl hydrolase family 3 N terminal domain containing protein, expressed OS=Oryza sativa subsp. japonica GN=OSJNBa0069E14.7 PE=2 SV=1	13	ORYSJ	0.9948	0.9387	1.0037	0.9704	0.9938	0.9334	1.1081	0.3557	1.0979	0.3766	1.0636	0.5845	1.0139	0.921
211	21.94	22.03	57.7	sp|Q8H8T0|RGP1_ORYSJ	UDP-arabinopyranose mutase 1 OS=Oryza sativa subsp. japonica GN=UAM1 PE=1 SV=1	12	ORYSJ	0.9675	0.5101	0.9625	0.4481	0.9288	0.2252	1.1125	0.1719	1.1433	0.1145	1.1246	0.2186	1.0871	0.4821
212	21.91	22.03	59.2	tr|Q7XBY4|Q7XBY4_ORYSJ	Mitochondrial carnitine/acylcarnitine carrier, putative, expressed OS=Oryza sativa subsp. japonica GN=Os10g0573700 PE=2 SV=1	14	ORYSJ	1.0599	0.4415	1.0543	0.5043	1.0368	0.5821	0.9756	0.7644	0.9097	0.3233	0.9543	0.5893	0.917	0.6686
213	21.87	23.69	68.1	tr|Q6ZF30|Q6ZF30_ORYSJ	Os07g0562700 protein OS=Oryza sativa subsp. japonica GN=P0406F06.32 PE=2 SV=1	72	ORYSJ	1.0625	0.295	1.0569	0.3334	1.0735	0.2235	1.1205	0.2325	1.0874	0.322	1.0888	0.3839	1.0953	0.3302
214	21.86	21.95	56.7	tr|Q6H443|Q6H443_ORYSJ	Os09g0279500 protein OS=Oryza sativa subsp. japonica GN=P0651G05.3 PE=2 SV=1	23	ORYSJ	1.0631	0.2132	1.0906	0.281	1.0281	0.5595	1.1688	0.0355	1.1968	0.0607	1.1956	0.0319	1.0989	0.1642
215	21.84	21.89	17.2	tr|Q7XJY0|Q7XJY0_ORYSJ	OSJNBb0088C09.11 protein OS=Oryza sativa subsp. japonica GN=OSJNBb0088C09.11 PE=4 SV=1	16	ORYSJ	1.0226	0.8497	1.1218	0.4104	0.9915	0.9388	1.4034	0.0151	1.3702	0.0286	1.4037	0.03	1.4648	0.0169
216	21.79	21.89	70.2	tr|Q65X66|Q65X66_ORYSJ	Os05g0496200 protein OS=Oryza sativa subsp. japonica GN=Os05g0496200 PE=4 SV=1	71	ORYSJ	1.1911	0.0131	1.2057	0.0062	1.1654	0.0174	1.2029	0.0068	1.2153	0.0182	1.2198	0.0063	1.2002	0.0425
217	21.77	21.85	63.5	tr|Q53N80|Q53N80_ORYSJ	Os11g0242400 protein OS=Oryza sativa subsp. japonica GN=Os11g0242400 PE=2 SV=1	12	ORYSJ	1.0361	0.5568	1.0038	0.9565	0.9705	0.6435	0.989	0.8383	0.9986	0.9824	0.9595	0.4237	0.9976	0.9779
218	21.7	75.61	59.5	sp|Q2QVG9|CLPC2_ORYSJ	Chaperone protein ClpC2, chloroplastic OS=Oryza sativa subsp. japonica GN=CLPC2 PE=2 SV=2	59	ORYSJ	1.0376	0.5384	1.0749	0.2334	1.0929	0.1993	0.8785	0.0476	0.87	0.0156	0.878	0.0211	0.8518	0.1756
219	21.68	21.74	55.5	tr|Q5VQX1|Q5VQX1_ORYSJ	Os01g0805300 protein OS=Oryza sativa subsp. japonica GN=P0034E02.55 PE=2 SV=1	18	ORYSJ	1.0956	0.2543	0.9566	0.5144	1.1157	0.2062	1.0659	0.4295	0.978	0.8001	1.0609	0.5548	1.0075	0.9533
220	21.68	21.72	43.1	sp|A3C4S4|GME1_ORYSJ	GDP-mannose 3,5-epimerase 1 OS=Oryza sativa subsp. japonica GN=GME-1 PE=1 SV=1	11	ORYSJ	1.0532	0.4777	1.1216	0.1584	1.2871	0.4689	0.8178	0.3038	0.774	0.1675	0.8895	0.6327	0.9888	0.9768
221	21.66	21.72	39.7	tr|Q6ZJ16|Q6ZJ16_ORYSJ	Putative nucleic acid-binding protein OS=Oryza sativa subsp. japonica GN=OJ1150_A11.19-2 PE=2 SV=1	22	ORYSJ	1.0052	0.9275	0.9656	0.6007	0.9702	0.6077	1.2319	0.004	1.2048	0.0098	1.2284	0.0023	1.1342	0.0591
222	21.65	21.77	35	tr|Q9AY71|Q9AY71_ORYSJ	Obg-like ATPase 1 OS=Oryza sativa subsp. japonica GN=OSJNBa0091J19.9 PE=3 SV=1	13	ORYSJ	0.9552	0.4739	0.9343	0.1819	0.9812	0.7474	0.7645	0.002	0.7492	0.0019	0.7613	0.0005	0.774	0.1084
223	21.6	21.68	54.6	tr|Q60EY9|Q60EY9_ORYSJ	Os05g0208000 protein OS=Oryza sativa subsp. japonica GN=OJ1430_B02.7 PE=2 SV=1	17	ORYSJ	1.0083	0.8877	1.0427	0.4793	1.0248	0.7714	0.944	0.5192	1.0314	0.8046	1.0204	0.8816	1.0611	0.7114
224	21.54	21.67	77.5	tr|Q7XXS0|Q7XXS0_ORYSJ	Os08g0478200 protein OS=Oryza sativa subsp. japonica GN=OJ1666_A04.19 PE=2 SV=1	11	ORYSJ	1.0696	0.3448	1.1068	0.038	1.0529	0.367	1.6423	0	1.6002	0	1.6103	0	1.522	0
225	21.49	31.32	66.6	tr|Q0DF89|Q0DF89_ORYSJ	Os06g0107700 protein OS=Oryza sativa subsp. japonica GN=Os06g0107700 PE=2 SV=1	49	ORYSJ	1.1111	0.1784	1.1482	0.0336	1.1191	0.0568	0.8388	0.0056	0.8462	0.0641	0.8768	0.0253	0.7943	0.1074
226	21.43	23.47	62.1	tr|Q6ES23|Q6ES23_ORYSJ	Putative glyoxalase I OS=Oryza sativa subsp. japonica GN=P0669G10.7 PE=4 SV=1	17	ORYSJ	1.0167	0.8137	1.0361	0.5796	0.9722	0.6915	0.8339	0.0695	0.8735	0.0642	0.863	0.1366	0.8125	0.0035
227	21.4	21.49	16.9	tr|Q7XPW1|Q7XPW1_ORYSJ	OSJNBa0032F06.20 protein OS=Oryza sativa subsp. japonica GN=OSJNBa0032F06.20 PE=2 SV=2	11	ORYSJ	0.9852	0.8811	0.9342	0.5574	0.9985	0.9884	0.7725	0.0488	0.8038	0.196	0.7671	0.0713	0.7842	0.1176
228	21.35	21.45	39.8	tr|Q7F8R1|Q7F8R1_ORYSJ	Citrate synthase OS=Oryza sativa subsp. japonica GN=P0437H03.132 PE=2 SV=1	11	ORYSJ	0.9654	0.5315	0.9839	0.768	1.0279	0.5324	1.0788	0.4824	1.0406	0.5878	1.0639	0.5092	1.1338	0.1793
229	21.23	21.34	61.1	tr|Q6Z3V7|Q6Z3V7_ORYSJ	Putative Photosystem I reaction center subunit IV OS=Oryza sativa subsp. japonica GN=P0673E01.25 PE=4 SV=1	107	ORYSJ	1.1799	0.3402	1.2264	0.186	1.1542	0.1699	1.5453	0.094	1.6032	0.1126	1.5678	0.1576	1.5917	0.0773
230	21.03	27.15	59.2	tr|Q5N725|Q5N725_ORYSJ	Fructose-bisphosphate aldolase OS=Oryza sativa subsp. japonica GN=B1417F08.1-1 PE=2 SV=1	28	ORYSJ	1.0038	0.9602	1.0155	0.8886	0.9759	0.8628	0.9816	0.8841	0.9037	0.5235	0.9537	0.7737	0.9769	0.856
231	21.03	21.08	57.8	tr|Q2R1S1|Q2R1S1_ORYSJ	Harpin binding protein 1, putative, expressed OS=Oryza sativa subsp. japonica GN=Os11g0595200 PE=2 SV=1	18	ORYSJ	0.9186	0.2773	0.9438	0.38	0.9465	0.353	1.2531	0.0298	1.1782	0.1625	1.1822	0.1454	1.2163	0.0723
232	21	27.22	22.3	tr|Q5QNA5|Q5QNA5_ORYSJ	Os01g0208700 protein OS=Oryza sativa subsp. japonica GN=OSJNBa0016I09.26 PE=2 SV=1	20	ORYSJ	1.0066	0.8927	1.0776	0.4037	1.0023	0.978	0.4205	0.0004	0.388	0.0005	0.488	0.0071	0.5938	0.1755
233	20.94	23.1	64	tr|Q67UK9|Q67UK9_ORYSJ	Os06g0232600 protein OS=Oryza sativa subsp. japonica GN=P0479H10.23 PE=2 SV=1	13	ORYSJ	1.1013	0.1534	1.1028	0.1064	1.0952	0.1794	1.212	0.0022	1.245	0.0447	1.2403	0.0065	1.1748	0.1576
234	20.84	39.18	78	sp|Q0J8A4|G3PC1_ORYSJ	Glyceraldehyde-3-phosphate dehydrogenase 1, cytosolic OS=Oryza sativa subsp. japonica GN=GAPC1 PE=1 SV=1	39	ORYSJ	1.0436	0.4845	1.0474	0.4557	1.0408	0.4467	1.5102	0.0011	1.4887	0.0002	1.508	0.0003	1.4962	0.0004
235	20.75	20.9	36.9	tr|Q688K0|Q688K0_ORYSJ	Os05g0418000 protein OS=Oryza sativa subsp. japonica GN=P0579A05.9 PE=4 SV=1	13	ORYSJ	1.1679	0.1812	1.0462	0.597	1.1429	0.0957	0.9519	0.6783	1.0599	0.6056	0.9787	0.8746	0.9814	0.899
236	20.73	20.9	37.4	tr|Q8S6H1|Q8S6H1_ORYSJ	Photosystem II protein D1 OS=Oryza sativa subsp. japonica GN=OSJNBb0075K12.15 PE=3 SV=1	82	ORYSJ	0.9494	0.4137	0.9644	0.5634	0.9916	0.8924	0.9847	0.8483	0.9844	0.859	0.9647	0.6435	0.9551	0.7487
237	20.71	20.75	54.4	tr|Q7XSU8|Q7XSU8_ORYSJ	Peroxidase OS=Oryza sativa subsp. japonica GN=OSJNBa0039K24.8 PE=2 SV=2	23	ORYSJ	0.8554	0.0878	0.8336	0.076	0.8533	0.0474	2.2047	0.0129	2.1786	0.0163	2.2409	0.0074	2.3631	0.0042
238	20.68	20.82	56.7	tr|Q8H4Q9|Q8H4Q9_ORYSJ	GTP-binding protein Rab6 OS=Oryza sativa subsp. japonica GN=OJ1457_D07.114 PE=3 SV=1	15	ORYSJ	0.8919	0.1946	0.9117	0.0436	0.9368	0.2369	1.2088	0.0201	1.1759	0.0597	1.2024	0.0348	1.1188	0.2209
239	20.63	20.71	88.6	tr|Q2QNS7|Q2QNS7_ORYSJ	Os12g0555500 protein OS=Oryza sativa subsp. japonica GN=LOC_Os12g36880 PE=2 SV=1	21	ORYSJ	1.0493	0.4132	1.0651	0.293	1.0108	0.8182	1.4419	0.0024	1.4695	0.001	1.4673	0.0003	1.5069	0.0001
240	20.57	20.79	35.8	sp|Q6ERW7|CAD8C_ORYSJ	Probable cinnamyl alcohol dehydrogenase 8C OS=Oryza sativa subsp. japonica GN=CAD8C PE=2 SV=2	14	ORYSJ	0.9388	0.5033	0.9716	0.7499	1.0031	0.9724	0.728	0.0747	0.7717	0.141	0.7296	0.0968	0.7061	0.0252
241	20.45	20.48	40.9	tr|Q6K6A4|Q6K6A4_ORYSJ	Os02g0816800 protein OS=Oryza sativa subsp. japonica GN=P0643F09.23 PE=4 SV=1	11	ORYSJ	0.9125	0.1465	0.9952	0.9673	0.9734	0.8363	0.9803	0.7284	1.0034	0.9621	0.9609	0.733	0.9132	0.1506
242	20.41	20.42	53.3	tr|Q94CR1|Q94CR1_ORYSJ	Beta 1,3-glucanase OS=Oryza sativa subsp. japonica GN=P0660F12.19 PE=2 SV=1	18	ORYSJ	0.9793	0.8773	0.8754	0.0851	0.9079	0.2301	1.8992	0.0145	1.947	0.0161	2.0107	0.0103	1.9939	0.012
243	20.37	21.66	47.6	sp|Q6AUK5|MSRB3_ORYSJ	Peptide methionine sulfoxide reductase B3, chloroplastic OS=Oryza sativa subsp. japonica GN=MSRB3 PE=2 SV=1	11	ORYSJ	1.0705	0.5332	0.9996	0.9937	1.0255	0.7746	1.137	0.1362	1.0819	0.3519	1.1222	0.1956	1.1666	0.1207
244	20.25	20.32	65.9	tr|Q69JX7|Q69JX7_ORYSJ	Drought-induced S-like ribonuclease OS=Oryza sativa subsp. japonica GN=P0569E11.38 PE=2 SV=1	18	ORYSJ	1.0387	0.3829	1.0847	0.0749	1.0457	0.3048	1.486	0	1.4758	0.0001	1.5203	0	1.3491	0.0019
245	20.23	20.27	44.7	tr|Q2QWM6|Q2QWM6_ORYSJ	Os12g0190200 protein OS=Oryza sativa subsp. japonica GN=LOC_Os12g08830 PE=2 SV=2	21	ORYSJ	1.0074	0.9485	0.9982	0.9774	0.9939	0.9272	1.3904	0.0057	1.4111	0.0085	1.3297	0.0136	1.2865	0.0624
246	20.19	20.26	68.7	tr|Q0J3N7|Q0J3N7_ORYSJ	Superoxide dismutase [Cu-Zn] OS=Oryza sativa subsp. japonica GN=Os08g0561700 PE=2 SV=1	59	Cu-Zn	1.0347	0.5085	1.0189	0.7132	0.9858	0.7804	1.5376	0.0003	1.5678	0.0003	1.536	0.0003	1.5753	0.0008
247	20.17	20.67	30.6	tr|Q0DG76|Q0DG76_ORYSJ	Os05g0549100 protein OS=Oryza sativa subsp. japonica GN=Os05g0549100 PE=3 SV=1	13	ORYSJ	1.0212	0.6554	1.0795	0.3053	1.0353	0.5276	0.7916	0.0404	0.7664	0.0002	0.802	0.001	0.7526	0.1105
248	20.1	20.22	52.1	tr|Q8S7H8|Q8S7H8_ORYSJ	Photosystem I reaction center subunit III, chloroplast, putative, expressed OS=Oryza sativa subsp. japonica GN=OSJNBa0010I09.4 PE=2 SV=1	54	ORYSJ	1.1117	0.198	1.0972	0.1042	1.0753	0.1902	1.3935	0.0001	1.3886	0.0001	1.3979	0.0001	1.3967	0.0001
249	20.09	22.22	49.9	sp|Q0JGZ6|SCRK1_ORYSJ	Fructokinase-1 OS=Oryza sativa subsp. japonica GN=FRK1 PE=1 SV=2	13	ORYSJ	0.9661	0.638	0.9402	0.2246	0.9782	0.7469	1.0419	0.6474	0.9271	0.3744	0.9586	0.6393	0.9455	0.468
250	20.04	20.12	29.7	tr|Q5SNJ4|Q5SNJ4_ORYSJ	Os01g0191500 protein OS=Oryza sativa subsp. japonica GN=P0710E05.34 PE=2 SV=1	13	ORYSJ	1.0838	0.1683	1.0397	0.659	1.0593	0.6489	1.0513	0.3864	1.1882	0.1459	1.1478	0.2981	1.0473	0.7632
251	20.01	20.01	62.2	tr|Q6ETK1|Q6ETK1_ORYSJ	Os02g0180200 protein OS=Oryza sativa subsp. japonica GN=P0544B02.33 PE=4 SV=1	21	ORYSJ	1.0738	0.444	1.1679	0.0203	1.0859	0.1915	1.1314	0.0447	1.1033	0.0956	1.1783	0.0134	1.1545	0.0692
252	20	20	30	tr|Q6Z8Z7|Q6Z8Z7_ORYSJ	Hydroperoxide lyase OS=Oryza sativa subsp. japonica GN=P0501G04.9 PE=4 SV=1	12	ORYSJ	0.992	0.9052	0.9633	0.5778	1.0156	0.7665	0.595	0.0053	0.549	0.0086	0.6171	0.0061	0.5896	0.2006
253	19.96	21.3	30.2	tr|Q10RP0|Q10RP0_ORYSJ	Cell division cycle protein 48, putative, expressed OS=Oryza sativa subsp. japonica GN=Os03g0151800 PE=2 SV=1	12	ORYSJ	0.9611	0.413	0.8835	0.0252	0.9738	0.617	0.6964	0.0001	0.6457	0.0005	0.651	0.0004	0.622	0.0016
254	19.92	20.06	34.3	tr|Q5Z4M6|Q5Z4M6_ORYSJ	Os06g0308000 protein OS=Oryza sativa subsp. japonica GN=P0417E03.26 PE=2 SV=1	16	ORYSJ	0.977	0.7814	1.0576	0.4625	0.9702	0.5697	0.6987	0.0079	0.6812	0.0174	0.728	0.0029	0.7563	0.1034
255	19.84	19.95	36.4	tr|Q75HY2|Q75HY2_ORYSJ	Os05g0582800 protein OS=Oryza sativa subsp. japonica GN=OSJNBb0035N21.13 PE=2 SV=1	12	ORYSJ	0.9882	0.8752	0.9136	0.3536	1.0114	0.8349	1.3103	0.0347	1.3762	0.0227	1.3614	0.026	1.3144	0.054
256	19.82	19.9	54.4	tr|Q8S718|Q8S718_ORYSJ	Glutathione S-transferase GSTU6, putative, expressed OS=Oryza sativa subsp. japonica GN=OSJNBa0034L04.2 PE=2 SV=1	13	ORYSJ	1.0108	0.9037	0.9732	0.6975	0.9808	0.738	1.0812	0.223	1.0597	0.3989	1.0387	0.699	1.0492	0.627
257	19.75	47.67	53	tr|Q53NM9|Q53NM9_ORYSJ	DnaK-type molecular chaperone hsp70-rice OS=Oryza sativa subsp. japonica GN=Os11g0703900 PE=3 SV=1	41	ORYSJ	1.1221	0.1511	1.0989	0.1044	1.0579	0.4555	0.7727	0.1968	0.7539	0.1805	0.7514	0.1175	0.7705	0.2103
258	19.69	19.75	59	sp|P0C5D5|PRXQ_ORYSJ	Peroxiredoxin Q, chloroplastic OS=Oryza sativa subsp. japonica GN=Os06g0196300 PE=1 SV=1	21	ORYSJ	1.0771	0.2399	1.0648	0.3467	1.0866	0.2108	1.2667	0.0029	1.2625	0.0011	1.2736	0.0014	1.2632	0.0264
259	19.67	19.69	44.7	sp|Q6H6D2|HEM3_ORYSJ	Porphobilinogen deaminase, chloroplastic OS=Oryza sativa subsp. japonica GN=HEMC PE=2 SV=1	11	ORYSJ	1.0765	0.1491	0.985	0.8063	0.9437	0.2758	0.6882	0.0008	0.7351	0.0056	0.7216	0.0028	0.7284	0.0667
260	19.56	19.64	38.6	tr|Q6YYW3|Q6YYW3_ORYSJ	Os08g0562100 protein OS=Oryza sativa subsp. japonica GN=P0604E01.47 PE=2 SV=1	21	ORYSJ	1.1485	0.1578	1.1024	0.2918	1.0687	0.4665	0.9171	0.4312	0.9266	0.2406	0.9289	0.3845	0.8475	0.0299
261	19.56	19.61	37.5	sp|Q6Z4A7|APR1_ORYSJ	Probable 5'-adenylylsulfate reductase 1, chloroplastic OS=Oryza sativa subsp. japonica GN=APR1 PE=2 SV=1	11	ORYSJ	1.0535	0.7267	1.0481	0.5248	1.1095	0.3531	1.02	0.8669	0.9773	0.8433	0.9919	0.9561	1.1248	0.3523
262	19.47	19.57	28.3	tr|Q75HW4|Q75HW4_ORYSJ	Os05g0395000 protein OS=Oryza sativa subsp. japonica GN=OSJNBb0092G21.1 PE=2 SV=1	14	ORYSJ	0.9784	0.7414	1.0721	0.394	1.0072	0.9355	1.3126	0.0071	1.3088	0.1156	1.2894	0.0346	1.3085	0.074
263	19.44	19.44	49.5	tr|Q6MWE2|Q6MWE2_ORYSJ	B1358B12.15 protein OS=Oryza sativa subsp. japonica GN=B1358B12.15 PE=4 SV=1	14	ORYSJ	1.0438	0.637	0.931	0.4301	1.0241	0.6519	1.3127	0.0128	1.3459	0.0279	1.3116	0.0193	1.3697	0.0144
264	19.43	19.48	59.7	sp|Q08480|KAD4_ORYSJ	Adenylate kinase 4 OS=Oryza sativa subsp. japonica GN=ADK-B PE=2 SV=1	13	ORYSJ	0.9921	0.8926	1.0069	0.924	0.9766	0.6361	1.3811	0.0021	1.4359	0.0017	1.409	0.0005	1.3282	0.0286
265	19.41	21.12	38.1	tr|Q5TKF4|Q5TKF4_ORYSJ	Nucleoside diphosphate kinase OS=Oryza sativa subsp. japonica GN=OSJNBa0030I14.12 PE=2 SV=1	12	ORYSJ	1.092	0.1534	1.091	0.0905	1.0388	0.4294	1.3069	0.0013	1.3543	0.0001	1.3722	0.0001	1.3297	0.0028
266	19.41	19.46	44.9	tr|Q9LG77|Q9LG77_ORYSJ	Os01g0191200 protein OS=Oryza sativa subsp. japonica GN=P0710E05.30 PE=2 SV=1	14	ORYSJ	1.1264	0.0746	1.1343	0.066	1.0643	0.2593	1.1092	0.1121	1.1109	0.228	1.1849	0.0342	1.0881	0.2983
267	19.33	19.36	53.5	tr|Q6KA00|Q6KA00_ORYSJ	Os02g0822600 protein OS=Oryza sativa subsp. japonica GN=OJ1119_A01.23-1 PE=2 SV=1	13	ORYSJ	1.0655	0.1679	1.0645	0.2604	1.0905	0.1856	1.1349	0.0191	1.1458	0.0225	1.1452	0.0364	1.1023	0.377
268	19.24	25.49	49.2	tr|Q0DXS9|Q0DXS9_ORYSJ	Glutamine synthetase OS=Oryza sativa subsp. japonica GN=Os02g0735200 PE=2 SV=1	34	ORYSJ	0.9067	0.3135	0.8073	0.1256	0.8644	0.2741	0.9082	0.6069	0.7907	0.324	0.805	0.3384	0.7948	0.3571
269	19.24	19.33	40.7	tr|Q7G3Y4|Q7G3Y4_ORYSJ	ATP synthase gamma chain OS=Oryza sativa subsp. japonica GN=Os10g0320400 PE=2 SV=1	13	ORYSJ	1.0107	0.8846	1.0091	0.905	1.0627	0.4287	0.8839	0.0847	0.9359	0.4562	0.8803	0.0344	0.9271	0.4411
270	19.23	19.34	36	tr|Q94I53|Q94I53_ORYSJ	Putative hydrolase OS=Oryza sativa subsp. japonica GN=OSJNBa0084C09.19 PE=4 SV=1	12	ORYSJ	1.0685	0.3051	1.0432	0.5533	1.0521	0.3892	0.6062	0	0.6401	0	0.6266	0	0.5639	0.0001
271	19.23	19.33	75.2	tr|Q7G649|Q7G649_ORYSJ	Expressed protein OS=Oryza sativa subsp. japonica GN=OSJNAb0008A05.8 PE=2 SV=1	21	ORYSJ	1.1058	0.0773	1.1174	0.0555	1.1092	0.0694	1.6187	0	1.6911	0	1.6928	0	1.6042	0
272	19.19	20.98	68.5	tr|Q6ER49|Q6ER49_ORYSJ	Peroxidase OS=Oryza sativa subsp. japonica GN=OSJNBa0082C09.15 PE=2 SV=1	24	ORYSJ	0.9677	0.6222	1.0537	0.3744	1.0524	0.4359	0.9061	0.1209	0.9317	0.2412	0.8485	0.0237	0.8944	0.1873
273	19.19	19.22	53	tr|Q0J878|Q0J878_ORYSJ	Os08g0130500 protein OS=Oryza sativa subsp. japonica GN=Os08g0130500 PE=2 SV=1	21	ORYSJ	1.0494	0.3456	1.0854	0.1867	1.058	0.2746	1.0885	0.1168	1.131	0.0485	1.0495	0.4724	1.0353	0.6196
274	19.11	20.05	22.8	tr|Q2QX58|Q2QX58_ORYSJ	AMP-binding enzyme family protein, expressed OS=Oryza sativa subsp. japonica GN=LOC_Os12g07110 PE=2 SV=1	10	ORYSJ	1.0592	0.4981	1.0077	0.9158	0.9938	0.9391	0.5942	0.0028	0.6145	0.0002	0.5802	0.0002	0.664	0.0032
275	19.1	19.15	78	tr|Q0JEM8|Q0JEM8_ORYSJ	Os04g0235600 protein (Fragment) OS=Oryza sativa subsp. japonica GN=Os04g0235600 PE=3 SV=1	34	ORYSJ	1.0356	0.652	1.0353	0.6392	1.0423	0.4294	1.0317	0.6577	1.0322	0.6712	1.0567	0.4699	1.0233	0.7575
276	19.08	19.15	35.1	tr|Q8H8C2|Q8H8C2_ORYSJ	Putative uncharacterized protein OJ1134F05.7 OS=Oryza sativa subsp. japonica GN=OJ1134F05.7 PE=4 SV=1	12	ORYSJ	1.0278	0.6015	1.0061	0.9175	0.987	0.7959	0.8893	0.2082	0.8489	0.1791	0.8771	0.2266	0.8565	0.2102
277	19.07	19.13	38.3	tr|Q2QN11|Q2QN11_ORYSJ	Eukaryotic aspartyl protease family protein, expressed OS=Oryza sativa subsp. japonica GN=LOC_Os12g39360 PE=4 SV=1	16	ORYSJ	0.9834	0.8742	1.0568	0.4934	0.988	0.887	1.0202	0.8414	0.9788	0.8393	1.0159	0.8311	1.0226	0.802
278	18.93	18.98	33.3	sp|Q7X8Z8|GATA_ORYSJ	Glutamyl-tRNA(Gln) amidotransferase subunit A, chloroplastic/mitochondrial OS=Oryza sativa subsp. japonica GN=GATA PE=3 SV=3	14	ORYSJ	1.0182	0.8716	0.9022	0.5755	0.9192	0.4609	0.8391	0.2446	0.851	0.1847	0.8016	0.2117	0.9823	0.8094
279	18.86	18.88	41	tr|Q8H3I3|Q8H3I3_ORYSJ	40S ribosomal protein SA OS=Oryza sativa subsp. japonica GN=B1056G08.113 PE=2 SV=2	12	ORYSJ	1.0014	0.9851	1.031	0.6523	0.9864	0.8412	0.9361	0.4253	1.0123	0.8776	0.9713	0.797	0.9604	0.6722
280	18.85	18.98	29.2	tr|Q8S5T1|Q8S5T1_ORYSJ	Glutathione reductase, chloroplast, putative, expressed OS=Oryza sativa subsp. japonica GN=OJ1123F12.19 PE=2 SV=1	15	ORYSJ	0.8773	0.2303	0.9643	0.7184	0.9675	0.6945	0.8633	0.1573	0.8536	0.0932	0.7931	0.0415	0.7913	0.0181
281	18.69	18.75	41.7	tr|Q7DNB2|Q7DNB2_ORYSJ	OSJNBa0061C08.3 protein OS=Oryza sativa subsp. japonica GN=OSJNBa0061C08.3 PE=3 SV=1	20	ORYSJ	0.9174	0.4068	0.925	0.4461	0.9836	0.861	1.119	0.3077	1.056	0.5785	1.0871	0.4201	1.1007	0.3684
282	18.69	18.72	16.3	tr|Q2R3E0|Q2R3E0_ORYSJ	Alpha-mannosidase OS=Oryza sativa subsp. japonica GN=Os11g0525600 PE=2 SV=1	12	ORYSJ	1.0608	0.6064	1.0752	0.5234	1.0773	0.5494	1.1796	0.2655	1.2452	0.0818	1.2385	0.0916	1.2307	0.1446
283	18.67	19.28	28.4	sp|Q6K8J4|ISPG_ORYSJ	4-hydroxy-3-methylbut-2-en-1-yl diphosphate synthase (ferredoxin), chloroplastic OS=Oryza sativa subsp. japonica GN=ISPG PE=2 SV=1	10	ORYSJ	1.0582	0.3685	0.9945	0.9474	0.9569	0.5575	0.7145	0.0037	0.6509	0.0003	0.6548	0.0039	0.6647	0.0003
284	18.65	27.43	31.5	tr|Q10S34|Q10S34_ORYSJ	Aconitate hydratase OS=Oryza sativa subsp. japonica GN=Os03g0136900 PE=3 SV=1	20	ORYSJ	0.9401	0.4348	0.9907	0.8806	0.946	0.3569	0.7531	0.0058	0.7711	0.0196	0.7329	0.011	0.6671	0.0524
285	18.64	18.68	30.8	tr|Q8W0D1|Q8W0D1_ORYSJ	Os01g0721900 protein OS=Oryza sativa subsp. japonica GN=P0690B02.26-1 PE=4 SV=1	12	ORYSJ	0.9634	0.5581	1.0184	0.7518	0.9935	0.9318	1.2584	0.0208	1.2224	0.0269	1.1815	0.1068	1.2574	0.0126
286	18.61	18.65	49.1	tr|Q93Y73|Q93Y73_ORYSJ	Aspartate-semialdehyde dehydrogenase family protein, expressed OS=Oryza sativa subsp. japonica GN=OSJNBb0048A17.6 PE=3 SV=1	13	ORYSJ	1.0308	0.749	1.139	0.3593	1.0232	0.7976	1.0645	0.5941	1.0026	0.9892	1.0444	0.6795	1.0641	0.4156
287	18.59	18.9	52.5	tr|Q6YY64|Q6YY64_ORYSJ	60S ribosomal protein L6 OS=Oryza sativa subsp. japonica GN=OSJNBa0006O15.44 PE=2 SV=1	12	ORYSJ	1.1341	0.0614	1.1754	0.0248	1.1003	0.1366	1.7129	0	1.7994	0.0003	1.7698	0	1.733	0.0004
288	18.58	18.64	31.7	tr|Q7F4T1|Q7F4T1_ORYSJ	Photosystem II D2 protein OS=Oryza sativa subsp. japonica GN=P0557A01.60 PE=3 SV=1	105	ORYSJ	1.0798	0.547	1.053	0.591	1.0639	0.4678	0.9221	0.5811	0.9231	0.3552	0.9561	0.589	0.7887	0.2477
289	18.54	18.65	36.5	sp|Q6Z0I4|FABI1_ORYSJ	Enoyl-[acyl-carrier-protein] reductase [NADH] 1, chloroplastic OS=Oryza sativa subsp. japonica GN=Os08g0327400 PE=2 SV=1	13	ORYSJ	1.0733	0.3335	1.0158	0.8545	0.9694	0.7911	1.3884	0.1169	1.3094	0.337	1.3384	0.306	1.3166	0.3173
290	18.51	18.53	67.4	tr|Q0J0R8|Q0J0R8_ORYSJ	Os09g0485900 protein OS=Oryza sativa subsp. japonica GN=Os09g0485900 PE=4 SV=1	13	ORYSJ	1.0953	0.2606	1.089	0.2466	1.1153	0.2013	1.1658	0.0433	1.1859	0.1191	1.2126	0.1127	1.1458	0.1336
291	18.5	21.44	47.1	tr|Q0J3W2|Q0J3W2_ORYSJ	L-ascorbate peroxidase OS=Oryza sativa subsp. japonica GN=Os08g0549100 PE=2 SV=1	12	ORYSJ	1.063	0.2167	1.1071	0.0545	1.0777	0.1393	1.1486	0.0147	1.212	0.0035	1.1736	0.0179	1.2094	0.0134
292	18.47	18.53	40.3	tr|Q943K1|Q943K1_ORYSJ	Os01g0869800 protein OS=Oryza sativa subsp. japonica GN=P0039A07.6 PE=2 SV=1	34	ORYSJ	1.1474	0.2881	1.1585	0.4126	1.1264	0.1466	1.4321	0.0457	1.4302	0.0248	1.4087	0.1445	1.1553	0.4333
293	18.47	18.49	55.8	tr|Q5WN02|Q5WN02_ORYSJ	Putative uncharacterized protein P0001A07.7 OS=Oryza sativa subsp. japonica GN=P0001A07.7 PE=2 SV=1	9	ORYSJ	0.9937	0.9048	1.0544	0.5584	1.0169	0.8347	0.8648	0.0945	0.8663	0.1515	0.9062	0.2271	0.855	0.1252
294	18.46	18.49	66.7	sp|Q7F8S5|PR2E2_ORYSJ	Peroxiredoxin-2E-2, chloroplastic OS=Oryza sativa subsp. japonica GN=PRXIIE-2 PE=1 SV=1	26	ORYSJ	1.1158	0.0989	1.1088	0.1158	1.1913	0.281	1.2088	0.0149	1.2539	0.0069	1.2709	0.0086	1.3166	0.0481
295	18.37	18.4	73.8	tr|Q2QND6|Q2QND6_ORYSJ	Os12g0569500 protein OS=Oryza sativa subsp. japonica GN=LOC_Os12g38170 PE=4 SV=1	40	ORYSJ	1.0668	0.3569	1.0656	0.3659	1.0063	0.934	2.2785	0.0141	2.3073	0.0311	2.319	0.0088	2.2259	0.0065
296	18.32	18.34	40.9	tr|Q8GSE8|Q8GSE8_ORYSJ	Os07g0162500 protein OS=Oryza sativa subsp. japonica GN=OJ1714_H10.152 PE=2 SV=1	9	ORYSJ	0.9715	0.5568	0.9765	0.748	1.0126	0.7968	0.9195	0.2511	0.8976	0.0509	0.9752	0.6871	0.9878	0.8129
297	18.3	18.38	61.2	sp|Q6F362|H2B9_ORYSJ	Histone H2B.9 OS=Oryza sativa subsp. japonica GN=H2B.9 PE=3 SV=1	35	ORYSJ	1.0838	0.5408	1.1375	0.2274	1.0969	0.5385	1.7219	0.0253	1.7631	0.0395	1.7254	0.0633	1.6673	0.089
298	18.26	18.85	55.4	tr|Q84VC9|Q84VC9_ORYSJ	OSJNBb0004G23.6 protein OS=Oryza sativa subsp. japonica GN=OSJNBb0004G23.6 PE=2 SV=1	10	ORYSJ	0.9603	0.458	0.9594	0.4788	0.9932	0.8943	1.0768	0.1732	1.0679	0.2224	1.1351	0.1082	1.0527	0.5609
299	18.15	18.22	25.7	tr|Q0JJQ7|Q0JJQ7_ORYSJ	Malic enzyme (Fragment) OS=Oryza sativa subsp. japonica GN=Os01g0723400 PE=3 SV=1	10	ORYSJ	1.0637	0.2765	0.9836	0.8418	1.0163	0.7659	0.7917	0.0632	0.7899	0.0191	0.7425	0.0129	0.8136	0.3389
300	18.11	18.27	30.9	tr|Q0DKX3|Q0DKX3_ORYSJ	Os05g0137400 protein OS=Oryza sativa subsp. japonica GN=Os05g0137400 PE=2 SV=1	17	ORYSJ	0.9232	0.4727	0.9901	0.8795	0.9457	0.6042	1.5416	0.0035	1.584	0.0015	1.629	0.0041	1.571	0.019
301	18.09	19.53	17.1	tr|Q6H7Q6|Q6H7Q6_ORYSJ	Lipoxygenase OS=Oryza sativa subsp. japonica GN=OJ1225_F07.1 PE=3 SV=1	11	ORYSJ	1.0445	0.669	1.0243	0.6687	1.0678	0.2255	0.5999	0.0001	0.5847	0	0.6299	0.0008	0.5655	0.0034
302	18.07	19.01	48.1	tr|Q10QD8|Q10QD8_ORYSJ	40S ribosomal protein S3a OS=Oryza sativa subsp. japonica GN=Os03g0200500 PE=2 SV=1	12	ORYSJ	1.0293	0.8649	1.0295	0.7136	1.0312	0.6996	1.0589	0.6711	1.084	0.3443	1.0162	0.8379	0.9017	0.7335
303	18.06	18.78	62.5	tr|Q69RL1|Q69RL1_ORYSJ	Os07g0468100 protein OS=Oryza sativa subsp. japonica GN=P0003B09.29 PE=2 SV=1	9	ORYSJ	1.1045	0.2692	1.0561	0.4764	1.038	0.6276	1.068	0.6262	1.1056	0.1714	1.1229	0.2943	1.2254	0.0362
304	18.01	18.22	30.8	tr|Q0DKG9|Q0DKG9_ORYSJ	Os05g0164100 protein OS=Oryza sativa subsp. japonica GN=Os05g0164100 PE=4 SV=1	13	ORYSJ	1.0661	0.3545	0.918	0.1891	0.9696	0.8007	0.8676	0.1337	0.8367	0.0332	0.8216	0.0179	0.8417	0.0516
305	18	18	62.8	tr|Q9LD82|Q9LD82_ORYSJ	Os01g0210500 protein OS=Oryza sativa subsp. japonica GN=P0466B10.23 PE=2 SV=1	13	ORYSJ	0.9031	0.1837	0.8738	0.4585	0.968	0.8241	1.1782	0.3071	1.0535	0.7395	1.1784	0.2732	1.0335	0.834
306	18	18	55.2	tr|Q6H667|Q6H667_ORYSJ	Os02g0643500 protein OS=Oryza sativa subsp. japonica GN=OJ1282_H11.6 PE=2 SV=1	14	ORYSJ	0.9362	0.2888	0.8886	0.0835	1.0069	0.9364	1.1352	0.1946	1.2033	0.1105	1.0744	0.484	1.1019	0.3585
307	17.95	20.1	70.3	tr|Q0D4P5|Q0D4P5_ORYSJ	Os07g0614500 protein OS=Oryza sativa subsp. japonica GN=Os07g0614500 PE=2 SV=1	13	ORYSJ	0.994	0.9513	1.0459	0.7578	1.0241	0.8255	1.1854	0.4353	1.1714	0.5357	1.2126	0.1164	1.1332	0.4732
308	17.86	17.97	15.1	tr|Q8S1N3|Q8S1N3_ORYSJ	Os01g0868900 protein OS=Oryza sativa subsp. japonica GN=P0677H08.26 PE=4 SV=1	9	ORYSJ	1.003	0.96	0.9979	0.971	1.0067	0.8934	0.9969	0.9521	0.9678	0.5558	0.9899	0.8373	0.9377	0.535
309	17.77	19.92	53	tr|Q0JLX8|Q0JLX8_ORYSJ	Os01g0558600 protein OS=Oryza sativa subsp. japonica GN=Os01g0558600 PE=2 SV=1	11	ORYSJ	0.7462	0.2532	0.7123	0.3275	0.6385	0.3058	0.8966	0.7673	0.8178	0.6203	0.7972	0.5509	0.7867	0.5607
310	17.75	17.78	40.8	tr|Q6K4J4|Q6K4J4_ORYSJ	Peroxidase OS=Oryza sativa subsp. japonica GN=OJ1118_B06.10 PE=3 SV=1	11	ORYSJ	0.7795	0.0276	0.8836	0.1601	0.8254	0.03	1.2137	0.1468	1.078	0.5788	1.1461	0.3628	1.1489	0.3577
311	17.69	17.73	26.3	tr|Q5VPR6|Q5VPR6_ORYSJ	Os06g0118700 protein OS=Oryza sativa subsp. japonica GN=OSJNBa0062J13.28 PE=2 SV=1	9	ORYSJ	1.0299	0.7755	1.0199	0.8045	0.968	0.7425	1.4012	0.0081	1.2672	0.0897	1.3087	0.0651	1.1997	0.2592
312	17.51	19.6	37.7	tr|Q0DGM7|Q0DGM7_ORYSJ	Hexokinase OS=Oryza sativa subsp. japonica GN=Os05g0522500 PE=3 SV=1	12	ORYSJ	1.0364	0.5609	1.1473	0.2272	1.0295	0.7236	1.0867	0.3027	1.0758	0.4289	1.1073	0.1859	0.9668	0.7994
313	17.5	17.61	25	tr|Q8LJJ2|Q8LJJ2_ORYSJ	Threonine synthase-like OS=Oryza sativa subsp. japonica GN=P0431H09.7 PE=2 SV=1	10	ORYSJ	1.1421	0.1734	1.0336	0.7975	0.9983	0.9849	0.8308	0.0177	0.7851	0.0591	0.8465	0.093	0.746	0.0032
314	17.42	18.52	45.7	tr|Q93WY5|Q93WY5_ORYSJ	Os09g0467200 protein OS=Oryza sativa subsp. japonica GN=P0676H02.1 PE=2 SV=1	18	ORYSJ	1.008	0.9334	1.0804	0.4704	1.0468	0.7349	1.4131	0.0179	1.4337	0.0025	1.5058	0.0019	1.4167	0.0015
315	17.41	17.5	38.9	tr|Q6K635|Q6K635_ORYSJ	GrpE protein homolog OS=Oryza sativa subsp. japonica GN=OJ1004_A05.20 PE=3 SV=1	11	ORYSJ	0.992	0.8832	1.026	0.6849	1.0444	0.3712	1.2041	0.0173	1.1645	0.0819	1.1869	0.0093	1.0509	0.5492
316	17.32	17.45	29.7	sp|Q0DM51|RH3_ORYSJ	DEAD-box ATP-dependent RNA helicase 3, chloroplastic OS=Oryza sativa subsp. japonica GN=Os03g0827700 PE=2 SV=2	12	ORYSJ	0.9602	0.5084	0.9669	0.4909	0.9429	0.5841	0.7601	0.0006	0.8026	0.0047	0.8042	0.0789	0.803	0.0836
317	17.28	17.34	55.3	tr|Q0IRM4|Q0IRM4_ORYSJ	Proteasome subunit alpha type OS=Oryza sativa subsp. japonica GN=Os11g0615700 PE=2 SV=1	15	ORYSJ	1.1375	0.2265	1.1155	0.1381	1.0928	0.3877	1.2827	0.0659	1.1949	0.1335	1.2081	0.1454	1.1928	0.0818
318	17.24	17.28	51.6	tr|Q6Z6B5|Q6Z6B5_ORYSJ	Os02g0328300 protein OS=Oryza sativa subsp. japonica GN=P0622F08.20 PE=2 SV=1	25	ORYSJ	1.0437	0.6391	1.0482	0.5656	1.0149	0.8443	0.9599	0.7868	0.9984	0.988	0.9641	0.6911	0.9218	0.2846
319	17.21	17.24	40.1	tr|Q657T1|Q657T1_ORYSJ	Os01g0111100 protein OS=Oryza sativa subsp. japonica GN=P0439B06.20 PE=3 SV=1	12	ORYSJ	0.9048	0.0971	0.9612	0.5303	1.0018	0.9733	0.9495	0.3536	0.9301	0.3944	0.896	0.1332	0.8895	0.1002
320	17.21	17.23	41.6	tr|Q8L5K0|Q8L5K0_ORYSJ	Ferritin OS=Oryza sativa subsp. japonica GN=Fer2 PE=2 SV=1	14	ORYSJ	0.9988	0.9874	0.9997	0.9966	0.9724	0.7872	0.8419	0.0992	0.8379	0.1303	0.824	0.0793	0.741	0.1531
321	17.19	17.22	37.2	tr|Q0J6U8|Q0J6U8_ORYSJ	Os08g0266300 protein OS=Oryza sativa subsp. japonica GN=Os08g0266300 PE=4 SV=2	22	ORYSJ	1.0155	0.8923	0.9263	0.242	1.039	0.6492	0.8739	0.2001	0.8415	0.0239	0.784	0.006	0.8554	0.0493
322	17.16	17.17	48.3	tr|Q6ZIT9|Q6ZIT9_ORYSJ	Peptidyl-prolyl cis-trans isomerase OS=Oryza sativa subsp. japonica GN=OJ1211_G06.16 PE=4 SV=1	13	ORYSJ	1.139	0.0597	1.1792	0.0675	1.0764	0.2393	1.4228	0.0038	1.3568	0.0034	1.4277	0.0051	1.4008	0.0036
323	17.15	17.3	27.4	tr|Q0JJ47|Q0JJ47_ORYSJ	Aspartate aminotransferase OS=Oryza sativa subsp. japonica GN=Os01g0760600 PE=2 SV=1	10	ORYSJ	0.9189	0.3837	0.967	0.7324	0.9782	0.8056	1.1864	0.1162	1.1763	0.24	1.1685	0.1792	1.2564	0.1321
324	16.97	17.41	48	tr|Q7XSV2|Q7XSV2_ORYSJ	Peroxidase OS=Oryza sativa subsp. japonica GN=OSJNBa0039K24.4 PE=2 SV=2	12	ORYSJ	0.8541	0.0723	0.8963	0.1669	0.8468	0.1208	1.6226	0.0019	1.6755	0.0052	1.7334	0.0013	1.7004	0.0009
325	16.95	16.97	53.7	tr|Q69NF7|Q69NF7_ORYSJ	Os09g0530000 protein OS=Oryza sativa subsp. japonica GN=OJ1531_B07.22 PE=2 SV=1	11	ORYSJ	1.124	0.1401	1.0304	0.5974	1.0376	0.6003	0.9592	0.4669	0.9491	0.4797	0.9737	0.6378	0.9026	0.6164
326	16.91	16.99	67.1	tr|Q75G91|Q75G91_ORYSJ	40S ribosomal protein S3, putative, expressed OS=Oryza sativa subsp. japonica GN=Os03g0577000 PE=2 SV=1	11	ORYSJ	1.0724	0.1565	1.0065	0.9423	1.0023	0.9817	0.9787	0.7595	0.9538	0.6203	0.9294	0.3235	0.9802	0.9042
327	16.87	16.9	53.6	sp|Q75IQ4|OEP24_ORYSJ	Outer envelope pore protein 24, chloroplastic OS=Oryza sativa subsp. japonica GN=OEP24 PE=2 SV=1	12	ORYSJ	1.0465	0.7558	1.0223	0.9286	1.0216	0.8656	1.1678	0.6068	1.1446	0.4624	1.1536	0.601	1.0333	0.8529
328	16.83	16.87	14.2	tr|Q67WN5|Q67WN5_ORYSJ	Inorganic diphosphatase, H+-translocating, vacuolar membrane OS=Oryza sativa subsp. japonica GN=P0017B12.8-1 PE=2 SV=1	11	ORYSJ	1.1086	0.1745	1.1005	0.1328	1.0229	0.6991	0.9185	0.4231	0.9499	0.5584	0.905	0.2046	0.9303	0.4416
329	16.81	16.84	52.3	tr|Q2R1J8|Q2R1J8_ORYSJ	40S ribosomal protein S9, putative, expressed OS=Oryza sativa subsp. japonica GN=Os11g0602600 PE=2 SV=1	14	ORYSJ	1.0393	0.559	0.9485	0.349	1.0348	0.5524	1.186	0.0434	1.1081	0.2302	1.1844	0.1319	1.1716	0.1752
330	16.79	16.83	33.4	tr|Q8H3Q7|Q8H3Q7_ORYSJ	Xylose isomerase OS=Oryza sativa subsp. japonica GN=P0625E02.119 PE=2 SV=2	11	ORYSJ	0.9227	0.1798	0.9442	0.3811	0.9375	0.4245	0.9649	0.6223	0.9465	0.4983	0.9135	0.3988	0.8298	0.0083
331	16.78	16.83	46.5	tr|Q6ZDP0|Q6ZDP0_ORYSJ	Os07g0196200 protein OS=Oryza sativa subsp. japonica GN=P0589E08.13 PE=4 SV=1	9	ORYSJ	1.1511	0.0303	1.1003	0.1068	1.1066	0.0923	0.9343	0.2497	0.9775	0.6744	0.9029	0.1629	0.9183	0.5276
332	16.77	16.82	72.5	tr|Q0DJE6|Q0DJE6_ORYSJ	Lactoylglutathione lyase OS=Oryza sativa subsp. japonica GN=Os05g0295800 PE=2 SV=1	9	ORYSJ	0.9766	0.6029	1.0516	0.2794	1.025	0.586	1.2613	0.0081	1.2161	0.0053	1.2933	0.0012	1.1839	0.0028
333	16.75	16.85	45.7	tr|Q84VC8|Q84VC8_ORYSJ	Gamma hydroxybutyrate dehydrogenase-like protein OS=Oryza sativa subsp. japonica GN=OJ1712_E04.5 PE=2 SV=1	15	ORYSJ	0.9393	0.6534	0.9614	0.5594	0.9665	0.7912	1.0073	0.9552	1.0262	0.8855	1.0109	0.9613	0.9077	0.6633
334	16.74	16.81	37.1	tr|Q69P84|Q69P84_ORYSJ	Aldehyde dehydrogenase OS=Oryza sativa subsp. japonica GN=OJ1344_B01.27-1 PE=2 SV=1	11	ORYSJ	1.1462	0.1783	1.0596	0.6067	1.0913	0.3046	0.9438	0.7486	0.947	0.7761	1.0293	0.8505	0.8752	0.6163
335	16.63	17.01	35.7	tr|Q2RAK2|Q2RAK2_ORYSJ	Pyruvate kinase OS=Oryza sativa subsp. japonica GN=Os11g0148500 PE=2 SV=1	8	ORYSJ	1.4672	0.2772	1.335	0.3961	1.4979	0.3065	0.8481	0.5543	1.0366	0.9206	1.0727	0.8406	1.1652	0.5093
336	16.59	16.67	28.1	sp|Q0E0P0|INV1_ORYSJ	Beta-fructofuranosidase, insoluble isoenzyme 1 OS=Oryza sativa subsp. japonica GN=CIN1 PE=2 SV=1	9	ORYSJ	0.9642	0.6805	0.9548	0.6095	0.9654	0.6372	1.052	0.4712	1.0673	0.4459	1.0908	0.2576	1.1223	0.2577
337	16.55	16.6	47.8	tr|Q8SA35|Q8SA35_ORYSJ	Os01g0659200 protein OS=Oryza sativa subsp. japonica GN=P0684E06.9 PE=2 SV=1	11	ORYSJ	1.0302	0.6356	0.9892	0.84	1.0406	0.6059	1.1063	0.1387	1.1043	0.1614	1.1487	0.1034	1.0993	0.3401
338	16.53	16.63	48.2	tr|Q5NAM3|Q5NAM3_ORYSJ	Branched-chain amino acid aminotransferase-like OS=Oryza sativa subsp. japonica GN=OSJNBa0086P08.22 PE=3 SV=1	14	ORYSJ	1.0517	0.636	0.9793	0.8117	1.0839	0.2298	0.7489	0.0112	0.7997	0.1007	0.7968	0.033	0.9558	0.7431
339	16.46	16.49	53.7	tr|Q2QWN3|Q2QWN3_ORYSJ	Os12g0189400 protein OS=Oryza sativa subsp. japonica GN=LOC_Os12g08770 PE=2 SV=1	17	ORYSJ	1.0631	0.3751	1.0898	0.2971	1.1013	0.1069	1.0248	0.7749	1.0123	0.8956	0.9789	0.8116	0.8956	0.3842
340	16.45	16.46	52.3	sp|Q9ZP20|TRXM5_ORYSJ	Thioredoxin M5, chloroplastic OS=Oryza sativa subsp. japonica GN=TRXM PE=2 SV=1	18	ORYSJ	1.1402	0.0656	1.1114	0.12	1.1328	0.0761	1.0338	0.607	1.0422	0.5565	1.0502	0.4753	0.9962	0.9533
341	16.43	18.66	65.9	tr|Q5Z9H9|Q5Z9H9_ORYSJ	Peptidyl-prolyl cis-trans isomerase OS=Oryza sativa subsp. japonica GN=P0655A07.5-1 PE=2 SV=1	9	ORYSJ	0.9602	0.7143	0.9293	0.3037	0.9959	0.9601	1.0808	0.2682	1.1627	0.0939	1.097	0.2403	1.1764	0.1368
342	16.42	20.85	44.5	tr|Q67UL5|Q67UL5_ORYSJ	Putative fructokinase OS=Oryza sativa subsp. japonica GN=P0479H10.9 PE=3 SV=1	17	ORYSJ	1	1	1.0453	0.4973	1.0471	0.5438	0.8637	0.1996	0.974	0.6996	0.9076	0.3357	0.9603	0.7928
343	16.4	16.42	61.1	tr|Q5KQL4|Q5KQL4_ORYSJ	Putative ribosomal protein S19 OS=Oryza sativa subsp. japonica GN=Os03g31130 PE=4 SV=1	13	ORYSJ	1.0301	0.537	1.0323	0.508	1.0176	0.7136	1.2956	0.0006	1.2893	0.0004	1.3246	0.0002	1.2887	0.0018
344	16.39	16.4	42.2	sp|Q69XJ4|HMOX1_ORYSJ	Heme oxygenase 1, chloroplastic OS=Oryza sativa subsp. japonica GN=HO1 PE=2 SV=1	8	ORYSJ	1.0185	0.8057	1.0547	0.514	1.1679	0.0231	1.0012	0.9862	0.8898	0.0647	0.9248	0.2924	0.7759	0.1195
345	16.36	16.46	56.9	tr|Q0D5J7|Q0D5J7_ORYSJ	Cytochrome b6-f complex iron-sulfur subunit OS=Oryza sativa subsp. japonica GN=Os07g0556200 PE=2 SV=1	35	ORYSJ	1.1108	0.0929	1.0887	0.182	1.0553	0.2787	1.2004	0.0562	1.1802	0.09	1.1772	0.0979	1.1503	0.2919
346	16.36	16.38	35.8	tr|Q6ZBH2|Q6ZBH2_ORYSJ	Os08g0545200 protein OS=Oryza sativa subsp. japonica GN=P0623F08.37 PE=2 SV=1	10	ORYSJ	0.9164	0.1302	0.9881	0.8434	0.9377	0.2448	0.9803	0.717	0.9647	0.5173	0.9287	0.1998	0.9773	0.9484
347	16.32	16.41	16.7	tr|Q7XI67|Q7XI67_ORYSJ	Os07g0691200 protein OS=Oryza sativa subsp. japonica GN=P0034A04.101-1 PE=4 SV=1	8	ORYSJ	0.9364	0.2759	1.0401	0.4501	0.9643	0.4846	0.4587	0	0.4492	0.0003	0.4542	0.0001	0.432	0.0003
348	16.24	16.29	43.4	tr|Q10SE8|Q10SE8_ORYSJ	50S ribosomal protein L5, chloroplast, putative, expressed OS=Oryza sativa subsp. japonica GN=Os03g0125000 PE=2 SV=1	12	ORYSJ	0.9834	0.891	1.0302	0.8056	0.9984	0.9884	0.7924	0.0896	0.8125	0.1284	0.7716	0.0565	0.7507	0.0388
349	16.23	16.25	65	sp|Q7FB12|NDHM_ORYSJ	NAD(P)H-quinone oxidoreductase subunit M, chloroplastic OS=Oryza sativa subsp. japonica GN=ndhM PE=2 SV=1	12	ORYSJ	0.9624	0.513	1.0565	0.312	0.9971	0.9588	0.8978	0.0595	0.9491	0.3173	0.8892	0.0994	0.9796	0.7945
350	16.2	16.21	40.5	tr|Q84P62|Q84P62_ORYSJ	OSJNBa0087O24.10 protein OS=Oryza sativa subsp. japonica GN=OSJNBa0087O24.10 PE=2 SV=1	8	ORYSJ	0.9943	0.9178	0.9984	0.9771	1.0107	0.8459	1.2429	0.0323	1.2367	0.0194	1.2577	0.0194	1.1966	0.1685
351	16.17	16.23	51.8	sp|P49027|GBLPA_ORYSJ	Guanine nucleotide-binding protein subunit beta-like protein A OS=Oryza sativa subsp. japonica GN=RACK1A PE=1 SV=1	10	ORYSJ	1.0706	0.4806	1.0121	0.901	1.0324	0.5864	1.052	0.421	1.096	0.1897	1.0303	0.7512	0.9381	0.6978
352	16.17	16.18	70.3	tr|Q9FWU4|Q9FWU4_ORYSJ	Os10g0491000 protein OS=Oryza sativa subsp. japonica GN=OSJNBa0051D19.25 PE=2 SV=1	11	ORYSJ	0.9264	0.3503	0.8647	0.3647	0.9623	0.7526	1.1516	0.2403	1.1178	0.4206	1.2062	0.3098	1.1848	0.3721
353	16.16	16.22	52.9	tr|Q8H8D8|Q8H8D8_ORYSJ	Glutathione S-transferase GSTF15 OS=Oryza sativa subsp. japonica GN=OJ1006F06.7 PE=2 SV=1	10	ORYSJ	0.9379	0.3978	0.9227	0.3691	0.9493	0.4831	1.0542	0.5068	1.0368	0.7139	1.0734	0.3883	0.9965	0.9659
354	16.16	16.17	43.3	tr|Q2QNF3|Q2QNF3_ORYSJ	60S ribosomal protein L2, putative, expressed OS=Oryza sativa subsp. japonica GN=LOC_Os12g38000 PE=3 SV=1	9	ORYSJ	0.9915	0.9244	0.9946	0.952	0.9857	0.8344	0.8672	0.1428	0.9371	0.6403	0.9666	0.5469	0.997	0.9678
355	16.13	16.13	62.6	tr|Q6ZK86|Q6ZK86_ORYSJ	Os08g0504500 protein OS=Oryza sativa subsp. japonica GN=OJ1134_H03.7 PE=2 SV=1	14	ORYSJ	1.0339	0.6388	0.9673	0.7912	1.0377	0.5961	0.9977	0.9849	1.0436	0.756	0.9152	0.6285	0.9558	0.8032
356	16.11	16.19	55.1	tr|Q0E446|Q0E446_ORYSJ	Os02g0137200 protein (Fragment) OS=Oryza sativa subsp. japonica GN=Os02g0137200 PE=3 SV=1	16	ORYSJ	1.0349	0.4574	0.9989	0.9825	1.0369	0.605	1.0467	0.4677	1.1213	0.0628	1.0179	0.7894	1.0259	0.6986
357	16.09	16.26	64	sp|Q84T92|CFI_ORYSJ	Chalcone--flavonone isomerase OS=Oryza sativa subsp. japonica GN=CHI PE=2 SV=1	11	ORYSJ	0.9482	0.5757	0.888	0.358	0.9068	0.2151	1.0103	0.93	0.9351	0.5408	0.9313	0.5222	0.9434	0.6687
358	16.06	16.12	24.7	tr|Q5W6H1|Q5W6H1_ORYSJ	Os05g0350500 protein OS=Oryza sativa subsp. japonica GN=Os05g0350500 PE=2 SV=1	8	ORYSJ	0.9947	0.9174	0.9916	0.9164	0.9468	0.3991	0.7199	0.0009	0.7854	0.0013	0.752	0.0012	0.8147	0.0249
359	16.04	16.05	50.2	sp|Q6ATY4|U603_ORYSJ	UPF0603 protein Os05g0401100, chloroplastic OS=Oryza sativa subsp. japonica GN=Os05g0401100 PE=3 SV=1	51	ORYSJ	1.0538	0.376	1.1168	0.0874	1.1628	0.0455	1.3873	0.0006	1.3526	0.001	1.4016	0.0005	1.3213	0.0028
360	16.01	16.02	28	tr|Q8RUM9|Q8RUM9_ORYSJ	Amidophosphoribosyltransferase OS=Oryza sativa subsp. japonica GN=OSJNBb0008G24.26 PE=3 SV=1	10	ORYSJ	0.9279	0.4231	0.9997	0.9967	1.0158	0.87	0.5422	0.0152	0.948	0.8853	0.8074	0.4296	0.5484	0.0677
361	16	16	35.7	tr|Q7XTM8|Q7XTM8_ORYSJ	OSJNBa0033G05.17 protein OS=Oryza sativa subsp. japonica GN=OSJNBa0033G05.17 PE=2 SV=2	12	ORYSJ	1.0233	0.81	0.8818	0.215	1.1078	0.2215	0.8306	0.0467	0.7182	0.01	0.8502	0.0673	0.8794	0.5255
362	15.99	17.62	38.6	tr|Q0DC43|Q0DC43_ORYSJ	Formate dehydrogenase OS=Oryza sativa subsp. japonica GN=Os06g0486800 PE=2 SV=1	16	ORYSJ	1.0817	0.1265	1.1036	0.0474	1.0609	0.1794	0.8883	0.1424	0.9004	0.1884	0.9426	0.5144	0.9063	0.347
363	15.97	16.1	80.3	tr|Q8S6F4|Q8S6F4_ORYSJ	Putative atpE; ATPase epsilon subunit from chromosome 10 chloroplast insertion OS=Oryza sativa subsp. japonica GN=OSJNBb0075K12.37 PE=3 SV=1	30	ORYSJ	1.0649	0.3682	1.0746	0.3084	1.044	0.5287	0.9725	0.7366	0.9937	0.9345	0.9845	0.8401	1.0369	0.6484
364	15.95	16.05	19	sp|Q10MJ1|CGEP_ORYSJ	Probable glutamyl endopeptidase, chloroplastic OS=Oryza sativa subsp. japonica GN=GEP PE=2 SV=1	9	ORYSJ	0.8648	0.1797	0.9328	0.5693	0.9331	0.5506	0.5998	0.003	0.6398	0.0025	0.5668	0.0001	0.6528	0.0009
365	15.89	15.92	48.9	tr|Q0JDZ7|Q0JDZ7_ORYSJ	40S ribosomal protein S8 OS=Oryza sativa subsp. japonica GN=OSJNBa0038P21.4 PE=2 SV=1	14	ORYSJ	0.9493	0.693	0.9679	0.7984	0.9545	0.7214	0.7722	0.3176	0.9453	0.6732	0.9143	0.5333	0.9212	0.5609
366	15.88	15.96	42.5	tr|Q10L93|Q10L93_ORYSJ	50S ribosomal protein L6, putative, expressed OS=Oryza sativa subsp. japonica GN=Os03g0356300 PE=2 SV=1	11	ORYSJ	1.1633	0.0252	1.0881	0.173	1.0959	0.107	1.0224	0.8527	1.0338	0.6827	1.0143	0.8956	0.9846	0.8561
367	15.84	16.04	49.8	tr|Q10PV6|Q10PV6_ORYSJ	50S ribosomal protein L15, chloroplast, putative, expressed OS=Oryza sativa subsp. japonica GN=Os03g0219900 PE=3 SV=1	15	ORYSJ	1.0586	0.3893	1.0781	0.1334	0.9807	0.7048	0.9604	0.4057	0.952	0.4399	0.9183	0.1616	0.9031	0.1338
368	15.84	15.89	50.2	tr|Q5Z8V3|Q5Z8V3_ORYSJ	Os06g0705100 protein OS=Oryza sativa subsp. japonica GN=P0018H04.9 PE=2 SV=1	26	ORYSJ	1.1096	0.071	1.102	0.089	1.1112	0.0686	1.3908	0.0008	1.4126	0.0001	1.3838	0.0052	1.328	0.0008
369	15.82	15.85	58.9	tr|Q8RUI4|Q8RUI4_ORYSJ	NAC transcription factor OS=Oryza sativa subsp. japonica GN=P0504E02.33 PE=2 SV=1	11	ORYSJ	0.9303	0.4323	0.9854	0.8854	1.0003	0.9969	1.28	0.2449	1.2274	0.2261	1.2413	0.6089	1.2295	0.4425
370	15.8	15.91	77.6	tr|Q7X752|Q7X752_ORYSJ	OSJNBb0070J16.13 protein OS=Oryza sativa subsp. japonica GN=OSJNBb0070J16.13 PE=2 SV=2	12	ORYSJ	1.0569	0.3251	1.0214	0.758	1.0675	0.391	1.124	0.1092	1.1472	0.057	1.1583	0.0875	1.1852	0.0102
371	15.78	15.84	44.6	tr|Q6H748|Q6H748_ORYSJ	cDNA clone:001-034-F11, full insert sequence OS=Oryza sativa subsp. japonica GN=P0026H03.3-1 PE=2 SV=1	86	ORYSJ	1.0136	0.7952	1.0324	0.6233	1.0494	0.3462	1.0979	0.1413	1.1055	0.1494	1.1271	0.1133	0.9606	0.8648
372	15.68	15.81	33.1	tr|Q850W6|Q850W6_ORYSJ	Os03g0452300 protein OS=Oryza sativa subsp. japonica GN=OSJNBa0037J17.7 PE=2 SV=1	13	ORYSJ	1.0552	0.486	1.0229	0.7565	1.0767	0.5257	1.0526	0.3646	1.066	0.3602	1.0187	0.8347	1.0511	0.5361
373	15.66	15.92	31.4	sp|Q6AVG6|ISPH_ORYSJ	4-hydroxy-3-methylbut-2-enyl diphosphate reductase, chloroplastic OS=Oryza sativa subsp. japonica GN=ISPH PE=2 SV=1	10	ORYSJ	0.9496	0.3235	0.994	0.9563	1.0096	0.9128	0.916	0.4525	0.8065	0.0275	0.8192	0.0637	0.7939	0.0889
374	15.66	15.88	31.9	sp|Q8W250|DXR_ORYSJ	1-deoxy-D-xylulose 5-phosphate reductoisomerase, chloroplastic OS=Oryza sativa subsp. japonica GN=DXR PE=2 SV=2	11	ORYSJ	0.9736	0.6925	0.9755	0.6771	0.926	0.3507	0.7442	0.0071	0.7745	0.0097	0.7462	0.0001	0.8363	0.037
375	15.65	15.73	87.7	sp|Q9FR35|PRX2C_ORYSJ	Peroxiredoxin-2C OS=Oryza sativa subsp. japonica GN=PRXIIC PE=1 SV=1	20	ORYSJ	1.0267	0.7369	1.0324	0.659	1.0253	0.6704	1.5354	0.0067	1.5605	0.002	1.5619	0.0003	1.5597	0.0012
376	15.57	19.93	31	tr|Q6I5H3|Q6I5H3_ORYSJ	Putative uncharacterized protein OSJNBa0053E05.13 OS=Oryza sativa subsp. japonica GN=OSJNBa0053E05.13 PE=4 SV=1	13	ORYSJ	1.0966	0.1679	1.0871	0.2488	1.1191	0.2833	1.3039	0.1072	1.4627	0.0473	1.3329	0.0519	1.4804	0.0188
377	15.56	15.66	32.4	tr|Q7XUW0|Q7XUW0_ORYSJ	OSJNBa0072F16.5 protein OS=Oryza sativa subsp. japonica GN=OSJNBa0072F16.5 PE=4 SV=2	12	ORYSJ	0.8818	0.2148	0.8956	0.2164	1.0415	0.7324	1.0094	0.8993	1.0134	0.9275	1.0986	0.2546	1.0855	0.4414
378	15.52	17.38	43.8	tr|Q5Z7J2|Q5Z7J2_ORYSJ	Peroxidase OS=Oryza sativa subsp. japonica GN=OSJNBa0016D02.28 PE=3 SV=1	13	ORYSJ	0.9331	0.5195	0.857	0.3202	0.9029	0.351	2.0798	0.077	2.1449	0.0575	2.0266	0.0693	2.0457	0.0627
379	15.49	15.58	50.2	tr|Q2QNI4|Q2QNI4_ORYSJ	Os12g0564400 protein OS=Oryza sativa subsp. japonica GN=LOC_Os12g37710 PE=2 SV=2	10	ORYSJ	1.1166		0.9198		1.1421		1.0661		1.562		1.0407		1.4072
380	15.47	15.55	40.8	tr|Q10LW5|Q10LW5_ORYSJ	ATP-dependent transporter ycf16, putative, expressed OS=Oryza sativa subsp. japonica GN=Os03g0332700 PE=2 SV=1	12	ORYSJ	1.0114	0.9087	1.1436	0.2685	0.9978	0.9704	1.0046	0.9685	0.9622	0.722	1.0012	0.9875	1.1004	0.2061
381	15.46	15.49	55.6	tr|Q5SMW6|Q5SMW6_ORYSJ	Glutathione peroxidase OS=Oryza sativa subsp. japonica GN=P0568D10.7 PE=3 SV=1	13	ORYSJ	1.1205	0.1188	1.0787	0.2654	1.0999	0.3104	1.1972	0.0697	1.2044	0.0343	1.308	0.0095	1.0598	0.6058
382	15.42	15.49	28.5	sp|Q2R2Z0|GATB_ORYSJ	Glutamyl-tRNA(Gln) amidotransferase subunit B, chloroplastic/mitochondrial OS=Oryza sativa subsp. japonica GN=GATB PE=2 SV=1	8	ORYSJ	0.9297	0.4227	0.9828	0.7773	0.9314	0.4455	0.8221	0.1048	0.8011	0.0367	0.7885	0.0658	0.7492	0.0662
383	15.36	17.49	18.5	tr|Q8S7T3|Q8S7T3_ORYSJ	Photosystem I P700 chlorophyll A apoprotein A1 OS=Oryza sativa subsp. japonica GN=OSJNBb0005J14.16 PE=3 SV=1	15	ORYSJ	1.0655	0.2588	1.0639	0.327	1.0505	0.3727	0.7936	0.0022	0.789	0.0019	0.7874	0.0018	0.7976	0.209
384	15.32	15.45	67.7	tr|Q0IMS5|Q0IMS5_ORYSJ	Nucleoside diphosphate kinase OS=Oryza sativa subsp. japonica GN=LOC_Os12g36194 PE=2 SV=1	12	ORYSJ	1.0511	0.3556	1.0629	0.2626	1.0585	0.3454	1.0776	0.3347	1.1093	0.0864	1.1451	0.0718	1.2105	0.0544
385	15.23	15.63	20.4	tr|Q0JQB1|Q0JQB1_ORYSJ	Phospholipase D OS=Oryza sativa subsp. japonica GN=Os01g0172400 PE=3 SV=1	9	ORYSJ	1.046	0.6403	0.9475	0.6647	0.9716	0.7497	0.737	0.1839	0.7747	0.0273	0.7455	0.0335	0.7639	0.6854
386	15.17	15.24	60.2	tr|Q0JIB5|Q0JIB5_ORYSJ	Os01g0813400 protein OS=Oryza sativa subsp. japonica GN=Os01g0813400 PE=2 SV=1	18	ORYSJ	1.0827	0.1376	1.0763	0.2542	1.0605	0.407	1.3741	0.0008	1.4265	0.0003	1.3961	0.0001	1.2695	0.0008
387	15.17	15.23	64.8	tr|Q6ASX7|Q6ASX7_ORYSJ	Glycine-rich RNA binding protein OS=Oryza sativa subsp. japonica GN=B1130H05.5 PE=2 SV=1	12	ORYSJ	1.1016	0.3694	1.0513	0.6129	0.9974	0.9781	1.0017	0.9859	1.0396	0.6896	1.0247	0.7999	0.7379	0.576
388	15.16	15.26	36.9	tr|Q851Y1|Q851Y1_ORYSJ	Ankyrin repeat domain protein 2, putative, expressed OS=Oryza sativa subsp. japonica GN=OSJNBa0015N08.20 PE=2 SV=1	9	ORYSJ	1.0819	0.5376	1.1202	0.3735	1.0728	0.4216	0.9648	0.7446	0.9556	0.7203	0.9607	0.6012	1.0303	0.8333
389	15.16	15.2	30.7	sp|Q0DWH1|ADHX_ORYSJ	Alcohol dehydrogenase class-3 OS=Oryza sativa subsp. japonica GN=Os02g0815500 PE=2 SV=1	8	ORYSJ	1.0628	0.4265	1.0695	0.3243	1.1082	0.2742	0.9563	0.7153	0.9443	0.6974	0.9562	0.6477	0.8681	0.433
390	15.15	15.21	28.6	sp|Q7XBW5|PAP3_ORYSJ	Probable plastid-lipid-associated protein 3, chloroplastic OS=Oryza sativa subsp. japonica GN=PAP3 PE=3 SV=1	7	ORYSJ	0.9952	0.9308	1.0108	0.8479	0.9832	0.761	1.1614	0.1851	1.1107	0.2012	1.1365	0.37	1.0762	0.6426
391	15.15	15.19	64.4	tr|Q75T45|Q75T45_ORYSJ	Os12g0555000 protein OS=Oryza sativa subsp. japonica GN=RSOsPR10 PE=2 SV=1	9	ORYSJ	1.0497	0.4745	1.0632	0.678	1.0552	0.3759	1.4223	0.0613	1.4734	0.0616	1.4454	0.0278	1.4797	0.0196
392	15.12	27.41	51.6	tr|Q5VNT9|Q5VNT9_ORYSJ	Os06g0136600 protein OS=Oryza sativa subsp. japonica GN=P0001H02.35 PE=3 SV=1	22	ORYSJ	0.9584	0.5768	0.9041	0.2071	0.9368	0.4783	0.7262	0.0104	0.7124	0.0028	0.6794	0.0057	0.6681	0.006
393	15.11	15.19	57.9	tr|Q6H852|Q6H852_ORYSJ	Proteasome subunit alpha type OS=Oryza sativa subsp. japonica GN=OJ1626_B09.4 PE=2 SV=1	9	ORYSJ	0.9316	0.8312	0.9373	0.86	0.8792	0.6807	1.4697	0.6011	1.7441	0.4815	1.3879	0.6033	1.4381	0.5304
394	15.1	15.17	46.4	tr|Q10N30|Q10N30_ORYSJ	Os03g0284400 protein OS=Oryza sativa subsp. japonica GN=Os03g0284400 PE=2 SV=1	11	ORYSJ	0.9652	0.6311	0.9799	0.7439	1.0213	0.7248	0.8036	0.0211	0.8428	0.0492	0.869	0.0816	0.8823	0.3121
395	15.08	15.19	65.8	sp|Q0IQF7|RS16_ORYSJ	40S ribosomal protein S16 OS=Oryza sativa subsp. japonica GN=RPS16A PE=2 SV=1	9	ORYSJ	1.1491	0.0746	1.0156	0.898	1.0571	0.564	0.9283	0.4044	0.824	0.324	0.8678	0.4481	0.8239	0.381
396	14.91	15.06	47.3	tr|Q8H916|Q8H916_ORYSJ	Putative uncharacterized protein OSJNBa0071K18.7 OS=Oryza sativa subsp. japonica GN=OSJNBa0071K18.7 PE=4 SV=1	11	ORYSJ	0.8447	0.0161	0.8591	0.0252	0.882	0.1566	1.2408	0.028	1.2654	0.0425	1.3255	0.059	1.1916	0.2952
397	14.89	22.22	67.6	tr|A3CC66|A3CC66_ORYSJ	Os11g0546900 protein OS=Oryza sativa subsp. japonica GN=Os11g0546900 PE=2 SV=1	15	ORYSJ	1.0203	0.8012	1.0534	0.4215	1.0234	0.7987	1.1766	0.0964	1.1776	0.0472	1.1751	0.1182	1.123	0.2371
398	14.85	15	70.1	sp|Q8S1Y9|CML1_ORYSJ	Calmodulin-like protein 1 OS=Oryza sativa subsp. japonica GN=CML1 PE=2 SV=1	16	ORYSJ	1.0364	0.6661	1.0832	0.3716	1.0627	0.3996	1.3528	0.0298	1.308	0.0513	1.3032	0.0695	1.2892	0.0697
399	14.84	14.88	34.8	tr|Q84P96|Q84P96_ORYSJ	3-ketoacyl-CoA thiolase-like protein OS=Oryza sativa subsp. japonica GN=OJ1136_C12.17 PE=2 SV=1	12	ORYSJ	0.9655	0.6827	0.9815	0.7609	0.9908	0.8793	0.965	0.6513	0.9732	0.6591	0.9971	0.9633	1.0384	0.7482
400	14.8	14.84	28.8	tr|Q8LI32|Q8LI32_ORYSJ	Putative oxidoreductase, FAD-binding OS=Oryza sativa subsp. japonica GN=OJ1339_F05.130 PE=4 SV=1	8	ORYSJ	0.9442	0.6465	0.8785	0.067	0.9614	0.6664	0.8829	0.4234	0.9945	0.9648	0.8578	0.2525	0.9267	0.446
401	14.79	17.17	41.4	tr|Q7XS58|Q7XS58_ORYSJ	Cysteine synthase OS=Oryza sativa subsp. japonica GN=OSJNBa0019G23.9 PE=2 SV=2	13	ORYSJ	0.9649	0.7303	0.9373	0.4246	0.9868	0.8841	1.0818	0.229	1.047	0.6486	1.1161	0.1168	0.9859	0.8798
402	14.78	14.81	24.8	sp|Q6Z3A3|GSH1B_ORYSJ	Glutamate--cysteine ligase B, chloroplastic OS=Oryza sativa subsp. japonica GN=GSH1-2 PE=3 SV=1	8	ORYSJ	1.0728	0.2749	1.0244	0.7867	1.015	0.8042	0.9116	0.2265	0.9014	0.1462	0.8725	0.1751	0.9325	0.7587
403	14.75	14.83	31.7	tr|Q8W0A4|Q8W0A4_ORYSJ	Os01g0228600 protein OS=Oryza sativa subsp. japonica GN=P0452F10.23-1 PE=2 SV=1	9	ORYSJ	1.019	0.7615	1.0035	0.9438	0.9767	0.6638	0.8446	0.0386	0.8588	0.0137	0.8668	0.04	0.8854	0.0397
404	14.74	14.77	45	tr|Q8GVZ0|Q8GVZ0_ORYSJ	Os07g0546000 protein OS=Oryza sativa subsp. japonica GN=OJ1612_A04.101 PE=2 SV=1	10	ORYSJ	1.0203	0.8322	0.958	0.6845	0.9784	0.7415	0.9047	0.1777	0.8288	0.0488	0.8659	0.0875	0.9129	0.4325
405	14.73	14.84	70	tr|Q84ZP1|Q84ZP1_ORYSJ	Os07g0208000 protein OS=Oryza sativa subsp. japonica GN=OJ1559_F09.109 PE=2 SV=1	13	ORYSJ	1.1533	0.4518	1.2584	0.3401	1.0416	0.5098	1.1311	0.4216	1.0727	0.536	1.0798	0.6183	1.203	0.8497
406	14.7	14.78	15	tr|Q6H547|Q6H547_ORYSJ	Os02g0523500 protein OS=Oryza sativa subsp. japonica GN=OSJNBa0047A17.32 PE=4 SV=1	7	ORYSJ	0.9014	0.3466	0.8929	0.0483	0.9922	0.8892	0.6936	0.0005	0.6962	0.0029	0.7104	0.0062	0.7187	0.0009
407	14.64	16.72	40.8	tr|Q851Y8|Q851Y8_ORYSJ	Elongation factor Tu OS=Oryza sativa subsp. japonica GN=OSJNBa0015N08.13 PE=2 SV=1	12	ORYSJ	1.0442	0.6914	1.0454	0.5781	1.0055	0.951	0.9203	0.2206	0.8783	0.4298	0.9489	0.5312	0.8906	0.4208
408	14.64	14.7	33.3	tr|Q0JRH3|Q0JRH3_ORYSJ	Os01g0101200 protein (Fragment) OS=Oryza sativa subsp. japonica GN=Os01g0101200 PE=4 SV=1	15	ORYSJ	1.0442	0.4974	1.014	0.8246	0.9735	0.6709	0.8969	0.1469	0.947	0.4147	0.95	0.5645	0.9252	0.5039
409	14.63	14.7	45	tr|Q688M9|Q688M9_ORYSJ	'putative endo-1,3;1,4-beta-D-glucanase' OS=Oryza sativa subsp. japonica GN=P0605G01.10 PE=2 SV=1	9	ORYSJ	0.9038	0.2099	0.9238	0.4089	0.9457	0.3017	1.0479	0.5768	1.0647	0.3275	1.0723	0.3035	1.0105	0.9148
410	14.61	14.64	61.7	sp|Q07661|NDK1_ORYSJ	Nucleoside diphosphate kinase 1 OS=Oryza sativa subsp. japonica GN=NDKR PE=1 SV=1	17	ORYSJ	0.9516	0.6059	0.9304	0.4282	0.9701	0.7281	1.7617	0.0119	1.7545	0.0058	1.781	0.0064	1.905	0.0039
411	14.6	14.96	29.4	tr|Q7XM88|Q7XM88_ORYSJ	OSJNBb0060E08.11 protein OS=Oryza sativa subsp. japonica GN=OSJNBb0060E08.11 PE=4 SV=1	11	ORYSJ	1.1111	0.2284	1.0637	0.2579	1.0424	0.5401	1.3899	0.0066	1.5374	0.0117	1.398	0.0082	1.5863	0.0509
412	14.58	16.98	24.8	tr|Q8W2Z2|Q8W2Z2_ORYSJ	Putative exohydrolase OS=Oryza sativa subsp. japonica GN=OSJNBa0069E14.8 PE=4 SV=1	10	ORYSJ	0.9585	0.6478	0.9386	0.5147	0.9909	0.8731	0.9024	0.1616	0.8812	0.0988	0.8705	0.1483	0.8019	0.215
413	14.57	14.6	59.9	tr|Q10MS5|Q10MS5_ORYSJ	40S ribosomal protein S7, putative, expressed OS=Oryza sativa subsp. japonica GN=Os03g0297100 PE=2 SV=1	12	ORYSJ	0.9908	0.9212	0.9386	0.4817	0.903	0.3584	0.9437	0.5161	0.9425	0.6388	0.9572	0.7198	1.0125	0.8857
414	14.55	14.61	33.5	tr|Q7XSJ9|Q7XSJ9_ORYSJ	OSJNBb0070J16.4 protein OS=Oryza sativa subsp. japonica GN=OSJNBb0070J16.4 PE=2 SV=2	8	ORYSJ	1.0807	0.4934	0.9951	0.9694	0.9192	0.3821	0.9701	0.8135	1.0535	0.6878	1.1732	0.0522	0.9976	0.9846
415	14.53	14.72	26.9	tr|Q6Z3F9|Q6Z3F9_ORYSJ	Os08g0553800 protein OS=Oryza sativa subsp. japonica GN=OSJNBb0011H15.39-1 PE=2 SV=1	11	ORYSJ	0.9959	0.9457	0.9598	0.4099	1.0197	0.8063	0.7093	0.0002	0.6324	0	0.6705	0.0002	0.6584	0.0005
416	14.52	16.67	24.8	tr|Q5N7I5|Q5N7I5_ORYSJ	Putative uncharacterized protein B1065E10.26 OS=Oryza sativa subsp. japonica GN=B1065E10.26 PE=4 SV=1	9	ORYSJ	1.0258	0.6527	1.0551	0.7542	1.0362	0.5303	0.9116	0.5635	0.9095	0.2614	0.866	0.1871	0.9032	0.2171
417	14.51	14.71	26.7	tr|Q53JG0|Q53JG0_ORYSJ	60S ribosomal protein L3, putative, expressed OS=Oryza sativa subsp. japonica GN=RPL3B PE=2 SV=1	10	ORYSJ	1.0731	0.307	1.2354	0.0024	1.129	0.036	0.7849	0.001	0.8194	0.0033	0.8173	0.0107	0.8278	0.085
418	14.49	14.58	27.9	tr|Q8LMR0|Q8LMR0_ORYSJ	Phosphoserine aminotransferase OS=Oryza sativa subsp. japonica GN=OSJNBa0011L14.1 PE=2 SV=1	9	ORYSJ	1.0355	0.7601	0.9965	0.9711	0.8959	0.4221	1.1475	0.432	1.2698	0.1083	1.1943	0.2129	1.2821	0.3731
419	14.42	14.49	29.9	tr|Q84PW3|Q84PW3_ORYSJ	Os08g0151800 protein OS=Oryza sativa subsp. japonica GN=P0443G08.138 PE=4 SV=2	8	ORYSJ	0.9203	0.5974	0.8502	0.4635	0.985	0.9583	0.929	0.7181	0.8726	0.5649	0.9616	0.8322	0.8184	0.3829
420	14.42	14.48	25.4	sp|Q9FXT4|AGAL_ORYSJ	Alpha-galactosidase OS=Oryza sativa subsp. japonica GN=Os10g0493600 PE=1 SV=1	8	ORYSJ	0.9382	0.631	0.9871	0.8918	0.9877	0.8972	1.0322	0.827	1.0336	0.849	1.1125	0.5154	1.0294	0.8579
421	14.41	14.43	47.7	tr|Q6AVZ8|Q6AVZ8_ORYSJ	Peroxidase OS=Oryza sativa subsp. japonica GN=prx65 PE=2 SV=1	13	ORYSJ	1.013	0.8038	0.981	0.8341	1.0642	0.2974	1.4521	0.0148	1.4611	0.0061	1.5136	0.003	1.4987	0.0008
422	14.39	14.41	26.3	tr|Q6ZGM0|Q6ZGM0_ORYSJ	Os02g0117100 protein OS=Oryza sativa subsp. japonica GN=OJ1442_E05.24 PE=4 SV=1	8	ORYSJ	0.9788	0.7535	0.8959	0.2678	0.9797	0.7894	0.762	0.01	0.7589	0.0128	0.6889	0.0024	0.7727	0.0417
423	14.38	14.44	39.4	tr|Q650W6|Q650W6_ORYSJ	Os09g0565200 protein OS=Oryza sativa subsp. japonica GN=OSJNBa0070E11.5 PE=2 SV=1	15	ORYSJ	1.1121	0.1269	1.0557	0.394	1.036	0.6551	1.2226	0.0237	1.2529	0.0133	1.2389	0.0141	1.1817	0.0682
424	14.36	14.44	37.8	tr|Q0IPL3|Q0IPL3_ORYSJ	Os12g0189300 protein OS=Oryza sativa subsp. japonica GN=Os12g0189300 PE=4 SV=1	10	ORYSJ	1.1283	0.0829	1.0829	0.4209	1.0283	0.6354	0.6642	0.0836	0.7346	0.0482	0.7192	0.0721	0.7674	0.2051
425	14.33	16.17	33.6	tr|Q10M12|Q10M12_ORYSJ	Expressed protein OS=Oryza sativa subsp. japonica GN=Os03g0327600 PE=2 SV=1	9	ORYSJ	1.1226	0.0807	1.0505	0.5191	1.0833	0.1928	0.9562	0.4636	0.9289	0.2249	0.9432	0.413	0.9748	0.7735
426	14.32	14.38	31.3	tr|Q0IY01|Q0IY01_ORYSJ	Os10g0403700 protein OS=Oryza sativa subsp. japonica GN=Os10g0403700 PE=4 SV=1	9	ORYSJ	0.9339	0.5788	0.9234	0.4211	0.947	0.5042	0.8604	0.2426	0.7987	0.0883	0.8358	0.2128	0.8571	0.2991
427	14.28	14.41	40.7	tr|Q5ZA98|Q5ZA98_ORYSJ	Chlorophyll a/b-binding protein OS=Oryza sativa subsp. japonica GN=P0578B12.4 PE=2 SV=1	23	ORYSJ	1.1485	0.0632	1.1708	0.1027	1.1426	0.1268	1.2021	0.0263	1.231	0.1101	1.2375	0.053	0.9765	0.9302
428	14.28	14.3	37.6	tr|Q10R77|Q10R77_ORYSJ	Ribulose-phosphate 3-epimerase OS=Oryza sativa subsp. japonica GN=Os03g0169100 PE=2 SV=1	20	ORYSJ	1.0542	0.3555	1.0602	0.3089	1.0963	0.1281	1.0743	0.2224	1.0829	0.2841	1.0711	0.2566	1.0041	0.9401
429	14.26	14.36	46.8	tr|Q9LST9|Q9LST9_ORYSJ	Proteasome subunit beta type OS=Oryza sativa subsp. japonica GN=OsPBA1 PE=2 SV=1	9	ORYSJ	1.0057	0.9655	0.8516	0.3647	0.9981	0.9881	1.1278	0.4535	1.2588	0.271	0.9837	0.9533	1.1272	0.6186
430	14.25	14.27	47.2	tr|Q10QW9|Q10QW9_ORYSJ	Proteasome subunit alpha type OS=Oryza sativa subsp. japonica GN=Os03g0180400 PE=2 SV=1	7	ORYSJ	0.9589	0.5865	0.943	0.4931	0.937	0.4967	1.0573	0.5072	1.0522	0.6224	1.0339	0.7614	0.9314	0.54
431	14.25	14.27	41.7	tr|Q84M73|Q84M73_ORYSJ	Expressed protein OS=Oryza sativa subsp. japonica GN=OSJNBa0059G06.17 PE=2 SV=1	10	ORYSJ	0.985	0.8673	1.0465	0.4676	1.0547	0.5859	0.926	0.3631	0.9685	0.7542	0.9427	0.6465	0.9621	0.7992
432	14.24	14.32	62.6	tr|Q9ARP1|Q9ARP1_ORYSJ	Os01g0144100 protein OS=Oryza sativa subsp. japonica GN=P0024G09.30 PE=2 SV=1	17	ORYSJ	1.083	0.2789	0.9971	0.9682	0.9216	0.4665	1.3519	0.0089	1.3095	0.0311	1.3371	0.0096	1.1605	0.349
433	14.22	14.3	53.7	tr|Q0ILR5|Q0ILR5_ORYSJ	Os12g0628600 protein OS=Oryza sativa subsp. japonica GN=Os12g0628600 PE=2 SV=1	14	ORYSJ	1.1437	0.3013	1.1255	0.347	1.0094	0.9323	1.918	0.1155	1.8741	0.1144	1.9864	0.0687	1.7371	0.1593
434	14.19	14.28	33.9	tr|Q69UF2|Q69UF2_ORYSJ	Os06g0594100 protein OS=Oryza sativa subsp. japonica GN=P0652A05.9-1 PE=2 SV=1	9	ORYSJ	1.124	0.0987	1.147	0.0599	1.1348	0.0729	1.1299	0.0779	1.14	0.1637	1.218	0.1126	1.0632	0.6135
435	14.16	14.23	13.1	tr|Q0DKN6|Q0DKN6_ORYSJ	Os05g0151400 protein OS=Oryza sativa subsp. japonica GN=Os05g0151400 PE=4 SV=1	7	ORYSJ	0.9163	0.4523	0.9424	0.662	0.9847	0.8084	0.8431	0.2736	0.8416	0.419	0.8555	0.3333	0.865	0.4712
436	14.15	14.2	39.9	tr|Q0JD02|Q0JD02_ORYSJ	Os04g0439900 protein OS=Oryza sativa subsp. japonica GN=Os04g0439900 PE=2 SV=1	10	ORYSJ	1.0279	0.774	1.0253	0.8549	0.9913	0.9488	0.9333	0.3213	0.9249	0.599	0.9114	0.5579	0.9508	0.7903
437	14.14	14.23	57.6	sp|Q69UI1|RS132_ORYSJ	40S ribosomal protein S13-2 OS=Oryza sativa subsp. japonica GN=Os08g0117300 PE=1 SV=1	9	ORYSJ	0.8809	0.4284	1.0726	0.6158	0.9359	0.632	1.0043	0.9905	0.9891	0.9759	0.9482	0.885	0.9315	0.9027
438	14.13	14.14	43.3	tr|Q5JK67|Q5JK67_ORYSJ	Putative chloroplast SRP receptor cpFtsY OS=Oryza sativa subsp. japonica GN=OJ1294_F06.26-1 PE=2 SV=1	9	ORYSJ	0.9362	0.4729	0.9745	0.7752	1.0574	0.3879	0.7914	0.0755	0.801	0.0597	0.8293	0.1877	0.8236	0.1933
439	14.12	14.27	63.9	tr|Q84PB5|Q84PB5_ORYSJ	Os07g0148900 protein OS=Oryza sativa subsp. japonica GN=OJ1027_G06.2 PE=2 SV=1	15	ORYSJ	1.054	0.5024	1.038	0.6282	1.053	0.5103	1.1561	0.3926	1.167	0.315	1.2154	0.1826	1.2058	0.3809
440	14.12	14.2	68.8	tr|Q7XEQ3|Q7XEQ3_ORYSJ	40S ribosomal protein S17-4, putative, expressed OS=Oryza sativa subsp. japonica GN=Os10g0411800 PE=3 SV=1	15	ORYSJ	1.0479	0.4694	1.0527	0.5784	0.9869	0.8387	1.2892	0.0172	1.3568	0.0111	1.3205	0.0298	1.3698	0.0415
441	14.11	14.17	51.1	sp|Q43008|SODM_ORYSJ	Superoxide dismutase [Mn], mitochondrial OS=Oryza sativa subsp. japonica GN=SODA PE=2 SV=2	12	ORYSJ	1.034	0.6297	1.0635	0.39	1.0405	0.5042	1.4235	0.0022	1.4729	0.0038	1.3863	0.01	1.3052	0.0288
442	14.11	14.12	73	sp|Q0D840|TRXH1_ORYSJ	Thioredoxin H1 OS=Oryza sativa subsp. japonica GN=TRXH PE=1 SV=1	8	ORYSJ	1.0781	0.268	1.183	0.039	1.0708	0.3099	1.5059	0.0085	1.4888	0.0089	1.5887	0.004	1.2875	0.1384
443	14.07	28.66	24.8	tr|Q8L6I2|Q8L6I2_ORYSJ	Os07g0191200 protein OS=Oryza sativa subsp. japonica GN=a2 PE=3 SV=1	17	ORYSJ	0.958	0.7307	1.099	0.4974	0.9271	0.5155	0.6942	0.141	0.7781	0.1201	0.8889	0.5653	0.7993	0.1977
444	14.06	14.19	32.5	tr|Q652L5|Q652L5_ORYSJ	Os09g0567350 protein OS=Oryza sativa subsp. japonica GN=OJ1155_H10.28-1 PE=2 SV=1	9	ORYSJ	0.9725	0.9139	0.9661	0.8034	0.9645	0.665	0.7563	0.0735	0.8896	0.3785	0.7667	0.0068	0.7787	0.0042
445	14.05	14.16	37.6	tr|Q5Z790|Q5Z790_ORYSJ	Os06g0531200 protein OS=Oryza sativa subsp. japonica GN=P0410C01.31 PE=4 SV=1	12	ORYSJ	0.9277	0.5079	0.98	0.7397	0.9589	0.6592	0.8317	0.1793	0.8585	0.0281	0.9217	0.3436	0.8352	0.2115
446	14.05	14.12	44.5	tr|C7J528|C7J528_ORYSJ	Peptidyl-prolyl cis-trans isomerase OS=Oryza sativa subsp. japonica GN=Os07g0188233 PE=4 SV=1	8	ORYSJ	1.0436	0.5164	1.0644	0.4846	1.0699	0.2893	1.1882	0.0806	1.2467	0.1195	1.2377	0.0807	1.2168	0.157
447	14.04	14.04	43.6	tr|Q6YTM6|Q6YTM6_ORYSJ	Ribosomal protein S7 OS=Oryza sativa subsp. japonica GN=OSJNBa0067K15.17 PE=3 SV=1	7	ORYSJ	0.979	0.7884	0.9632	0.6418	0.9353	0.4865	1.0365	0.6821	1.0206	0.8324	1.0334	0.736	0.9882	0.8541
448	14.02	21.27	58	tr|Q0J4Z1|Q0J4Z1_ORYSJ	Os08g0480800 protein OS=Oryza sativa subsp. japonica GN=Os08g0480800 PE=3 SV=1	21	ORYSJ	0.8897	0.6041	0.9668	0.8089	0.938	0.6378	0.829	0.3636	0.8589	0.4822	0.8958	0.5805	0.855	0.4562
449	14.01	14.79	52.1	tr|Q10N97|Q10N97_ORYSJ	33 kDa secretory protein, putative, expressed OS=Oryza sativa subsp. japonica GN=Os03g0277700 PE=4 SV=1	11	ORYSJ	1.073	0.6803	1.0562	0.7779	1.1277	0.5367	1.1593	0.5468	1.1414	0.6312	1.1648	0.3438	1.2804	0.0591
450	14	14	13.7	tr|Q75IZ9|Q75IZ9_ORYSJ	Glucose-6-phosphate 1-dehydrogenase OS=Oryza sativa subsp. japonica GN=Os03g0412800 PE=3 SV=1	7	ORYSJ	0.7011	0.4632	0.7107	0.2707	0.7658	0.5453	0.6649	0.1517	0.6821	0.2625	0.6334	0.3519	0.8985	0.6348
451	14	14	36.3	tr|Q6H6B9|Q6H6B9_ORYSJ	Os02g0169900 protein OS=Oryza sativa subsp. japonica GN=P0669G09.32 PE=2 SV=1	9	ORYSJ	1.0721	0.3428	0.9523	0.4931	1.0328	0.7073	0.913	0.2442	0.9405	0.4353	0.8917	0.2908	0.9335	0.4141
452	14	14	35.2	tr|Q850T6|Q850T6_ORYSJ	Putative uncharacterized protein OSJNBb0047K21.2 OS=Oryza sativa subsp. japonica GN=OSJNBb0047K21.2 PE=4 SV=1	8	ORYSJ	0.9411	0.352	0.921	0.2256	1.021	0.8553	1.3709	0.0041	1.3634	0.0034	1.224	0.0193	1.3182	0.049
453	14	14	52.7	tr|Q6ZKI0|Q6ZKI0_ORYSJ	Os08g0139200 protein OS=Oryza sativa subsp. japonica GN=OJ1119_D01.19 PE=2 SV=1	7	ORYSJ	1.0892	0.3159	0.8944	0.5366	0.9116	0.5804	1.1786	0.3458	1.1358	0.4134	1.0652	0.7408	1.0851	0.6963
454	14	14	88.9	sp|P0C361|PSAC_ORYSJ	Photosystem I iron-sulfur center OS=Oryza sativa subsp. japonica GN=psaC PE=3 SV=1	17	ORYSJ	1.0432	0.6158	1.0625	0.3764	1.0421	0.5383	1.2115	0.1479	1.2339	0.0202	1.2031	0.1752	1.2676	0.075
455	14	14	27	sp|Q336R9|MSRA4_ORYSJ	Peptide methionine sulfoxide reductase A4, chloroplastic OS=Oryza sativa subsp. japonica GN=MSRA4 PE=2 SV=2	7	ORYSJ	1.0016	0.9788	1.0422	0.4939	0.993	0.9062	0.9143	0.1673	0.8964	0.1699	0.9016	0.1516	0.92	0.1935
456	14	14	37.1	tr|Q2RBC6|Q2RBC6_ORYSJ	Elongation factor P, putative, expressed OS=Oryza sativa subsp. japonica GN=Os11g0116400 PE=2 SV=1	11	ORYSJ	0.9599	0.535	0.9392	0.3526	1.0114	0.8606	1.0717	0.4152	1.0134	0.8489	1.0642	0.3563	1.0491	0.8688
457	13.87	13.96	60.7	tr|Q8H3M0|Q8H3M0_ORYSJ	Os08g0428800 protein OS=Oryza sativa subsp. japonica GN=P0479C08.106 PE=3 SV=1	8	ORYSJ	0.8395	0.1104	0.8472	0.0935	0.9537	0.7228	1.1783	0.197	1.195	0.2369	1.1711	0.2788	1.1508	0.2779
458	13.83	13.86	31.5	tr|Q9SDG5|Q9SDG5_ORYSJ	Isocitrate dehydrogenase [NAD] subunit, mitochondrial OS=Oryza sativa subsp. japonica GN=P0038F12.18 PE=2 SV=1	7	NAD	0.7212	0.3987	0.5857	0.2598	0.6685	0.4648	0.6335	0.3605	0.567	0.2595	0.5901	0.3231	0.5341	0.2653
459	13.82	13.85	49.3	tr|Q69NK4|Q69NK4_ORYSJ	Putative ribosomal protein S8 OS=Oryza sativa subsp. japonica GN=OJ1001_G09.24 PE=3 SV=1	8	ORYSJ	0.9365	0.492	0.9808	0.866	0.997	0.9747	0.8212	0.1167	0.8047	0.0228	0.7996	0.042	0.8237	0.0721
460	13.79	14.01	33.8	sp|Q7XPL2|HEM6_ORYSJ	Oxygen-dependent coproporphyrinogen-III oxidase, chloroplastic OS=Oryza sativa subsp. japonica GN=CPX PE=2 SV=2	8	ORYSJ	0.9299	0.3363	0.9147	0.3354	0.915	0.1501	0.7223	0.024	0.7565	0.1225	0.6977	0.0295	0.6543	0.0354
461	13.79	13.86	45.6	tr|Q8RZ90|Q8RZ90_ORYSJ	60S ribosomal protein L18a OS=Oryza sativa subsp. japonica GN=OSJNBb0063G05.12 PE=3 SV=1	11	ORYSJ	0.9841	0.9244	1.0942	0.2013	1.0173	0.7909	1.0709	0.5222	0.9688	0.7269	0.9904	0.9416	1.0618	0.3746
462	13.73	14.1	21.7	tr|Q6Z3Y9|Q6Z3Y9_ORYSJ	Phosphoinositide phospholipase C OS=Oryza sativa subsp. japonica GN=P0627E10.3 PE=2 SV=1	8	ORYSJ	1.0153	0.8951	0.9185	0.4954	1.0272	0.7715	0.8717	0.2375	0.8336	0.123	0.9202	0.444	0.8212	0.1955
463	13.71	13.77	34.3	tr|Q67J09|Q67J09_ORYSJ	Os09g0460400 protein OS=Oryza sativa subsp. japonica GN=OSJNBa0054F02.26 PE=2 SV=1	10	ORYSJ	0.9494	0.4008	0.9688	0.7693	0.9265	0.2328	0.9067	0.1393	0.8913	0.0942	0.8796	0.0689	0.8944	0.2707
464	13.67	13.83	96.6	sp|Q0JMY8|SALT_ORYSJ	Salt stress-induced protein OS=Oryza sativa subsp. japonica GN=SALT PE=2 SV=1	20	ORYSJ	0.94	0.5637	0.8794	0.1542	0.9542	0.6617	2.6421	0.0098	2.7718	0.0079	2.9514	0.0042	3.0257	0.0055
465	13.66	13.81	33.4	tr|Q8H620|Q8H620_ORYSJ	Os06g0178100 protein OS=Oryza sativa subsp. japonica GN=OSJNBa0035I03.5 PE=3 SV=1	7	ORYSJ	0.969	0.7951	0.9304	0.4838	1.0599	0.4997	1.174	0.1602	1.1691	0.2237	1.1521	0.255	1.2097	0.1637
466	13.65	13.69	35.2	sp|Q6ZC69|KAD2_ORYSJ	Probable adenylate kinase 2, chloroplastic OS=Oryza sativa subsp. japonica GN=Os08g0109300 PE=2 SV=1	7	ORYSJ	0.9139	0.4977	0.9568	0.826	1.0077	0.9618	0.9734	0.8169	1.0278	0.8687	1.0874	0.643	1.0003	0.9976
467	13.63	13.7	17.7	tr|Q7XWW0|Q7XWW0_ORYSJ	OSJNBb0067G11.7 protein OS=Oryza sativa subsp. japonica GN=OSJNBb0067G11.7 PE=3 SV=2	8	ORYSJ	1.1857	0.0603	1.1391	0.0873	1.0971	0.3287	1.1841	0.0484	1.1941	0.0202	1.2429	0.0082	1.3123	0.0289
468	13.6	13.67	39.4	tr|Q6AUN5|Q6AUN5_ORYSJ	Os05g0568900 protein OS=Oryza sativa subsp. japonica GN=OSJNBa0040E06.5 PE=2 SV=1	12	ORYSJ	1.0147	0.8818	0.979	0.9066	0.998	0.975	1.2555	0.014	1.1622	0.1717	1.1401	0.1918	1.2529	0.0362
469	13.57	13.69	34.8	sp|P93438|METK2_ORYSJ	S-adenosylmethionine synthase 2 OS=Oryza sativa subsp. japonica GN=SAM2 PE=2 SV=1	8	ORYSJ	1.1342	0.2885	1.0457	0.7401	1.0455	0.7155	0.9158	0.4547	0.8943	0.4032	0.8751	0.3198	0.9694	0.8287
470	13.56	13.74	26.2	tr|Q2QVC1|Q2QVC1_ORYSJ	Argininosuccinate synthase, chloroplast, putative, expressed OS=Oryza sativa subsp. japonica GN=LOC_Os12g13320 PE=3 SV=1	9	ORYSJ	1.0212	0.668	0.987	0.8426	1.0054	0.945	1.1102	0.1234	1.0818	0.2432	1.1114	0.1797	1.124	0.1658
471	13.55	13.68	16.3	sp|Q6Z6L4|APM1A_ORYSJ	Aminopeptidase M1-A OS=Oryza sativa subsp. japonica GN=Os02g0218200 PE=2 SV=1	8	ORYSJ	0.9228	0.2092	0.9441	0.482	0.9543	0.6096	0.6482	0.0011	0.6068	0.0037	0.6807	0.0168	0.6043	0.0034
472	13.55	13.62	70.8	tr|Q6Z6H0|Q6Z6H0_ORYSJ	4-hydroxy-4-methyl-2-oxoglutarate aldolase OS=Oryza sativa subsp. japonica GN=P0486G03.12 PE=2 SV=1	10	ORYSJ	0.9081	0.6006	0.8421	0.3335	0.8875	0.4421	0.7671	0.4205	0.9128	0.5275	0.8537	0.3566	0.9329	0.6122
473	13.5	13.56	45.6	tr|Q84ZK1|Q84ZK1_ORYSJ	Eukaryotic translation initiation factor 5A OS=Oryza sativa subsp. japonica GN=P0453E05.118 PE=2 SV=1	8	ORYSJ	0.9759	0.8469	0.9477	0.7767	0.8113	0.3982	1.0667	0.7938	0.9476	0.8649	1.0125	0.9642	1.0266	0.9167
474	13.49	13.85	41.8	sp|Q0JGY1|RL51_ORYSJ	60S ribosomal protein L5-1 OS=Oryza sativa subsp. japonica GN=RPL5A PE=2 SV=1	10	ORYSJ	0.9472	0.7385	0.9604	0.5809	0.9589	0.6447	0.9975	0.9816	0.9754	0.89	1.0232	0.8692	0.93	0.4589
475	13.48	13.68	55.4	tr|Q6K623|Q6K623_ORYSJ	Os02g0612900 protein OS=Oryza sativa subsp. japonica GN=OJ1004_A05.35 PE=2 SV=1	12	ORYSJ	1.0259	0.7426	1.169	0.1633	1.0354	0.7527	1.4671	0.0381	1.5757	0.1041	1.5026	0.0253	1.4981	0.0575
476	13.45	13.55	50.2	tr|Q945W5|Q945W5_ORYSJ	Glutathione S-transferase GSTU6, putative, expressed OS=Oryza sativa subsp. japonica GN=Os10g0530500 PE=2 SV=1	8	ORYSJ	0.9098	0.2872	0.9254	0.3184	0.8955	0.3153	0.9014	0.4687	0.8567	0.1562	0.803	0.3022	0.7654	0.0232
477	13.43	14.29	15.5	tr|Q7XXP7|Q7XXP7_ORYSJ	Os02g0709900 protein OS=Oryza sativa subsp. japonica GN=OJ1311_H06.10-1 PE=2 SV=1	9	ORYSJ	0.9865	0.9362	1.1519	0.354	1.0634	0.5214	1.1013	0.5275	1.1818	0.4666	1.0851	0.6295	1.134	0.652
478	13.42	13.58	18.5	tr|Q0IMZ6|Q0IMZ6_ORYSJ	Phenylalanine ammonia-lyase (Fragment) OS=Oryza sativa subsp. japonica GN=Os12g0520200 PE=3 SV=1	8	ORYSJ	0.8966	0.4906	0.8425	0.3527	0.8573	0.3842	0.9187	0.5675	0.9083	0.5281	0.7838	0.2598	0.9497	0.711
479	13.4	13.46	63.1	tr|Q7XUC9|Q7XUC9_ORYSJ	Histone H4 OS=Oryza sativa subsp. japonica GN=OSJNBa0088A01.17 PE=2 SV=2	22	ORYSJ	1.0805	0.2515	1.071	0.3029	1.0556	0.4063	2.1209	0.0001	2.0921	0.0001	2.1231	0.0001	2.1294	0.2646
480	13.37	13.55	26.5	tr|Q53JB5|Q53JB5_ORYSJ	Putative uncharacterized protein OS=Oryza sativa subsp. japonica PE=4 SV=1	8	ORYSJ	1.0835	0.7185	0.9596	0.8016	1.1003	0.6608	0.8053	0.3187	0.8998	0.5628	0.8244	0.2614	0.8144	0.2803
481	13.34	13.53	37.3	tr|Q0D5I3|Q0D5I3_ORYSJ	Os07g0558500 protein OS=Oryza sativa subsp. japonica GN=Os07g0558500 PE=2 SV=1	13	ORYSJ	1.0608	0.4577	1.076	0.3717	1.1294	0.1863	1.0274	0.819	1.0197	0.9032	1.0238	0.8912	1.0704	0.6357
482	13.3	13.93	24	tr|Q10NX2|Q10NX2_ORYSJ	Os03g0255500 protein OS=Oryza sativa subsp. japonica GN=Os03g0255500 PE=2 SV=1	11	ORYSJ	0.8093	0.0843	0.5988	0.029	0.6227	0.0765	0.4692	0.008	0.4606	0.0391	0.4257	0.0197	0.4036	0.0199
483	13.28	13.42	40.5	tr|Q6ESB6|Q6ESB6_ORYSJ	Os02g0833400 protein OS=Oryza sativa subsp. japonica GN=OJ1282_E10.11 PE=2 SV=1	11	ORYSJ	1.1106	0.1946	0.9712	0.6865	0.9945	0.9735	1.0965	0.565	1.0686	0.5878	1.1284	0.351	1.154	0.1027
484	13.28	13.35	58.6	sp|Q7XCK6|CHI8_ORYSJ	Chitinase 8 OS=Oryza sativa subsp. japonica GN=Cht8 PE=2 SV=1	16	ORYSJ	0.8075	0.5099	0.8507	0.6809	0.7438	0.5365	1.3883	0.5469	1.2217	0.679	1.3752	0.5522	1.5544	0.5843
485	13.27	15.61	63.4	tr|Q6ZH98|Q6ZH98_ORYSJ	Peptidyl-prolyl cis-trans isomerase OS=Oryza sativa subsp. japonica GN=OJ1020_C02.14 PE=2 SV=1	20	ORYSJ	1.0685	0.3986	1.0681	0.4111	1.2931	0.3536	1.5528	0.0254	1.4794	0.0378	1.4388	0.0352	1.2557	0.3487
486	13.25	14.38	34.5	tr|Q0J0I3|Q0J0I3_ORYSJ	Os08g0326400 protein OS=Oryza sativa subsp. japonica GN=Os09g0507800 PE=2 SV=1	7	ORYSJ	1.1433	0.0846	1.0567	0.3674	1.033	0.5876	1.063	0.3332	1.0679	0.2884	1.0716	0.2661	1.0201	0.8313
487	13.24	17.2	43.6	tr|Q7XIX1|Q7XIX1_ORYSJ	Peroxidase OS=Oryza sativa subsp. japonica GN=OJ1409_C08.3 PE=3 SV=1	17	ORYSJ	1.0684	0.5268	1.0481	0.7596	1.0628	0.5857	0.9996	0.9986	0.9312	0.6304	1.0282	0.866	0.9698	0.7618
488	13.2	13.34	44.8	sp|P0C488|RR4_ORYSJ	30S ribosomal protein S4, chloroplastic OS=Oryza sativa subsp. japonica GN=rps4 PE=3 SV=1	11	ORYSJ	0.9339	0.4388	0.968	0.5547	0.999	0.9855	0.8441	0.0149	0.842	0.0135	0.8637	0.0328	0.8692	0.1251
489	13.14	13.21	31.5	tr|Q53PY7|Q53PY7_ORYSJ	Os11g0150100 protein OS=Oryza sativa subsp. japonica GN=Os11g0150100 PE=2 SV=1	8	ORYSJ	0.8636	0.1484	0.9601	0.6721	0.9654	0.773	0.6454	0.0011	0.6143	0.0007	0.5854	0.0005	0.6574	0.1238
490	13.11	13.18	34.2	sp|Q10SM7|PX111_ORYSJ	Peroxisomal membrane protein 11-1 OS=Oryza sativa subsp. japonica GN=PEX11-1 PE=2 SV=1	8	ORYSJ	0.9888	0.8771	0.9564	0.5293	0.9154	0.5215	0.6518	0.0078	0.7136	0.019	0.6974	0.006	0.6136	0.0167
491	13.09	13.2	21.5	tr|Q9AX68|Q9AX68_ORYSJ	Putative uncharacterized protein P0046B10.2-1 OS=Oryza sativa subsp. japonica GN=P0410E03.33-1 PE=2 SV=1	8	ORYSJ	0.9322	0.602	0.9677	0.6912	0.9643	0.7004	1.4501	0.0124	1.3956	0.0701	1.3714	0.1367	1.23	0.5271
492	13.07	13.22	27.6	tr|Q60E66|Q60E66_ORYSJ	Os05g0387200 protein OS=Oryza sativa subsp. japonica GN=OSJNBa0073E05.10 PE=2 SV=1	8	ORYSJ	0.9126	0.3444	1.0674	0.2346	1.0078	0.9311	0.8208	0.1372	0.8532	0.2045	0.8194	0.1379	0.8147	0.1323
493	13.03	13.13	31	sp|Q2QM69|BQMT2_ORYSJ	2-methyl-6-phytyl-1,4-hydroquinone methyltransferase 2, chloroplastic OS=Oryza sativa subsp. japonica GN=Os12g0615400 PE=2 SV=2	13	ORYSJ	1.1198	0.1418	1.0666	0.3032	1.1077	0.4699	1.0577	0.5	1.0469	0.459	1.0456	0.6265	0.9558	0.7104
494	13.02	13.09	42.1	sp|Q2QX01|GRS12_ORYSJ	Monothiol glutaredoxin-S12, chloroplastic OS=Oryza sativa subsp. japonica GN=GRXS12 PE=2 SV=1	6	ORYSJ	1.0005	0.9974	1.0121	0.9091	0.9969	0.9867	0.8377	0.1301	0.8263	0.102	0.9104	0.4182	0.8418	0.2294
495	13.01	15.2	66.7	tr|Q53RP2|Q53RP2_ORYSJ	Remorin, C-terminal region family protein, expressed OS=Oryza sativa subsp. japonica GN=LOC_Os10g36000 PE=4 SV=1	9	ORYSJ	0.9772	0.8348	0.9289	0.2816	1.0464	0.6407	1.0627	0.6397	1.0033	0.9585	1.0229	0.7438	1.0445	0.6002
496	13	13.05	22.2	tr|Q93WM3|Q93WM3_ORYSJ	Os01g0372700 protein OS=Oryza sativa subsp. japonica GN=B1039D07.28 PE=3 SV=1	8	ORYSJ	0.9104	0.4464	1.0687	0.6191	0.9702	0.7885	0.7949	0.0155	0.8012	0.0451	0.7429	0.0071	0.8482	0.5073
497	12.99	13.17	69.9	tr|Q5Z7T4|Q5Z7T4_ORYSJ	Complex 1 family protein-like OS=Oryza sativa subsp. japonica GN=OJ1136_F03.17 PE=4 SV=1	8	ORYSJ	0.9274	0.2529	0.9826	0.7944	0.9659	0.6136	1.1702	0.0431	1.1531	0.1285	1.0732	0.4212	1.129	0.3216
498	12.93	13.25	37.1	tr|Q0D3E0|Q0D3E0_ORYSJ	Os07g0691800 protein OS=Oryza sativa subsp. japonica GN=Os07g0691800 PE=2 SV=1	9	ORYSJ	0.8882	0.2901	0.7677	0.0857	0.8908	0.3946	1.0501	0.6167	0.9656	0.7142	0.9706	0.7544	0.7918	0.1054
499	12.93	12.98	53.6	tr|Q0DJC3|Q0DJC3_ORYSJ	Os05g0301700 protein OS=Oryza sativa subsp. japonica GN=Os05g0301700 PE=2 SV=1	14	ORYSJ	1.0269	0.8032	1.0915	0.2988	1.0671	0.3705	1.344	0.0479	1.3799	0.0915	1.3217	0.1391	1.3526	0.0803
500	12.91	12.96	61.4	tr|Q0JFY5|Q0JFY5_ORYSJ	Os01g0953600 protein OS=Oryza sativa subsp. japonica GN=Os01g0953600 PE=4 SV=1	8	ORYSJ	0.9523	0.7063	1.0003	0.9985	0.936	0.6263	1.0927	0.3258	1.1204	0.3776	1.0905	0.7525	1.1475	0.5453
501	12.87	12.9	61.1	tr|Q8GS72|Q8GS72_ORYSJ	Os07g0640100 protein OS=Oryza sativa subsp. japonica GN=P0524G08.101 PE=2 SV=1	13	ORYSJ	0.986	0.8575	0.9809	0.8022	0.9418	0.8428	1.1372	0.2399	1.1788	0.0504	1.1933	0.0495	1.1169	0.6632
502	12.8	12.83	48.5	sp|Q851K1|GL36_ORYSJ	Germin-like protein 3-6 OS=Oryza sativa subsp. japonica GN=Os03g0694000 PE=2 SV=1	8	ORYSJ	1.0203	0.8215	1.0329	0.6265	1.0077	0.9072	1.823	0.0225	1.8411	0.0228	1.8384	0.0234	1.97	0.0192
503	12.78	12.9	41.9	tr|Q6EUK2|Q6EUK2_ORYSJ	Os02g0234800 protein OS=Oryza sativa subsp. japonica GN=OJ1145_E05.10 PE=2 SV=1	8	ORYSJ	0.8576	0.4304	0.7456	0.0151	0.7106	0.1173	0.9705	0.8413	0.8205	0.2266	0.822	0.1636	0.8792	0.2819
504	12.77	12.81	44.6	tr|Q656T5|Q656T5_ORYSJ	Os01g0574600 protein OS=Oryza sativa subsp. japonica GN=B1151A10.27 PE=2 SV=1	8	ORYSJ	1.1237	0.0889	1.0149	0.7869	1.0853	0.424	1.0656	0.4747	1.1178	0.2344	1.1042	0.2789	1.0296	0.8165
505	12.76	12.88	30.6	tr|Q851F6|Q851F6_ORYSJ	Expressed protein OS=Oryza sativa subsp. japonica GN=OSJNBb0011H13.6 PE=2 SV=1	8	ORYSJ	1.0282	0.8177	0.941	0.5119	0.9294	0.2497	1.013	0.9408	0.8951	0.3546	0.9296	0.6284	0.9483	0.7902
506	12.73	12.88	47.3	tr|Q6ZLL2|Q6ZLL2_ORYSJ	Peptidyl-prolyl cis-trans isomerase OS=Oryza sativa subsp. japonica GN=OJ1118_D07.22 PE=4 SV=1	10	ORYSJ	0.9413	0.4418	1.0223	0.722	1.1846	0.0242	1.4236	0.0165	1.3116	0.036	1.3984	0.0018	1.1941	0.2353
507	12.73	12.77	52.9	sp|Q8H8U5|IN21B_ORYSJ	Protein IN2-1 homolog B OS=Oryza sativa subsp. japonica GN=GSTZ5 PE=2 SV=1	14	ORYSJ	1.0746	0.481	1.158	0.2263	0.9883	0.8865	1.0073	0.9243	1.0146	0.9013	0.9989	0.9883	1.0012	0.991
508	12.7	12.85	27.5	tr|Q6Z671|Q6Z671_ORYSJ	Os02g0720900 protein OS=Oryza sativa subsp. japonica GN=P0654B04.7-1 PE=2 SV=1	9	ORYSJ	1.0511	0.8218	0.9135	0.5894	0.9089	0.3239	1.1513	0.5054	1.0944	0.6647	1.2133	0.3053	1.0895	0.6183
509	12.7	12.73	34.1	tr|Q0E466|Q0E466_ORYSJ	Proteasome subunit alpha type OS=Oryza sativa subsp. japonica GN=Os02g0133800 PE=2 SV=1	7	ORYSJ	0.9741	0.7287	0.9535	0.5052	0.9832	0.7785	1.0406	0.4956	0.9862	0.8915	0.9455	0.4433	0.9642	0.5838
510	12.66	12.75	23.7	tr|Q6K7U8|Q6K7U8_ORYSJ	Putative branched-chain amino acid aminotransferase OS=Oryza sativa subsp. japonica GN=P0413A11.5 PE=3 SV=1	8	ORYSJ	1.072	0.3337	1.0564	0.332	1.0355	0.5319	0.9285	0.4731	0.9464	0.3669	0.9037	0.2224	0.8912	0.2363
511	12.63	12.66	38.2	sp|Q84NN4|CDSP_ORYSJ	Thioredoxin-like protein CDSP32, chloroplastic OS=Oryza sativa subsp. japonica GN=CDSP32 PE=2 SV=1	11	ORYSJ	0.9526	0.4857	0.999	0.9932	1.0057	0.9533	0.7673	0.082	0.7461	0.0303	0.7046	0.0153	0.7295	0.2857
512	12.63	12.66	28.5	tr|Q852M0|Q852M0_ORYSJ	Glutamate dehydrogenase OS=Oryza sativa subsp. japonica GN=OSJNBb0060J21.2 PE=2 SV=1	8	ORYSJ	0.9118	0.3124	0.9799	0.8269	1.0317	0.6846	0.8899	0.3468	1.022	0.8269	0.9225	0.281	0.8891	0.4821
513	12.6	12.63	55.2	tr|Q6Z105|Q6Z105_ORYSJ	40S ribosomal protein S10 OS=Oryza sativa subsp. japonica GN=OSJNBa0040I22.20 PE=2 SV=1	8	ORYSJ	1.1035	0.1458	1.1548	0.1165	1.1241	0.1697	1.2743	0.0174	1.2352	0.0638	1.2476	0.0955	1.0669	0.5994
514	12.6	12.62	53.7	tr|Q9AQU0|Q9AQU0_ORYSJ	Peptidyl-prolyl cis-trans isomerase OS=Oryza sativa subsp. japonica GN=P0498A12.16 PE=3 SV=1	10	ORYSJ	1.032	0.7055	1.0949	0.4177	1.0953	0.3055	1.0263	0.8347	1.0694	0.5386	0.9528	0.5507	0.9106	0.3595
515	12.51	12.54	51.7	tr|Q6Z8N7|Q6Z8N7_ORYSJ	Os08g0512500 protein OS=Oryza sativa subsp. japonica GN=P0711H09.12 PE=2 SV=1	14	ORYSJ	0.9682	0.6981	1.068	0.6854	1.0318	0.7967	1.162	0.3391	1.052	0.6825	1.0387	0.7487	1.0279	0.8582
516	12.5	12.59	24.1	sp|Q6ZG77|DCDA_ORYSJ	Probable diaminopimelate decarboxylase, chloroplastic OS=Oryza sativa subsp. japonica GN=LYSA PE=2 SV=1	7	ORYSJ	1.01	0.8651	0.9098	0.2562	0.9199	0.3001	0.9223	0.446	0.8391	0.0395	0.7465	0.007	0.8979	0.2659
517	12.48	14.55	40.5	tr|Q5Z4D3|Q5Z4D3_ORYSJ	Peroxidase OS=Oryza sativa subsp. japonica GN=B1386G10.20 PE=3 SV=1	7	ORYSJ	1.03	0.732	0.9643	0.6698	1.3134	0.1328	1.1515	0.3597	1.0983	0.5958	1.3	0.156	1.7379	0.0906
518	12.47	12.5	28.5	sp|Q6Z5N4|ODPA1_ORYSJ	Pyruvate dehydrogenase E1 component subunit alpha-1, mitochondrial OS=Oryza sativa subsp. japonica GN=Os02g0739600 PE=2 SV=1	7	ORYSJ	1.0554	0.4592	1.1183	0.1342	1.0297	0.6815	1.0252	0.7377	1.0792	0.4517	1.0469	0.6127	1.0948	0.4316
519	12.46	12.54	33.1	tr|Q6Z129|Q6Z129_ORYSJ	Os07g0158300 protein OS=Oryza sativa subsp. japonica GN=P0455F03.23 PE=2 SV=1	8	ORYSJ	1.0345	0.5908	1.0244	0.7025	1.0067	0.9137	1.0519	0.4307	0.9963	0.9527	1.0798	0.2522	0.9893	0.8714
520	12.45	14.66	23.1	tr|Q94HC5|Q94HC5_ORYSJ	Putative alanine aminotransferase OS=Oryza sativa subsp. japonica GN=OSJNBb0061I18.10 PE=4 SV=1	8	ORYSJ	0.917	0.2094	0.8407	0.1291	0.8183	0.0201	0.7787	0.0603	0.7899	0.08	0.7764	0.1742	0.8008	0.1546
521	12.44	12.46	23.2	tr|Q10CU1|Q10CU1_ORYSJ	Os03g0780600 protein OS=Oryza sativa subsp. japonica GN=Os03g0780600 PE=2 SV=1	8	ORYSJ	1.0208	0.8094	0.9819	0.7525	0.9871	0.9017	0.8791	0.1478	0.7506	0.0021	0.7943	0.0748	0.8163	0.031
522	12.43	12.51	72.6	sp|A3C6G9|GCSH_ORYSJ	Glycine cleavage system H protein, mitochondrial OS=Oryza sativa subsp. japonica GN=GDCSH PE=1 SV=1	21	ORYSJ	1.1805	0.1496	1.2506	0.0951	1.1543	0.1652	1.3102	0.0874	1.3323	0.0799	1.3383	0.1171	1.3063	0.1399
523	12.41	12.51	51.5	tr|Q75IA6|Q75IA6_ORYSJ	Os03g0704100 protein OS=Oryza sativa subsp. japonica GN=OSJNBa0004L11.4 PE=2 SV=1	12	ORYSJ	0.9969	0.9785	0.9499	0.6024	0.9548	0.6667	1.1216	0.2322	1.1867	0.1018	1.1768	0.065	1.1113	0.3245
524	12.4	12.42	66.9	tr|Q9FP25|Q9FP25_ORYSJ	Os01g0303000 protein OS=Oryza sativa subsp. japonica GN=P0035H10.18 PE=2 SV=1	16	ORYSJ	1.1091	0.1148	1.1581	0.0437	1.0496	0.42	1.0544	0.4741	1.0719	0.333	1.1078	0.1867	1.0943	0.1599
525	12.37	12.4	55.9	tr|Q5WMY3|Q5WMY3_ORYSJ	60S ribosomal protein L18 OS=Oryza sativa subsp. japonica GN=P0431G05.5 PE=2 SV=1	8	ORYSJ	0.9742	0.8357	1.0538	0.6623	0.9725	0.8541	1.2012	0.3176	1.1475	0.2247	1.1153	0.4376	1.1928	0.2897
526	12.36	12.98	13.9	tr|Q0IXP9|Q0IXP9_ORYSJ	Os10g0415600 protein OS=Oryza sativa subsp. japonica GN=Os10g0415600 PE=4 SV=1	8	ORYSJ	0.9705	0.8033	0.9422	0.7336	0.9503	0.7771	0.8205	0.2326	0.7611	0.1158	0.7011	0.0772	0.7401	0.0734
527	12.36	12.44	55.9	tr|Q8H590|Q8H590_ORYSJ	40S ribosomal protein S18, putative, expressed OS=Oryza sativa subsp. japonica GN=OJ1656_E11.104 PE=2 SV=1	9	ORYSJ	0.907	0.2982	0.9562	0.6646	0.9369	0.3356	1.0387	0.6692	1.0077	0.9234	1.0102	0.8757	1.0612	0.4675
528	12.35	12.45	23	tr|Q2QXY9|Q2QXY9_ORYSJ	2-isopropylmalate synthase B, putative, expressed OS=Oryza sativa subsp. japonica GN=LOC_Os12g04440 PE=3 SV=2	9	ORYSJ	0.8642	0.5336	0.7198	0.2236	0.9693	0.8793	0.7705	0.2394	0.7315	0.3591	0.7081	0.2154	0.6308	0.0469
529	12.34	12.37	41.1	tr|Q7F354|Q7F354_ORYSJ	Beta-1,3-glucanase OS=Oryza sativa subsp. japonica GN=B1142C05.26 PE=2 SV=1	15	ORYSJ	0.9811	0.8457	0.94	0.5425	0.9124	0.5227	1.2714	0.2409	1.1795	0.2503	1.2802	0.1597	1.2529	0.1271
530	12.33	12.54	26	tr|Q10MD1|Q10MD1_ORYSJ	Adenylosuccinate lyase OS=Oryza sativa subsp. japonica GN=Os03g0313600 PE=2 SV=1	9	ORYSJ	0.9925	0.9524	1.0865	0.4357	0.9985	0.9811	0.8528	0.1733	0.8038	0.0254	0.9095	0.4268	0.9658	0.8739
531	12.32	12.34	33.1	tr|Q94J17|Q94J17_ORYSJ	Os01g0749200 protein OS=Oryza sativa subsp. japonica GN=P0481E12.38 PE=2 SV=1	6	ORYSJ	1.0245	0.8217	1.0752	0.458	1.0147	0.8498	0.8949	0.1572	0.9102	0.3018	0.9234	0.4474	0.8359	0.2181
532	12.31	12.33	31.6	tr|Q8LHV5|Q8LHV5_ORYSJ	Os07g0418000 protein OS=Oryza sativa subsp. japonica GN=P0025D09.105-1 PE=2 SV=1	9	ORYSJ	1.1084	0.2668	0.9334	0.2357	0.9916	0.9072	1.2139	0.0555	1.1244	0.3435	1.0828	0.4652	0.9807	0.8691
533	12.27	12.41	14.4	sp|P30298|SUS2_ORYSJ	Sucrose synthase 2 OS=Oryza sativa subsp. japonica GN=SUS2 PE=1 SV=2	8	ORYSJ	1.0372	0.8123	1.0805	0.4523	0.9728	0.8567	0.6304	0.0152	0.6279	0.0591	0.6615	0.001	0.6397	0.4253
534	12.26	20.43	63.4	tr|Q53PA7|Q53PA7_ORYSJ	2-oxoglutarate/malate translocator (Clone OMT103), mitochondrial membrane-proso millet OS=Oryza sativa subsp. japonica GN=Os11g0432400 PE=2 SV=1	19	ORYSJ	1.0727	0.3343	1.0541	0.3932	1.0564	0.4506	0.8586	0.1411	0.8532	0.1017	0.8817	0.1341	0.8616	0.1549
535	12.2	12.22	38.9	tr|Q6H7I9|Q6H7I9_ORYSJ	ATP-dependent Clp protease proteolytic subunit OS=Oryza sativa subsp. japonica GN=OJ1643_A10.30 PE=2 SV=1	14	ORYSJ	1.056	0.4189	1.0821	0.2593	1.0763	0.297	1.0946	0.2761	1.0922	0.2123	1.1723	0.0499	1.1603	0.1069
536	12.2	12.22	26.1	tr|Q5VR12|Q5VR12_ORYSJ	NADH-cytochrome b5 reductase OS=Oryza sativa subsp. japonica GN=OSJNBa0089K24.21 PE=3 SV=1	7	ORYSJ	0.9049	0.1758	0.9716	0.7654	0.9535	0.6118	1.0308	0.7703	1.0304	0.7814	1.0089	0.9349	1.0545	0.6686
537	12.19	12.23	60.2	tr|Q7F4T2|Q7F4T2_ORYSJ	Chloroplast ribosomal protein L14 OS=Oryza sativa subsp. japonica GN=P0557A01.18 PE=3 SV=1	7	ORYSJ	0.939	0.456	0.8847	0.1185	0.8697	0.2215	0.7771	0.0178	0.7512	0.0443	0.7692	0.0524	0.7031	0.0761
538	12.18	12.25	37.9	tr|Q9LWN1|Q9LWN1_ORYSJ	Os01g0205500 protein OS=Oryza sativa subsp. japonica GN=P0451C06.24 PE=2 SV=1	10	ORYSJ	0.8932	0.5053	0.8526	0.4825	0.8425	0.4977	0.8085	0.4422	0.7406	0.3193	0.7656	0.3478	0.8325	0.7096
539	12.17	12.26	25.3	tr|Q7XID8|Q7XID8_ORYSJ	Putative prolyl-tRNA synthetase OS=Oryza sativa subsp. japonica GN=P0039H02.111 PE=3 SV=1	10	ORYSJ	0.9147	0.2974	0.8442	0.2562	0.8925	0.338	0.9006	0.2523	0.8968	0.1382	0.862	0.0423	0.9586	0.6859
540	12.17	12.2	39.6	tr|Q0DBM2|Q0DBM2_ORYSJ	Os06g0551400 protein OS=Oryza sativa subsp. japonica GN=Os06g0551400 PE=2 SV=1	6	ORYSJ	0.8709	0.2342	1.1165	0.2884	0.9799	0.8008	1.3318	0.0297	1.2537	0.1716	1.1533	0.3079	1.2103	0.1037
541	12.16	12.17	60	tr|Q7XHS1|Q7XHS1_ORYSJ	2Fe-2S iron-sulfur cluster protein-like OS=Oryza sativa subsp. japonica GN=P0477A12.11 PE=2 SV=1	11	ORYSJ	0.9629	0.5852	0.956	0.564	0.8925	0.2868	0.8582	0.067	0.871	0.0823	0.9066	0.2714	0.7925	0.02
542	12.16	12.17	38.1	tr|Q9AYT6|Q9AYT6_ORYSJ	50S ribosomal protein L11, chloroplast, putative, expressed OS=Oryza sativa subsp. japonica GN=Os03g0122200 PE=2 SV=1	11	ORYSJ	1.0281	0.6886	0.9267	0.632	0.8674	0.5564	0.7158	0.1764	0.7454	0.2764	0.749	0.2766	0.6667	0.102
543	12.14	12.15	58	tr|Q94GE8|Q94GE8_ORYSJ	Expressed protein OS=Oryza sativa subsp. japonica GN=OJ1111_B11.12 PE=4 SV=1	8	ORYSJ	1.1471	0.0784	1.1838	0.0427	1.1549	0.0687	1.3303	0.006	1.3248	0.0064	1.3587	0.0074	1.2139	0.0255
544	12.12	16.46	67.4	tr|Q69QD5|Q69QD5_ORYSJ	Chaperonin OS=Oryza sativa subsp. japonica GN=P0556H01.16 PE=2 SV=1	11	ORYSJ	1.0409	0.6212	1.0723	0.5341	1.0192	0.7634	1.3807	0.035	1.4344	0.0085	1.3799	0.029	1.4111	0.0219
545	12.12	14.69	57.1	sp|Q0JNL7|CALM3_ORYSJ	Calmodulin-3 OS=Oryza sativa subsp. japonica GN=CAM3 PE=3 SV=1	15	ORYSJ	1.0862		0.9611		1.0389		0.9999		1.2817		1.1605		1.2904
546	12.11	12.31	25.4	tr|Q6ZG03|Q6ZG03_ORYSJ	Os08g0276100 protein OS=Oryza sativa subsp. japonica GN=OJ1118_F05.12 PE=2 SV=1	8	ORYSJ	1.0329	0.5809	0.89	0.1401	1.0048	0.9424	0.8359	0.3515	0.6381	0.0003	0.6719	0.0052	0.8146	0.1701
547	12.1	13.05	28.9	tr|Q10MS3|Q10MS3_ORYSJ	Malonyl CoA-acyl carrier protein transacylase containing protein, expressed OS=Oryza sativa subsp. japonica GN=Os03g0297400 PE=2 SV=1	7	ORYSJ	1.0507	0.7545	0.9324	0.5842	1.0651	0.4261	0.7374	0.0757	0.8291	0.2454	0.8299	0.3429	0.7986	0.0913
548	12.09	12.09	51.2	tr|Q10T66|Q10T66_ORYSJ	Expressed protein OS=Oryza sativa subsp. japonica GN=Os03g0100200 PE=2 SV=1	10	ORYSJ	0.9887	0.8701	1.0075	0.9077	1.0141	0.8972	0.8529	0.0384	0.8323	0.0665	0.8497	0.0254	0.8589	0.0416
549	12.04	12.06	53.7	tr|Q6YWJ7|Q6YWJ7_ORYSJ	Os08g0435900 protein OS=Oryza sativa subsp. japonica GN=P0413H11.35 PE=2 SV=1	22	ORYSJ	0.9947	0.9629	0.9199	0.2757	0.9545	0.7416	0.9219	0.4955	0.9656	0.6217	0.9958	0.9601	0.9257	0.3071
550	12.04	12.04	33	tr|Q6YVI0|Q6YVI0_ORYSJ	Putative ornithine carbamoyltransferase OS=Oryza sativa subsp. japonica GN=P0724B10.38 PE=2 SV=1	13	ORYSJ	1.2572	0.0036	1.2572	0.0028	1.1143	0.1095	1.0706	0.2844	1.0898	0.1641	1.1149	0.0689	1.0973	0.1091
551	12.02	12.02	34	tr|Q2QLS7|Q2QLS7_ORYSJ	Os12g0630200 protein OS=Oryza sativa subsp. japonica GN=LOC_Os12g43450 PE=4 SV=1	7	ORYSJ	0.9903	0.9244	1.0525	0.5924	0.9847	0.873	2.4768	0.08	2.6245	0.0487	2.4957	0.0808	2.5374	0.0797
552	12.01	12.01	40.9	tr|Q5Z6P9|Q5Z6P9_ORYSJ	Os06g0264300 protein OS=Oryza sativa subsp. japonica GN=OJ1001_B06.1 PE=2 SV=1	10	ORYSJ	0.9605	0.6564	1.0068	0.9171	0.9406	0.4944	1.225	0.1862	1.1595	0.1747	1.2624	0.0891	1.0924	0.4498
553	12	12	29.6	tr|Q6ZBX9|Q6ZBX9_ORYSJ	Os08g0562600 protein OS=Oryza sativa subsp. japonica GN=P0543D10.14 PE=2 SV=1	7	ORYSJ	0.9862	0.9414	0.95	0.4913	0.9355	0.5617	1.1401	0.4223	1.2013	0.2637	1.1672	0.402	1.29	0.1658
554	12	12	52.4	tr|Q6Z8E0|Q6Z8E0_ORYSJ	Os02g0699600 protein OS=Oryza sativa subsp. japonica GN=P0459B01.28 PE=2 SV=1	6	ORYSJ	1.1218	0.1486	1.0594	0.4221	1.0755	0.3213	1.3437	0.0159	1.3295	0.0264	1.3047	0.0161	1.2976	0.0231
555	12	12	83.9	sp|P55142|GRXC6_ORYSJ	Glutaredoxin-C6 OS=Oryza sativa subsp. japonica GN=GRXC6 PE=1 SV=2	6	ORYSJ	1.0546	0.6224	0.9875	0.9081	1.0043	0.9635	1.1744	0.2256	1.305	0.1689	1.2743	0.1595	1.2222	0.2076
556	12	12	47.7	tr|Q9SDK4|Q9SDK4_ORYSJ	GTP-binding protein OS=Oryza sativa subsp. japonica GN=P0705D01.9 PE=2 SV=1	8	ORYSJ	1.0618	0.8302	0.8759	0.2515	0.9748	0.7878	1.0326	0.7967	1.2053	0.4827	1.2898	0.0921	1.368	0.1296
557	12	12	42.4	tr|Q7XSA6|Q7XSA6_ORYSJ	40S ribosomal protein S14 OS=Oryza sativa subsp. japonica GN=OJ000126_13.9 PE=2 SV=2	8	ORYSJ	1.0573	0.6927	1.0729	0.4941	1.0087	0.9201	1.0179	0.8715	1.1373	0.289	1.0765	0.5333	1.1388	0.1502
558	12	12	49.3	tr|Q2R1V2|Q2R1V2_ORYSJ	Barwin, putative, expressed OS=Oryza sativa subsp. japonica GN=Os11g0592000 PE=2 SV=1	8	ORYSJ	0.9983	0.9902	1.0677	0.7589	1.001	0.9965	2.2131	0.0325	2.1527	0.0245	2.1614	0.0534	2.2869	0.0488
559	12	12	36.9	tr|Q6EP57|Q6EP57_ORYSJ	Os02g0578400 protein OS=Oryza sativa subsp. japonica GN=B1267B06.4 PE=4 SV=1	7	ORYSJ	1.0609	0.6264	1.0446	0.6421	1.0785	0.371	1.2265	0.1213	1.1231	0.239	1.1807	0.1033	1.1232	0.8987
560	11.99	13.71	38	tr|Q6EUS1|Q6EUS1_ORYSJ	Peroxidase OS=Oryza sativa subsp. japonica GN=OJ1077_A12.23 PE=2 SV=1	10	ORYSJ	1.1372	0.4189	1.0733	0.6177	1.1005	0.3887	1.2494	0.1352	1.2451	0.1219	1.13	0.195	1.2326	0.2297
561	11.96	12.04	30.2	tr|O80414|O80414_ORYSJ	Mitochondrial phosphate transporter OS=Oryza sativa subsp. japonica GN=OJ1004_A11.29 PE=2 SV=1	12	ORYSJ	0.9679	0.7539	0.9507	0.5914	0.9836	0.8478	1.0429	0.6602	1.1185	0.4667	1.0214	0.8558	0.948	0.8582
562	11.96	12	24.2	tr|Q2QX46|Q2QX46_ORYSJ	Expressed protein OS=Oryza sativa subsp. japonica GN=LOC_Os12g07220 PE=2 SV=1	6	ORYSJ	1.03	0.881	0.9838	0.8893	0.91	0.6026	1.1218	0.413	1.1669	0.4572	1.1207	0.447	1.0605	0.7353
563	11.91	12.02	43.2	tr|Q75J18|Q75J18_ORYSJ	60S ribosomal protein L13a-2, putative, expressed OS=Oryza sativa subsp. japonica GN=OSJNBb0081K01.9 PE=2 SV=1	7	ORYSJ	1.1397	0.1519	1.0787	0.3145	1.1633	0.0827	0.8946	0.2275	0.7952	0.0255	0.8298	0.0946	0.7714	0.018
564	11.89	12.04	69	sp|Q0DG05|PSAH_ORYSJ	Photosystem I reaction center subunit VI, chloroplastic OS=Oryza sativa subsp. japonica GN=PSAH PE=2 SV=1	18	ORYSJ	1.0781	0.4101	1.0771	0.4138	1.0629	0.492	1.3104	0.0406	1.3143	0.0397	1.3203	0.038	1.2485	0.3086
565	11.86	12.05	15.4	tr|Q10A14|Q10A14_ORYSJ	Alanine--tRNA ligase OS=Oryza sativa subsp. japonica GN=Os10g0182000 PE=2 SV=1	8	ORYSJ	0.9844	0.8527	0.9733	0.7087	0.9962	0.9652	0.7039	0.0365	0.7244	0.0229	0.6901	0.035	0.711	0.045
566	11.82	11.9	49.6	tr|Q8L472|Q8L472_ORYSJ	Os07g0105600 protein OS=Oryza sativa subsp. japonica GN=P0617C02.114 PE=2 SV=1	13	ORYSJ	1.0188	0.7786	1.0348	0.6116	1.0153	0.8183	0.791	0.0134	0.7737	0.0256	0.7771	0.0377	0.6646	0.0997
567	11.8	11.99	50.7	tr|Q0J0L6|Q0J0L6_ORYSJ	Proteasome subunit beta type OS=Oryza sativa subsp. japonica GN=Os09g0505600 PE=2 SV=1	6	ORYSJ	1.1069	0.0692	1.17	0.0116	1.1142	0.1914	1.2013	0.0581	1.2862	0.0124	1.1854	0.0489	1.2416	0.0438
568	11.77	11.8	34.7	tr|Q7XRE7|Q7XRE7_ORYSJ	OSJNBa0006M15.20 protein OS=Oryza sativa subsp. japonica GN=OSJNBa0006M15.20 PE=2 SV=2	8	ORYSJ	0.9304	0.4505	0.9246	0.35	0.9363	0.4214	1.5328	0.0267	1.6587	0.0265	1.6118	0.0184	1.5793	0.0169
569	11.75	11.97	20.6	tr|Q6ZJI3|Q6ZJI3_ORYSJ	Os08g0550100 protein OS=Oryza sativa subsp. japonica GN=OJ1479_B11.20 PE=4 SV=1	7	ORYSJ	0.9189	0.633	0.9263	0.3555	1.061	0.7089	0.7901	0.25	0.7176	0.066	0.7477	0.1786	0.8385	0.57
570	11.67	11.84	41.8	tr|Q9FXT8|Q9FXT8_ORYSJ	26S proteasome regulatory particle triple-A ATPase subunit4 OS=Oryza sativa subsp. japonica GN=OsRPT4 PE=1 SV=1	7	ORYSJ	0.7839	0.0559	0.8345	0.1198	0.8116	0.2101	0.7333	0.1174	0.669	0.0621	0.7049	0.0194	0.6346	0.0499
571	11.58	13.78	67	tr|Q8LQN2|Q8LQN2_ORYSJ	Os01g0784800 protein OS=Oryza sativa subsp. japonica GN=B1070A12.15 PE=2 SV=1	14	ORYSJ	0.956	0.5309	0.9545	0.6697	0.9358	0.3722	1.5815	0.0348	1.5502	0.0513	1.6121	0.0531	1.5533	0.0334
572	11.56	11.73	16	tr|Q10NF2|Q10NF2_ORYSJ	Chloroplastic outer envelope membrane protein, putative, expressed OS=Oryza sativa subsp. japonica GN=Os03g0271200 PE=4 SV=1	7	ORYSJ	0.895	0.1821	0.8427	0.2528	0.7987	0.0184	0.7178	0.008	0.7829	0.0615	0.7383	0.0063	0.6419	0.0084
573	11.54	14.92	46	tr|Q7XCK0|Q7XCK0_ORYSJ	Glutathione S-transferase OS=Oryza sativa subsp. japonica GN=OSJNBb0015I11.25 PE=2 SV=1	17	ORYSJ	1.0121	0.9101	0.9501	0.4918	0.9341	0.2731	1.1022	0.3428	1.1435	0.1756	1.0309	0.7649	1.0108	0.9396
574	11.54	11.64	48.6	tr|Q6YY17|Q6YY17_ORYSJ	Os02g0586400 protein OS=Oryza sativa subsp. japonica GN=OSJNBb0056I22.32 PE=2 SV=1	6	ORYSJ	0.9234	0.4631	0.935	0.4146	0.9301	0.7437	1.1118	0.3484	0.9482	0.4538	1.0147	0.8999	0.8661	0.1088
575	11.51	11.77	38.1	tr|Q6Z510|Q6Z510_ORYSJ	Ribosomal protein S3 OS=Oryza sativa subsp. japonica GN=OSJNBa0036E18.21 PE=3 SV=1	7	ORYSJ	1.1047	0.2343	1.1225	0.1361	1.0578	0.3173	0.7523	0.0002	0.83	0.015	0.7873	0.0089	0.7964	0.001
576	11.49	25.75	66	tr|Q0E040|Q0E040_ORYSJ	Os02g0580300 protein OS=Oryza sativa subsp. japonica GN=Os02g0580300 PE=2 SV=1	22	ORYSJ	0.9564	0.6127	1.0161	0.8714	0.9753	0.8284	0.8132	0.2373	0.7594	0.3201	0.8256	0.1784	0.7423	0.082
577	11.43	12.03	64	sp|Q0DYB1|IPYR_ORYSJ	Soluble inorganic pyrophosphatase OS=Oryza sativa subsp. japonica GN=IPP PE=2 SV=1	9	ORYSJ	1.0179	0.8898	1.0184	0.8577	1.0119	0.8981	0.8662	0.249	0.9725	0.7802	0.8669	0.2228	0.8838	0.4148
578	11.42	11.66	61	sp|Q0DFC9|PLAS_ORYSJ	Plastocyanin, chloroplastic OS=Oryza sativa subsp. japonica GN=PETE PE=1 SV=1	150	ORYSJ	1.0637	0.6567	1.0927	0.5344	1.0552	0.6748	1.2898	0.1885	1.3297	0.1428	1.3214	0.1191	1.3004	0.0996
579	11.38	11.44	26.3	tr|Q6K4P1|Q6K4P1_ORYSJ	Eukaryotic translation initiation factor 3 subunit G OS=Oryza sativa subsp. japonica GN=OSJNBa0054K20.22 PE=2 SV=1	6	ORYSJ	0.9724	0.7235	1.0829	0.3494	1.0047	0.9525	1.1302	0.3526	1.1039	0.3529	1.0746	0.3934	1.0848	0.3662
580	11.37	13.56	35.8	tr|Q8LIC4|Q8LIC4_ORYSJ	Putative sex determination protein tasselseed 2 OS=Oryza sativa subsp. japonica GN=OJ1343_D04.123 PE=3 SV=1	7	ORYSJ	0.9049	0.4373	0.8307	0.0362	0.846	0.1941	1.3643	0.0928	1.3464	0.0284	1.2738	0.0618	1.4481	0.0106
581	11.27	11.34	20.6	tr|Q69IK7|Q69IK7_ORYSJ	PRLI-interacting factor L-like OS=Oryza sativa subsp. japonica GN=OSJNBa0032L17.6 PE=2 SV=1	11	ORYSJ	1.0302	0.706	1.152	0.3192	1.0492	0.5979	0.8124	0.0506	0.8136	0.0804	0.7613	0.0218	0.8146	0.1681
582	11.26	11.43	41.3	tr|Q851P9|Q851P9_ORYSJ	Histone-like protein OS=Oryza sativa subsp. japonica GN=OSJNBa0052F07.24 PE=2 SV=1	8	ORYSJ	1.0961	0.3538	1.0398	0.7347	1.1271	0.2199	1.4305	0.0033	1.5051	0.0042	1.5692	0.0012	1.4347	0.0023
583	11.26	11.33	40.6	tr|Q69SX2|Q69SX2_ORYSJ	Os06g0360300 protein OS=Oryza sativa subsp. japonica GN=P0680B05.37 PE=2 SV=1	7	ORYSJ	1.0258	0.718	1.1653	0.0807	0.9472	0.6562	0.9521	0.5136	1.0455	0.7127	0.9838	0.8683	0.9848	0.9338
584	11.24	11.32	39.3	tr|Q9FVZ9|Q9FVZ9_ORYSJ	Cytochrome b5-like Heme/Steroid binding domain containing protein, expressed OS=Oryza sativa subsp. japonica GN=OSJNBb0073N24.2 PE=2 SV=1	6	ORYSJ	0.9913	0.9237	1.0428	0.5665	1.0636	0.4381	1.3524	0.0214	1.3789	0.0149	1.3066	0.0777	1.3965	0.0033
585	11.23	11.42	22.2	tr|Q7XPV4|Q7XPV4_ORYSJ	OSJNBa0088H09.2 protein OS=Oryza sativa subsp. japonica GN=OSJNBa0088H09.2 PE=4 SV=1	7	ORYSJ	0.971	0.6717	0.8896	0.0869	0.9502	0.745	0.8418	0.0213	0.8918	0.0879	0.8567	0.1261	0.8129	0.3453
586	11.19	11.57	20.7	sp|Q851S8|PURA2_ORYSJ	Adenylosuccinate synthetase 2, chloroplastic OS=Oryza sativa subsp. japonica GN=PURA2 PE=2 SV=1	8	ORYSJ	0.9801	0.8836	1.1156	0.3488	1.0547	0.7509	1.0183	0.7811	0.8075	0.138	0.8675	0.0702	0.8683	0.1326
587	11.18	11.49	32.9	tr|Q5ZB95|Q5ZB95_ORYSJ	Cyanobacteria-specific protein-like OS=Oryza sativa subsp. japonica GN=B1088D01.9 PE=4 SV=1	6	ORYSJ	0.9692	0.6891	0.9323	0.4859	0.9799	0.832	1.1279	0.1703	1.0875	0.5791	1.1079	0.4074	1.1337	0.6192
588	11.16	11.31	18.3	sp|Q0INM3|BGA15_ORYSJ	Beta-galactosidase 15 OS=Oryza sativa subsp. japonica GN=Os12g0429200 PE=2 SV=1	8	ORYSJ	1.1128	0.6032	1.0594	0.6291	1.0918	0.3066	1.0634	0.7939	1.0625	0.6847	1.1043	0.6725	1.0089	0.9739
589	11.14	11.2	34.1	sp|Q6YT00|PSA7A_ORYSJ	Proteasome subunit alpha type-7-A OS=Oryza sativa subsp. japonica GN=Os08g0548900 PE=2 SV=1	11	ORYSJ	0.8325	0.3173	0.8955	0.5343	1.0803	0.5807	1.0161	0.9547	1.0138	0.9551	0.8602	0.3728	0.9825	0.946
590	11.11	11.17	58	tr|Q7F2X8|Q7F2X8_ORYSJ	Os01g0916600 protein OS=Oryza sativa subsp. japonica GN=P0004D12.37 PE=2 SV=1	7	ORYSJ	1.0095	0.9056	1.0411	0.6595	1.0537	0.6459	1.5467	0.036	1.6255	0.0121	1.7166	0.0126	1.5641	0.086
591	11.1	11.15	25.1	tr|Q7XK23|Q7XK23_ORYSJ	OSJNBa0044K18.22 protein OS=Oryza sativa subsp. japonica GN=OSJNBa0044K18.22 PE=2 SV=2	6	ORYSJ	1.0787	0.4494	0.9564	0.7313	0.9578	0.6487	1.0416	0.7874	1.0602	0.7135	1.0408	0.671	1.0581	0.5586
592	11.09	11.27	20.7	tr|Q7XB60|Q7XB60_ORYSJ	Zeta-carotene desaturase OS=Oryza sativa subsp. japonica GN=P0431A02.33 PE=3 SV=1	7	ORYSJ	1.2169	0.0217	1.1798	0.1521	1.2912	0.0246	1.1828	0.1643	1.1224	0.2459	1.0267	0.7325	1.0966	0.3432
593	11.08	11.15	36.5	tr|Q93VC6|Q93VC6_ORYSJ	Os01g0100700 protein OS=Oryza sativa subsp. japonica GN=P0672D08.6 PE=2 SV=1	10	ORYSJ	1.081	0.3509	1.0289	0.78	1.0778	0.4333	1.065	0.5713	1.067	0.5614	1.0318	0.8026	1.0959	0.4943
594	11.06	11.23	36.1	tr|Q0DWI9|Q0DWI9_ORYSJ	Os02g0813500 protein OS=Oryza sativa subsp. japonica GN=Os02g0813500 PE=3 SV=1	6	ORYSJ	0.972	0.6646	0.9641	0.5314	0.9868	0.8204	0.8571	0.0198	0.8863	0.0814	0.9196	0.2817	0.8008	0.1269
595	11.03	11.15	16.5	tr|Q9FW15|Q9FW15_ORYSJ	Putative serine peptidase OS=Oryza sativa subsp. japonica GN=OSJNBa0055O03.8 PE=4 SV=1	7	ORYSJ	0.9537	0.7291	0.8908	0.6215	1.0705	0.6993	1.2168	0.4121	1.1946	0.6298	1.1078	0.5344	1.2046	0.3988
596	11.01	11.25	27.8	tr|Q6K5H8|Q6K5H8_ORYSJ	Os02g0600200 protein OS=Oryza sativa subsp. japonica GN=OJ1791_B03.17-1 PE=2 SV=1	7	ORYSJ	1.1013	0.1803	1.0735	0.3062	1.0851	0.2483	1.1823	0.0427	1.2142	0.0262	1.246	0.0165	1.2812	0.3809
597	10.94	11.16	14.3	sp|Q53RB0|LOX4_ORYSJ	Probable linoleate 9S-lipoxygenase 4 OS=Oryza sativa subsp. japonica GN=Os03g0700700 PE=2 SV=1	7	ORYSJ	1.0874	0.7456	0.9175	0.347	1.2103	0.4639	1.6642	0.0591	1.645	0.2178	1.7109	0.1662	1.6638	0.2371
598	10.92	11.01	52.3	tr|Q0J1Q2|Q0J1Q2_ORYSJ	Os09g0420800 protein OS=Oryza sativa subsp. japonica GN=Os09g0420800 PE=2 SV=1	6	ORYSJ	0.9896		1.178		1.1037		1.3829		1.3803		1.2257		1.3827
599	10.92	10.97	25.3	tr|Q5VQK9|Q5VQK9_ORYSJ	Os01g0798500 protein OS=Oryza sativa subsp. japonica GN=P0691E06.11-1 PE=2 SV=1	6	ORYSJ	0.9921	0.9099	1.0043	0.9454	0.9743	0.6772	1.1359	0.1565	1.0685	0.4829	1.0715	0.4855	0.9726	0.8705
600	10.91	10.98	42	tr|Q10ER6|Q10ER6_ORYSJ	Proteasome subunit beta type OS=Oryza sativa subsp. japonica GN=Os03g0695600 PE=2 SV=1	7	ORYSJ	0.9757	0.8294	0.9428	0.5722	0.9426	0.5015	1.1099	0.4171	1.2401	0.1281	1.1557	0.3202	1.0729	0.7599
601	10.9	11	26.8	tr|Q69LL7|Q69LL7_ORYSJ	Os08g0313200 protein OS=Oryza sativa subsp. japonica GN=B1136D08.130 PE=2 SV=1	8	ORYSJ	0.9533	0.5162	1.0482	0.7156	0.9739	0.793	1.1234	0.2246	1.1015	0.3704	1.128	0.1463	1.0764	0.5404
602	10.85	10.97	19.8	tr|Q7X7I6|Q7X7I6_ORYSJ	Glucose-6-phosphate 1-dehydrogenase OS=Oryza sativa subsp. japonica GN=OJ000223_09.8 PE=3 SV=2	8	ORYSJ	1.0467	0.4948	1.024	0.856	1.022	0.739	0.8346	0.0611	0.8063	0.1116	0.8387	0.0782	0.9184	0.2493
603	10.85	10.9	35.4	tr|Q0IPE5|Q0IPE5_ORYSJ	2-dehydro-3-deoxyphosphooctonate aldolase, putative, expressed (Fragment) OS=Oryza sativa subsp. japonica GN=LOC_Os12g10784 PE=3 SV=1	6	ORYSJ	1.0237	0.8669	0.8628	0.4295	1.0097	0.9058	0.8724	0.4776	0.8063	0.0971	0.7826	0.0469	0.7077	0.0914
604	10.82	33.64	70.9	tr|Q0J2G2|Q0J2G2_ORYSJ	Os09g0346500 protein OS=Oryza sativa subsp. japonica GN=Os09g0346500 PE=2 SV=1	144	ORYSJ	1.0624	0.6853	1.1462	0.2759	1.0676	0.7179	1.2549	0.4689	1.2771	0.2144	1.246	0.5184	1.1198	0.8129
605	10.81	10.86	48	tr|Q7XUW6|Q7XUW6_ORYSJ	OSJNBa0027P08.10 protein OS=Oryza sativa subsp. japonica GN=OSJNBa0027P08.10 PE=4 SV=2	6	ORYSJ	1.089	0.2811	1.0857	0.2959	1.0589	0.4495	1.1297	0.2601	1.2348	0.0369	1.172	0.0817	1.1931	0.2359
606	10.78	10.98	27	tr|Q7XUK3|Q7XUK3_ORYSJ	NADPH oxidoreductase OS=Oryza sativa subsp. japonica GN=OSJNBa0067K08.13 PE=2 SV=2	8	ORYSJ	0.9049	0.2513	1.0307	0.6964	1.031	0.6946	0.903	0.4804	0.8757	0.2901	0.9153	0.4339	1.1086	0.5034
607	10.75	10.97	32.2	sp|Q5Z8V9|HEM2_ORYSJ	Delta-aminolevulinic acid dehydratase, chloroplastic OS=Oryza sativa subsp. japonica GN=HEMB PE=2 SV=1	6	ORYSJ	1.1191	0.1809	1.1712	0.1404	0.9727	0.6878	0.7686	0.0871	0.7807	0.1992	0.6546	0.0526	0.6494	0.0031
608	10.74	10.92	15.3	sp|Q69Q02|DPE2_ORYSJ	4-alpha-glucanotransferase DPE2 OS=Oryza sativa subsp. japonica GN=DPE2 PE=2 SV=1	7	ORYSJ	0.738	0.0866	0.7607	0.0703	0.8232	0.1434	0.5287	0.0014	0.6002	0.0391	0.5928	0.0141	0.6784	0.0594
609	10.7	10.93	24.9	tr|Q652K7|Q652K7_ORYSJ	Os09g0531100 protein OS=Oryza sativa subsp. japonica GN=OJ1254_E07.7 PE=4 SV=1	6	ORYSJ	0.9596	0.6972	0.9521	0.59	0.9516	0.4421	0.9435	0.4989	0.9656	0.5805	1.0049	0.9376	0.8791	0.2438
610	10.7	10.75	64.1	tr|Q8W084|Q8W084_ORYSJ	Os01g0382400 protein OS=Oryza sativa subsp. japonica GN=OSJNBa0091E23.10 PE=2 SV=1	7	ORYSJ	0.8248	0.1386	0.8633	0.2325	0.7532	0.0635	2.277	0.006	2.2385	0.0159	2.3211	0.0103	2.2665	0.015
611	10.69	10.75	27.1	tr|Q0D7H6|Q0D7H6_ORYSJ	Os07g0246200 protein OS=Oryza sativa subsp. japonica GN=Os07g0246200 PE=2 SV=1	5	ORYSJ	0.997	0.9794	1.022	0.847	0.9792	0.8218	1.15	0.4415	1.1987	0.0793	1.1056	0.4759	1.3011	0.2139
612	10.67	12.9	40.6	tr|Q5N7Z9|Q5N7Z9_ORYSJ	Os01g0227300 protein OS=Oryza sativa subsp. japonica GN=P0452F10.8 PE=2 SV=1	7	ORYSJ	0.9949	0.9495	1.1177	0.5968	0.9752	0.9073	1.0081	0.9387	1.0016	0.9935	0.9555	0.7365	0.8831	0.2524
613	10.64	14.36	30.5	tr|Q7F1U1|Q7F1U1_ORYSJ	Peroxidase OS=Oryza sativa subsp. japonica GN=OJ1167_G06.124 PE=2 SV=1	9	ORYSJ	0.8669	0.1032	0.8721	0.206	0.9501	0.5607	1.2158	0.2935	1.2991	0.1927	1.1855	0.3822	1.2456	0.28
614	10.64	10.75	24.5	tr|Q6H7M1|Q6H7M1_ORYSJ	Os02g0196800 protein OS=Oryza sativa subsp. japonica GN=OJ1524_D08.17 PE=2 SV=1	7	ORYSJ	1.2175	0.0136	1.1134	0.3027	1.0142	0.8141	0.8951	0.4653	0.8984	0.5162	0.8978	0.5271	0.8466	0.387
615	10.63	11.22	23.1	tr|Q0D6K6|Q0D6K6_ORYSJ	Os07g0470700 protein OS=Oryza sativa subsp. japonica GN=Os07g0470700 PE=2 SV=1	5	ORYSJ	0.8466	0.2498	0.8315	0.4826	0.779	0.1605	0.7528	0.1147	0.8286	0.3341	0.7624	0.1143	0.8769	0.4277
616	10.63	10.78	33.1	tr|Q7XTK3|Q7XTK3_ORYSJ	OSJNBa0020P07.1 protein OS=Oryza sativa subsp. japonica GN=OSJNBa0020P07.1 PE=4 SV=1	8	ORYSJ	0.9939	0.9479	0.9415	0.7741	0.7432	0.0687	0.6074	0.1217	0.8031	0.5257	0.7835	0.1609	0.7449	0.2802
617	10.62	10.75	36.6	sp|Q75H81|SPZXA_ORYSJ	Serpin-ZXA OS=Oryza sativa subsp. japonica GN=Os03g0610650 PE=1 SV=1	9	ORYSJ	0.9268	0.4395	0.9725	0.8241	0.9251	0.4737	1.0485	0.6466	1.1306	0.1691	1.0878	0.3751	1.1149	0.4084
618	10.62	10.66	44.5	tr|Q75L18|Q75L18_ORYSJ	Os05g0112800 protein OS=Oryza sativa subsp. japonica GN=Os05g0112800 PE=2 SV=1	10	ORYSJ	0.8452	0.1199	0.9416	0.5487	0.8881	0.1882	1.3503	0.1982	1.4379	0.0591	1.3252	0.1114	1.5174	0.0468
619	10.6	10.65	45.2	tr|Q8LQS5|Q8LQS5_ORYSJ	Carboxymethylenebutenolidase-like protein OS=Oryza sativa subsp. japonica GN=P0702H08.32 PE=2 SV=1	10	ORYSJ	1.0693	0.5191	0.9649	0.7127	1.0409	0.5741	1.1956	0.1505	1.2041	0.1537	1.137	0.3549	1.1542	0.1148
620	10.58	19.51	53.2	tr|Q75GB0|Q75GB0_ORYSJ	Lactoylglutathione lyase OS=Oryza sativa subsp. japonica GN=OSJNBa0042F15.5 PE=2 SV=1	14	ORYSJ	1.0637	0.5027	1.0141	0.8767	1.0586	0.4129	1.0207	0.8659	0.9804	0.885	0.9918	0.9455	0.9413	0.5679
621	10.57	10.76	30.2	sp|Q2QWT4|DPNP_ORYSJ	3'(2'),5'-bisphosphate nucleotidase OS=Oryza sativa subsp. japonica GN=Os12g0183300 PE=2 SV=1	8	ORYSJ	0.9823	0.7817	0.8803	0.2099	0.9767	0.797	0.8364	0.0378	0.8063	0.0266	0.8315	0.1467	0.8088	0.018
622	10.56	10.61	15.4	sp|Q75HJ0|RH37_ORYSJ	DEAD-box ATP-dependent RNA helicase 37 OS=Oryza sativa subsp. japonica GN=PL10A PE=2 SV=1	5	ORYSJ	0.9783	0.7186	0.9584	0.6067	1.0114	0.9054	0.7507	0.1278	0.6914	0.0472	0.7519	0.1707	0.787	0.168
623	10.54	10.64	48.2	tr|Q0IR97|Q0IR97_ORYSJ	21 kDa protein OS=Oryza sativa subsp. japonica GN=Os11g0660500 PE=2 SV=1	11	ORYSJ	0.9451	0.671	0.9456	0.721	0.9389	0.5089	1.1389	0.1576	1.1026	0.3364	1.0608	0.69	1.0433	0.6835
624	10.53	10.67	36.1	tr|Q8GVQ3|Q8GVQ3_ORYSJ	Thiamine thiazole synthase, chloroplastic OS=Oryza sativa subsp. japonica GN=P0681F05.106-1 PE=3 SV=1	17	ORYSJ	1.1107	0.1887	1.0531	0.5765	1.1102	0.2359	0.9354	0.3678	0.9223	0.3818	0.9674	0.6549	0.9542	0.6173
625	10.5	12.61	16.3	tr|Q8H7V1|Q8H7V1_ORYSJ	Nascent polypeptide-associated complex subunit beta OS=Oryza sativa subsp. japonica GN=OSJNBb0043C10.10 PE=3 SV=1	9	ORYSJ	0.9582	0.6672	1.0969	0.2886	1.1171	0.2213	1.3224	0.0707	1.3115	0.2872	1.2982	0.185	1.2317	0.282
626	10.5	10.6	28.7	tr|Q6Z728|Q6Z728_ORYSJ	Putative uncharacterized protein P0575F10.3 OS=Oryza sativa subsp. japonica GN=P0575F10.3 PE=4 SV=1	7	ORYSJ	1.0985	0.2254	1.1412	0.1147	1.0334	0.6416	1.3883	0.0121	1.3818	0.0108	1.4119	0.0062	1.2821	0.0437
627	10.49	10.61	53.6	tr|Q6Z6G8|Q6Z6G8_ORYSJ	4-hydroxy-4-methyl-2-oxoglutarate aldolase OS=Oryza sativa subsp. japonica GN=P0486G03.14 PE=2 SV=1	7	ORYSJ	0.8917	0.2664	0.9398	0.6661	0.9574	0.7628	0.906	0.6587	0.9011	0.5037	0.849	0.5473	0.8887	0.6122
628	10.48	10.6	45.8	tr|Q0JIC6|Q0JIC6_ORYSJ	Proteasome subunit alpha type OS=Oryza sativa subsp. japonica GN=Os01g0811100 PE=2 SV=1	5	ORYSJ	0.9637	0.6498	1.0448	0.5041	1.0514	0.4465	0.9806	0.8313	0.9911	0.8881	0.892	0.2296	1.0126	0.8911
629	10.47	19.16	68.1	sp|Q10HD0|CB23_ORYSJ	Chlorophyll a-b binding protein, chloroplastic OS=Oryza sativa subsp. japonica GN=RCABP89 PE=2 SV=1	79	ORYSJ	1.0703	0.5293	1.1458	0.1627	1.0877	0.3261	1.1771	0.5921	1.2155	0.5124	1.1901	0.5291	1.1098	0.7861
630	10.45	10.6	29.1	tr|Q6YS69|Q6YS69_ORYSJ	Eukaryotic translation initiation factor 3 subunit I OS=Oryza sativa subsp. japonica GN=B1052H09.108 PE=3 SV=1	7	ORYSJ	0.946	0.3346	0.9277	0.3236	0.9343	0.2482	0.913	0.2901	0.9022	0.171	0.9443	0.3432	0.9323	0.5858
631	10.43	10.46	36	tr|Q5JN29|Q5JN29_ORYSJ	Os01g0959900 protein OS=Oryza sativa subsp. japonica GN=P0401G10.21-1 PE=2 SV=1	7	ORYSJ	1.0408	0.6936	1.1732	0.0681	1.0521	0.4728	1.2385	0.0806	1.2457	0.0559	1.1772	0.2526	1.2522	0.1547
632	10.42	10.66	31.8	tr|Q6L4R5|Q6L4R5_ORYSJ	Os05g0593100 protein OS=Oryza sativa subsp. japonica GN=P0663C08.13 PE=2 SV=1	8	ORYSJ	1.2443	0.0402	1.2819	0.0095	1.1135	0.3219	1.1181	0.1711	1.1407	0.0835	1.1494	0.1163	1.0644	0.4973
633	10.4	12.66	27.6	sp|Q0J6P7|KAD5_ORYSJ	Probable adenylate kinase 5, chloroplastic OS=Oryza sativa subsp. japonica GN=Os08g0288200 PE=2 SV=2	8	ORYSJ	0.9804	0.889	0.9886	0.9413	0.8667	0.3138	0.7417	0.1096	0.7481	0.1405	0.6545	0.0109	0.6426	0.3003
634	10.39	10.43	33.6	tr|Q0DSZ9|Q0DSZ9_ORYSJ	Os03g0278300 protein (Fragment) OS=Oryza sativa subsp. japonica GN=Os03g0278300 PE=4 SV=1	6	ORYSJ	1.0465	0.5283	1.0336	0.6438	0.9986	0.9838	1.2896	0.0259	1.1875	0.0855	1.2468	0.068	1.135	0.2045
635	10.38	10.43	42.4	sp|Q5VRG3|PSA4B_ORYSJ	Proteasome subunit alpha type-4-2 OS=Oryza sativa subsp. japonica GN=Os06g0167600 PE=2 SV=1	7	ORYSJ	0.9872	0.9032	0.904	0.3473	0.9982	0.9843	1.0539	0.623	1.0586	0.7178	0.8487	0.3103	1.0944	0.466
636	10.38	10.42	21.4	tr|Q94CN9|Q94CN9_ORYSJ	Dihydrolipoyl dehydrogenase OS=Oryza sativa subsp. japonica GN=P0487E11.36 PE=2 SV=1	6	ORYSJ	0.8909	0.5443	0.8164	0.1956	0.7834	0.1579	0.9366	0.7253	0.8515	0.5337	0.8532	0.5609	0.8743	0.5445
637	10.35	16.49	39	tr|Q94DM2|Q94DM2_ORYSJ	Peroxidase OS=Oryza sativa subsp. japonica GN=P0483G10.32 PE=2 SV=1	12	ORYSJ	0.96	0.6535	0.8703	0.296	1.0089	0.9356	1.5846	0.038	1.6	0.0075	1.6442	0.0363	1.5447	0.0028
638	10.34	10.45	32.1	tr|Q6K9S2|Q6K9S2_ORYSJ	Putative brown planthopper-induced resistance protein 1 OS=Oryza sativa subsp. japonica GN=OJ1202_E07.3-1 PE=2 SV=1	6	ORYSJ	1.0381	0.5778	1.0406	0.5524	1.1085	0.1605	1.0202	0.8091	1.0337	0.6191	1.1212	0.1265	1.0807	0.3328
639	10.33	10.37	41.1	tr|Q6K241|Q6K241_ORYSJ	Os02g0259600 protein OS=Oryza sativa subsp. japonica GN=B1178F07.15 PE=2 SV=1	9	ORYSJ	1.0716	0.2955	1.039	0.5475	1.1018	0.2422	1.1876	0.034	1.2726	0.0248	1.2157	0.0626	1.189	0.3872
640	10.32	10.43	33.9	tr|Q10N28|Q10N28_ORYSJ	Os03g0284600 protein OS=Oryza sativa subsp. japonica GN=Os03g0284600 PE=4 SV=1	9	ORYSJ	0.9585	0.7376	0.9716	0.878	0.9492	0.6433	0.9641	0.7264	0.9667	0.7654	0.9486	0.4042	0.9999	0.9995
641	10.32	10.36	29.7	tr|Q850Z8|Q850Z8_ORYSJ	Phosphoribosylformylglycinamidine cyclo-ligase OS=Oryza sativa subsp. japonica GN=OSJNBb0027B08.7 PE=2 SV=1	7	ORYSJ	1.0493	0.5055	1.2053	0.074	1.1017	0.3529	1.2961	0.0176	1.2918	0.0356	1.1533	0.4989	1.3678	0.0232
642	10.31	10.46	32.5	tr|Q6ZF50|Q6ZF50_ORYSJ	Os07g0561500 protein OS=Oryza sativa subsp. japonica GN=P0406F06.12 PE=4 SV=1	5	ORYSJ	1.0373	0.8049	1.113	0.4959	1.0629	0.6435	0.924	0.4596	1.0022	0.9852	1.0132	0.8942	1.0272	0.8842
643	10.31	10.45	68.6	tr|Q8GRK6|Q8GRK6_ORYSJ	Os07g0243150 protein OS=Oryza sativa subsp. japonica GN=P0418E08.140 PE=4 SV=1	6	ORYSJ	1.0289	0.7266	1.0011	0.9895	1.0458	0.59	1.0046	0.9697	1.1259	0.4428	1.0578	0.506	0.8892	0.6346
644	10.29	10.48	17.6	tr|Q6YXI1|Q6YXI1_ORYSJ	Glucose-6-phosphate isomerase OS=Oryza sativa subsp. japonica GN=OJ1005_D12.17 PE=3 SV=1	6	ORYSJ	0.8167	0.2041	0.7973	0.2015	0.7118	0.097	0.6855	0.135	0.6003	0.0642	0.6376	0.1188	0.5893	0.0909
645	10.26	10.31	16	tr|Q6K7G5|Q6K7G5_ORYSJ	Os02g0779200 protein OS=Oryza sativa subsp. japonica GN=OJ1293_A01.13 PE=4 SV=1	5	ORYSJ	1.048	0.6567	1.0742	0.5316	1.3119	0.1918	1.6816	0.0117	1.2268	0.1005	1.369	0.0472	1.1327	0.2581
646	10.24	10.38	31.5	tr|Q6Z6A0|Q6Z6A0_ORYSJ	Os02g0754300 protein OS=Oryza sativa subsp. japonica GN=P0627E03.11 PE=2 SV=1	8	ORYSJ	1.0305	0.6486	0.9804	0.8707	0.9467	0.5951	1.0606	0.4655	1.1061	0.1638	1.0905	0.5867	1.088	0.6916
647	10.24	10.34	32.4	tr|Q6Z505|Q6Z505_ORYSJ	ATP-dependent Clp protease proteolytic subunit OS=Oryza sativa subsp. japonica GN=OSJNBa0036E18.32 PE=3 SV=1	6	ORYSJ	1.0207	0.7592	1.0992	0.1917	1.048	0.4719	0.817	0.0855	0.7678	0.0121	0.7708	0.0128	0.7722	0.0236
648	10.23	10.95	24.7	tr|Q2QN86|Q2QN86_ORYSJ	Expressed protein OS=Oryza sativa subsp. japonica GN=LOC_Os12g38640 PE=2 SV=1	8	ORYSJ	1.0579	0.4345	1.0135	0.8593	0.9804	0.7747	1.1035	0.3551	1.0484	0.7074	1.0542	0.6328	1.0306	0.8643
649	10.21	26.74	60.9	sp|P17784|ALF_ORYSJ	Fructose-bisphosphate aldolase cytoplasmic isozyme OS=Oryza sativa subsp. japonica GN=FBA PE=1 SV=2	28	ORYSJ	0.9938	0.946	1.0347	0.7952	1.0557	0.6647	0.896	0.6514	1.0515	0.6321	0.9775	0.9247	1.0758	0.6496
650	10.21	22.07	41.6	tr|Q0DBE3|Q0DBE3_ORYSJ	Os06g0571400 protein OS=Oryza sativa subsp. japonica GN=Os06g0571400 PE=2 SV=1	14	ORYSJ	1.0078	0.9517	1.0369	0.5707	0.9887	0.9352	0.8136	0.0234	0.8106	0.3455	0.6203	0.0278	0.8984	0.4189
651	10.21	10.44	48	tr|Q10P27|Q10P27_ORYSJ	40S ribosomal protein S20, putative, expressed OS=Oryza sativa subsp. japonica GN=Os03g0249400 PE=2 SV=1	5	ORYSJ	0.8303		1.0677		1.1499		0.6053		0.8104		0.8827		0.7674
652	10.21	10.31	42.3	tr|Q655K8|Q655K8_ORYSJ	Putative uncharacterized protein P0672D08.45 OS=Oryza sativa subsp. japonica GN=P0672D08.45 PE=4 SV=1	6	ORYSJ	1.0893	0.299	1.1868	0.0347	1.0136	0.8932	0.8901	0.2582	0.8919	0.2221	0.8406	0.1836	0.8015	0.1753
653	10.2	10.66	23.5	tr|Q651F0|Q651F0_ORYSJ	Os09g0539100 protein OS=Oryza sativa subsp. japonica GN=B1274F11.6 PE=3 SV=1	6	ORYSJ	1.0726	0.2903	1.0119	0.8497	0.9437	0.4029	0.8861	0.1196	0.9489	0.4188	0.9139	0.4122	0.923	0.4621
654	10.19	10.3	38.8	tr|Q8LH97|Q8LH97_ORYSJ	40S ribosomal protein S6 OS=Oryza sativa subsp. japonica GN=P0594D10.135 PE=2 SV=1	6	ORYSJ	1.0161	0.8871	1.1211	0.3106	1.1029	0.3683	0.9334	0.39	0.884	0.0904	0.9105	0.192	0.8533	0.2985
655	10.19	10.29	36	tr|Q6ZL81|Q6ZL81_ORYSJ	Os07g0469100 protein OS=Oryza sativa subsp. japonica GN=OJ1115_C05.14 PE=2 SV=1	6	ORYSJ	0.9555	0.5197	1.0195	0.7923	1.0338	0.6328	1.0706	0.3517	1.0753	0.4271	1.0846	0.2771	0.9886	0.9144
656	10.19	10.22	48.2	tr|Q7XNV4|Q7XNV4_ORYSJ	OSJNBb0015G09.12 protein OS=Oryza sativa subsp. japonica GN=OSJNBb0015G09.12 PE=2 SV=2	7	ORYSJ	1.0312	0.6821	1.0188	0.8278	1.0389	0.5599	1.3646	0.0599	1.3701	0.0622	1.3935	0.0369	1.4095	0.0456
657	10.16	10.19	17.5	tr|Q8W317|Q8W317_ORYSJ	NADH-ubiquinone oxidoreductase 75 kDa subunit, mitochondrial, putative, expressed OS=Oryza sativa subsp. japonica GN=OSJNBa0014G15.3 PE=2 SV=1	6	ORYSJ	1.1196	0.7682	1.0622	0.7981	1.1451	0.5033	0.8203	0.4418	1.0402	0.8801	0.8424	0.6894	0.7866	0.2744
658	10.14	10.2	56.9	tr|Q75M01|Q75M01_ORYSJ	Os05g0157200 protein OS=Oryza sativa subsp. japonica GN=Os05g0157200 PE=2 SV=1	6	ORYSJ	1.0538	0.5245	1.0991	0.3691	0.9699	0.6748	1.2329	0.3283	1.2011	0.4678	1.268	0.277	1.1318	0.5511
659	10.14	10.16	61.3	tr|Q2R4Y1|Q2R4Y1_ORYSJ	Os11g0456300 protein OS=Oryza sativa subsp. japonica GN=Os11g0456300 PE=4 SV=1	7	ORYSJ	1.0031	0.9666	1.0727	0.3473	1.0075	0.9374	0.7873	0.1081	0.7872	0.1366	0.7788	0.0361	0.689	0.0431
660	10.13	10.31	24.2	tr|Q10Q05|Q10Q05_ORYSJ	Os03g0214600 protein OS=Oryza sativa subsp. japonica GN=Os03g0214600 PE=2 SV=1	5	ORYSJ	1.0879	0.4352	1.1324	0.1287	1.1847	0.0593	1.182	0.3077	1.1568	0.3121	1.2363	0.1344	1.1263	0.2958
661	10.13	10.2	27.5	tr|Q6ZDS0|Q6ZDS0_ORYSJ	Os08g0485900 protein OS=Oryza sativa subsp. japonica GN=P0481F05.14 PE=4 SV=1	6	ORYSJ	1.0849	0.3516	1.0904	0.3258	1.0902	0.3763	0.6421	0.0094	0.646	0.0097	0.7064	0.0183	0.6733	0.0148
662	10.12	10.25	15.7	sp|Q6ATS0|CHLD_ORYSJ	Magnesium-chelatase subunit ChlD, chloroplastic OS=Oryza sativa subsp. japonica GN=CHLD PE=1 SV=1	5	ORYSJ	1.0873	0.5259	0.9941	0.9623	1.0673	0.5717	0.9359	0.5921	0.9117	0.571	0.781	0.1202	1.0374	0.855
663	10.11	10.21	23.3	tr|Q7X5X9|Q7X5X9_ORYSJ	OSJNBa0027P08.4 protein OS=Oryza sativa subsp. japonica GN=OSJNBa0058G03.7 PE=2 SV=2	5	ORYSJ	0.8489	0.1345	0.7963	0.1586	0.7986	0.1491	0.7197	0.0657	0.5922	0.0386	0.6606	0.0389	0.6031	0.0399
664	10.09	10.1	25.7	tr|Q0JDF0|Q0JDF0_ORYSJ	Os04g0409200 protein OS=Oryza sativa subsp. japonica GN=Os04g0409200 PE=4 SV=2	5	ORYSJ	1.0403	0.7048	1.0615	0.5078	1.0337	0.5899	0.8665	0.1434	0.8327	0.0428	0.8813	0.4387	0.9209	0.6332
665	10.08	10.21	13.1	tr|Q7F1F2|Q7F1F2_ORYSJ	Os08g0525600 protein OS=Oryza sativa subsp. japonica GN=OJ1191_A10.119 PE=2 SV=1	6	ORYSJ	1.0539	0.5556	1.0538	0.6103	1.1615	0.2148	1.0474	0.7072	0.9837	0.8961	0.9029	0.545	1.0111	0.9163
666	10.08	10.13	13.4	tr|Q0J4K2|Q0J4K2_ORYSJ	Lipoxygenase OS=Oryza sativa subsp. japonica GN=Os08g0508800 PE=2 SV=1	6	ORYSJ	0.9099	0.4295	1.1041	0.1455	0.9776	0.7648	1.0593	0.3528	1.0524	0.4271	0.9764	0.7304	1.0634	0.6457
667	10.07	10.16	19.6	tr|Q0PVB0|Q0PVB0_ORYSJ	Alpha-tubulin OS=Oryza sativa subsp. japonica GN=TubA PE=2 SV=1	7	ORYSJ	0.7463		0.8242		0.7329		0.6797		0.6791		0.703		0.6537
668	10.07	10.08	26.9	tr|Q7XL02|Q7XL02_ORYSJ	OJ000315_02.15 protein OS=Oryza sativa subsp. japonica GN=OJ000315_02.15 PE=4 SV=1	7	ORYSJ	0.8598	0.0576	0.7744	0.09	0.8411	0.0385	1.0062	0.9384	1.0991	0.2636	0.9997	0.9983	1.1223	0.3923
669	10.06	10.07	20.8	tr|Q5NAR8|Q5NAR8_ORYSJ	Purine rich element binding protein B-like OS=Oryza sativa subsp. japonica GN=P0699D11.18 PE=4 SV=1	5	ORYSJ	0.9847	0.8944	0.8471	0.2159	0.7914	0.1211	1.1059	0.3942	1.0636	0.7682	1.2049	0.2064	1.0932	0.4909
670	10.05	10.06	23.6	sp|Q6YXW6|SPP2_ORYSJ	Sucrose-phosphatase 2 OS=Oryza sativa subsp. japonica GN=SPP2 PE=1 SV=1	6	ORYSJ	0.9142	0.491	1.0298	0.6801	1.0434	0.5549	0.6993	0.0222	0.6146	0.0287	0.6939	0.0053	0.7001	0.0059
671	10.04	10.16	44.7	tr|Q7XJB4|Q7XJB4_ORYSJ	60S ribosomal protein L13 OS=Oryza sativa subsp. japonica GN=Os03g0576700 PE=2 SV=1	9	ORYSJ	1.1714		1.0331		0.9225		1.061		0.9884		1.0361		0.9916
672	10.04	10.04	52	tr|Q851P5|Q851P5_ORYSJ	40S ribosomal protein S15, putative, expressed OS=Oryza sativa subsp. japonica GN=OSJNBa0052F07.28 PE=2 SV=1	8	ORYSJ
673	10.03	10.13	39.6	tr|Q8S7T2|Q8S7T2_ORYSJ	PSII G protein 5'-partial (Fragment) OS=Oryza sativa subsp. japonica GN=OSJNBb0005J14.13 PE=3 SV=1	6	ORYSJ	1.0333	0.8785	1.0071	0.9719	0.9544	0.7732	0.9086	0.5718	0.831	0.4279	0.9153	0.7301	0.9828	0.9442
674	10.03	10.04	19.2	sp|P25776|ORYA_ORYSJ	Oryzain alpha chain OS=Oryza sativa subsp. japonica GN=Os04g0650000 PE=1 SV=2	11	ORYSJ	0.9793	0.8148	1.0775	0.5589	0.9629	0.6063	1.6021	0.0022	1.4597	0.0055	1.4532	0.0112	1.6539	0.0025
675	10.02	11.57	15	tr|Q6Z050|Q6Z050_ORYSJ	Polyadenylate-binding protein OS=Oryza sativa subsp. japonica GN=P0451H06.101 PE=2 SV=1	6	ORYSJ	0.8024	0.0702	0.9025	0.4057	1.0461	0.7381	0.7311	0.0331	0.7605	0.3672	0.6853	0.0716	0.8432	0.4824
676	10.02	10.06	32.8	tr|Q9LST4|Q9LST4_ORYSJ	Proteasome subunit beta type OS=Oryza sativa subsp. japonica GN=OsPBG1 PE=2 SV=1	5	ORYSJ	0.9385	0.4881	1.011	0.9027	0.8707	0.0753	1.1009	0.3023	1.135	0.3303	1.174	0.173	1.1131	0.6582
677	10.02	10.02	28.1	sp|Q8LSQ2|SR43C_ORYSJ	Probable signal recognition particle 43 kDa protein, chloroplastic OS=Oryza sativa subsp. japonica GN=Os03g0131900 PE=2 SV=1	7	ORYSJ	1.1368	0.4307	1.1321	0.5646	1.1061	0.5887	0.9105	0.7209	1.0369	0.8274	0.9528	0.7222	1.0551	0.7874
678	10.02	10.02	33.6	tr|Q94CM9|Q94CM9_ORYSJ	Os01g0348700 protein OS=Oryza sativa subsp. japonica GN=P0440D10.34 PE=3 SV=1	6	ORYSJ	1.0268	0.6743	1.1377	0.0819	1.1309	0.0927	1.4717	0.0013	1.4871	0.0011	1.5923	0.0005	1.4968	0.0011
679	10.01	10.18	19.4	tr|Q10BJ7|Q10BJ7_ORYSJ	Methylenetetrahydrofolate reductase OS=Oryza sativa subsp. japonica GN=Os03g0815200 PE=2 SV=1	7	ORYSJ	1.2444	0.2246	1.211	0.103	1.1163	0.1773	0.7659	0.016	0.9478	0.4727	0.9345	0.3686	0.7825	0.0222
680	10.01	10.01	25.8	tr|Q10GQ5|Q10GQ5_ORYSJ	N-acetyl-gamma-glutamyl-phosphate reductase OS=Oryza sativa subsp. japonica GN=Os03g0617900 PE=2 SV=1	5	ORYSJ	0.9522	0.7388	1.0449	0.7395	1.0596	0.6045	0.8644	0.131	0.9239	0.5026	0.9239	0.6175	0.8723	0.3924
681	10.01	10.01	51.7	tr|Q2RB31|Q2RB31_ORYSJ	FHA domain containing protein, expressed OS=Oryza sativa subsp. japonica GN=Os11g0127800 PE=2 SV=1	14	ORYSJ	1.0354	0.7182	0.9197	0.5189	1.0336	0.729	1.088	0.7059	1.0673	0.7381	1.1159	0.5406	1.1026	0.6586
682	10	10.52	30	tr|Q6YVH4|Q6YVH4_ORYSJ	Putative heterogeneous nuclearribonucleoprotein A2 OS=Oryza sativa subsp. japonica GN=P0758B01.1-2 PE=4 SV=1	6	ORYSJ	1.2696	0.2808	1.1229	0.3545	1.0067	0.9552	1.5458	0.2071	1.4864	0.1974	1.5429	0.1269	1.5622	0.1575
683	10	10.06	60.9	tr|Q7FAM9|Q7FAM9_ORYSJ	OSJNBa0041A02.7 protein OS=Oryza sativa subsp. japonica GN=OSJNBa0083N12.23 PE=2 SV=1	10	ORYSJ	0.9478	0.4743	0.8626	0.2458	0.9905	0.8951	1.2703	0.2354	1.2671	0.2271	1.3301	0.1089	1.3443	0.0818
684	10	10.01	24.7	tr|Q9FU74|Q9FU74_ORYSJ	Os01g0143800 protein OS=Oryza sativa subsp. japonica GN=P0019D06.39 PE=2 SV=1	6	ORYSJ	1.0136	0.9281	0.9116	0.3003	1.0364	0.6936	1.1162	0.5613	1.03	0.8358	1.1157	0.4908	0.9908	0.9535
685	10	10	43.9	tr|Q5ZCA9|Q5ZCA9_ORYSJ	Putative Bowman Birk trypsin inhibitor OS=Oryza sativa subsp. japonica GN=P0037C04.16 PE=3 SV=1	6	ORYSJ	0.9972	0.9667	1.0789	0.4298	0.9153	0.238	1.7177	0.0022	1.7838	0.0008	1.772	0.0011	1.8153	0.0017
686	10	10	33.5	tr|Q6ZGL6|Q6ZGL6_ORYSJ	Peptidyl-prolyl cis-trans isomerase OS=Oryza sativa subsp. japonica GN=OJ1442_E05.30 PE=2 SV=1	6	ORYSJ	0.9646	0.7928	0.9775	0.8288	0.9321	0.6504	0.9761	0.8909	0.9363	0.6503	0.9958	0.9829	0.9955	0.9775
687	10	10	34.9	tr|Q9SXV0|Q9SXV0_ORYSJ	Cytochrome c oxidase subunit 6b OS=Oryza sativa subsp. japonica GN=COX6b-1 PE=2 SV=1	6	ORYSJ	1.1538	0.426	1.1777	0.3791	1.3574	0.3835	1.847	0.0254	1.7331	0.0103	1.7597	0.0248	1.9074	0.0209
688	10	10	37.1	tr|Q2QMV8|Q2QMV8_ORYSJ	Adenine phosphoribosyltransferase 1, putative, expressed OS=Oryza sativa subsp. japonica GN=LOC_Os12g39860 PE=2 SV=1	6	ORYSJ	0.8035		0.8844		0.8333		1.1628		1.0654		1.2023		1.0277
689	10	10	27.6	sp|Q8H5N9|PIP21_ORYSJ	Probable aquaporin PIP2-1 OS=Oryza sativa subsp. japonica GN=PIP2-1 PE=2 SV=1	6	ORYSJ	1.0479	0.6577	1.0963	0.2628	1.0395	0.6758	1.1489	0.4417	1.1105	0.5397	1.0897	0.5435	0.9981	0.9889
690	10	10	49.1	tr|Q6YT69|Q6YT69_ORYSJ	Os07g0129300 protein OS=Oryza sativa subsp. japonica GN=OSJNBa0088O14.11 PE=4 SV=1	12	ORYSJ	0.9466	0.8995	1.0373	0.8728	1.0265	0.9231	1.5016	0.0488	1.651	0.0327	1.5515	0.042	1.661	0.0387
691	10	10	21.5	tr|Q5JK31|Q5JK31_ORYSJ	Putative uncharacterized protein OSJNBa0052O12.18-1 OS=Oryza sativa subsp. japonica GN=OSJNBa0052O12.18-1 PE=2 SV=1	6	ORYSJ	1.0414	0.5951	1.014	0.8986	1.0552	0.6057	0.9458	0.7747	0.934	0.3812	1.0012	0.9922	0.9066	0.411
692	10	10	47	tr|A3BVV3|A3BVV3_ORYSJ	Os08g0565800 protein OS=Oryza sativa subsp. japonica GN=Os08g0565800 PE=2 SV=1	5	ORYSJ	1.0575	0.4675	1.063	0.4302	1.0173	0.8175	1.2108	0.1106	1.1308	0.3301	1.183	0.1589	1.2241	0.2329
693	9.94	10.09	33.1	tr|Q6ZIV7|Q6ZIV7_ORYSJ	Hypersensitive-induced response protein OS=Oryza sativa subsp. japonica GN=OJ1198_B10.17 PE=2 SV=1	6	ORYSJ	1.1395	0.4411	1.4326	0.4073	1.2114	0.145	1.3283	0.1702	1.3049	0.3007	1.1955	0.1639	1.0532	0.6663
694	9.91	10.01	34.3	tr|Q84M68|Q84M68_ORYSJ	Os03g0856500 protein OS=Oryza sativa subsp. japonica GN=OSJNBa0059G06.24 PE=2 SV=1	5	ORYSJ	1.084	0.4271	1.0131	0.8432	1.0537	0.5165	1.0239	0.8263	1.041	0.7904	1.02	0.7979	0.9731	0.8342
695	9.89	9.97	20.7	tr|Q7XV08|Q7XV08_ORYSJ	OSJNBa0036B21.10 protein OS=Oryza sativa subsp. japonica GN=OSJNBa0036B21.10 PE=4 SV=2	7	ORYSJ	0.9699	0.8789	0.9499	0.5317	1.0187	0.9167	1.3058	0.0306	1.3813	0.005	1.2681	0.0889	1.258	0.0925
696	9.89	9.97	28	tr|Q69P91|Q69P91_ORYSJ	Os09g0439500 protein OS=Oryza sativa subsp. japonica GN=OJ1344_B01.16 PE=2 SV=1	9	ORYSJ	0.9105	0.4088	0.8932	0.509	0.9274	0.4102	0.7428	0.0241	0.7248	0.0446	0.7368	0.1073	0.7913	0.1354
697	9.86	10.14	36.4	sp|Q69NG5|6PGL4_ORYSJ	Probable 6-phosphogluconolactonase 4, chloroplastic OS=Oryza sativa subsp. japonica GN=Os09g0529100 PE=2 SV=2	6	ORYSJ	1.1108	0.486	1.1428	0.3889	1.1191	0.4904	1.365	0.1448	1.4647	0.0774	1.4659	0.092	1.3193	0.2023
698	9.86	9.95	16.5	tr|Q6K689|Q6K689_ORYSJ	Os02g0792800 protein OS=Oryza sativa subsp. japonica GN=P0700F06.13 PE=2 SV=1	7	ORYSJ	0.9878	0.9094	1.086	0.4678	1.0221	0.8853	0.8221	0.1416	0.8663	0.5703	0.8712	0.2394	0.9632	0.8452
699	9.83	14.36	28.4	sp|Q2R480|6PGD2_ORYSJ	6-phosphogluconate dehydrogenase, decarboxylating 2, chloroplastic OS=Oryza sativa subsp. japonica GN=G6PGH2 PE=2 SV=1	10	ORYSJ	0.9227	0.3567	0.9784	0.8716	0.9571	0.564	0.9107	0.2477	0.9304	0.4145	0.89	0.2179	0.8235	0.092
700	9.83	9.94	21.2	tr|Q5KQJ2|Q5KQJ2_ORYSJ	Os05g0182100 protein OS=Oryza sativa subsp. japonica GN=Os05g0182100 PE=2 SV=1	6	ORYSJ	1.0383	0.5556	1.0606	0.3711	0.9373	0.7002	0.9376	0.4899	0.9286	0.4512	1.0268	0.7636	0.8888	0.2588
701	9.81	9.9	26.3	tr|Q69JF4|Q69JF4_ORYSJ	Putative RNase S-like protein OS=Oryza sativa subsp. japonica GN=P0229B10.19-1 PE=2 SV=1	7	ORYSJ	0.8194	0.2605	0.8939	0.284	0.8737	0.1593	1.2136	0.1404	1.2315	0.1031	1.0265	0.7494	1.0632	0.5241
702	9.81	9.9	27.5	sp|B9FSC8|OPR11_ORYSJ	Putative 12-oxophytodienoate reductase 11 OS=Oryza sativa subsp. japonica GN=OPR11 PE=2 SV=1	7	ORYSJ	1.1271	0.2186	1.153	0.4111	1.0205	0.8199	1.1628	0.6592	1.4405	0.1861	1.376	0.1808	1.1509	0.4275
703	9.8	10.01	29.3	sp|Q0J0H4|ODPB2_ORYSJ	Pyruvate dehydrogenase E1 component subunit beta-2, mitochondrial OS=Oryza sativa subsp. japonica GN=Os09g0509200 PE=2 SV=1	7	ORYSJ	1.0512	0.8072	1.113	0.5159	0.9609	0.7892	1.0155	0.9391	0.9536	0.8663	1.0484	0.7385	1.13	0.3857
704	9.8	9.86	27.3	tr|Q2QLI3|Q2QLI3_ORYSJ	Expressed protein OS=Oryza sativa subsp. japonica GN=LOC_Os12g44370 PE=2 SV=1	6	ORYSJ	0.9494	0.8438	1.1268	0.5962	0.9802	0.9091	0.8519	0.7026	0.8013	0.3658	0.8197	0.6577	0.7139	0.4508
705	9.79	9.87	17	tr|Q5ZBR8|Q5ZBR8_ORYSJ	Os01g0795000 protein OS=Oryza sativa subsp. japonica GN=P0699H05.5 PE=4 SV=1	7	ORYSJ	0.8425	0.3013	0.8963	0.7392	0.971	0.8489	1.2111	0.2415	1.2247	0.1825	1.0766	0.6204	1.3308	0.2018
706	9.78	9.92	27.1	sp|Q7F8T6|OMT17_ORYSJ	Tricin synthase 2 OS=Oryza sativa subsp. japonica GN=ROMT-17 PE=1 SV=1	5	ORYSJ	1.0287	0.7264	1.0978	0.2938	1.0852	0.3465	1.051	0.6311	1.0726	0.4088	1.0807	0.3666	1.0668	0.5664
707	9.77	9.88	58.7	tr|Q653Z1|Q653Z1_ORYSJ	Peptidyl-prolyl cis-trans isomerase OS=Oryza sativa subsp. japonica GN=OSJNBb0065C04.47 PE=2 SV=1	6	ORYSJ	1.0648	0.3388	1.0181	0.7751	1.0829	0.2383	1.2467	0.0444	1.255	0.0564	1.2587	0.0488	1.1971	0.3899
708	9.75	23.74	59.1	tr|Q10CX6|Q10CX6_ORYSJ	Cysteine synthase OS=Oryza sativa subsp. japonica GN=Os03g0747800 PE=3 SV=1	20	ORYSJ	1.0307	0.901	1.2027	0.5842	0.9661	0.8844	1.1361	0.563	1.469	0.0245	1.1612	0.1963	1.2821	0.3099
709	9.7	20.31	31.6	tr|Q0DJC0|Q0DJC0_ORYSJ	Os05g0302700 protein OS=Oryza sativa subsp. japonica GN=Os05g0302700 PE=2 SV=1	20	ORYSJ	1.0436	0.5453	1.0788	0.307	0.947	0.4454	1.0384	0.7691	1.0763	0.569	1.1188	0.2627	1.0701	0.7371
710	9.69	9.81	44.4	tr|Q5VMN4|Q5VMN4_ORYSJ	Proteasome subunit beta type OS=Oryza sativa subsp. japonica GN=OSJNBa0085L11.4 PE=2 SV=1	8	ORYSJ	1.0095	0.8767	0.9668	0.7	0.964	0.5546	1.1651	0.3223	1.1337	0.4227	1.1422	0.2776	1.1887	0.2118
711	9.62	9.77	35.1	sp|Q7Y1Z0|CHI5_ORYSJ	Chitinase 5 OS=Oryza sativa subsp. japonica GN=Cht5 PE=2 SV=1	8	ORYSJ	1.0549		1.0249		1.1868		1.8759		2.4157		2.1458		2.5948
712	9.62	9.72	49.1	tr|Q7EYR6|Q7EYR6_ORYSJ	Os07g0262200 protein OS=Oryza sativa subsp. japonica GN=P0046D03.138 PE=2 SV=1	11	ORYSJ	1.0647	0.3737	1.1152	0.2233	1.1172	0.0636	1.5519	0.0024	1.3992	0.0079	1.4306	0.005	1.4213	0.0159
713	9.6	9.66	21.9	sp|Q6K215|PIP22_ORYSJ	Probable aquaporin PIP2-2 OS=Oryza sativa subsp. japonica GN=PIP2-2 PE=2 SV=1	5	ORYSJ	0.9234	0.3378	1.0103	0.8934	0.9912	0.9076	0.9144	0.4316	0.9053	0.2644	0.9028	0.3337	0.9434	0.4664
714	9.55	10.71	8.9	tr|Q10D65|Q10D65_ORYSJ	Lipoxygenase OS=Oryza sativa subsp. japonica GN=Os03g0738600 PE=2 SV=1	6	ORYSJ	0.9432	0.7052	0.8738	0.3244	0.955	0.8079	1.5897	0.013	1.6542	0.03	1.7493	0.0057	1.6274	0.0308
715	9.55	9.7	29	tr|Q6EP22|Q6EP22_ORYSJ	Cell division inhibitor-like OS=Oryza sativa subsp. japonica GN=P0264G11.15-1 PE=4 SV=1	6	ORYSJ	1.0674	0.5265	1.0547	0.7375	1.0191	0.823	0.7354	0.0475	0.9644	0.8109	0.902	0.4946	0.9125	0.7612
716	9.54	10.24	12.5	sp|B9EXM2|CARB_ORYSJ	Carbamoyl-phosphate synthase large chain, chloroplastic OS=Oryza sativa subsp. japonica GN=CARB PE=2 SV=1	7	ORYSJ	1.1685	0.1828	1.0422	0.6952	1.075	0.5525	0.6608	0.0101	0.6042	0.0103	0.6941	0.0267	0.6298	0.0353
717	9.54	9.6	39.1	sp|Q10S66|CHI11_ORYSJ	Chitinase 11 OS=Oryza sativa subsp. japonica GN=Cht11 PE=2 SV=1	6	ORYSJ	0.9942	0.9737	0.9798	0.9116	0.9308	0.4686	1.2207	0.1742	1.1715	0.284	1.2939	0.1141	1.1932	0.0835
718	9.51	10.15	37.4	tr|Q852A3|Q852A3_ORYSJ	Expressed protein OS=Oryza sativa subsp. japonica GN=OSJNBb0081B07.22 PE=2 SV=1	5	ORYSJ	1.1443	0.1649	1.1212	0.329	1.1841	0.225	1.381	0.0785	1.3724	0.0233	1.2963	0.0965	1.3449	0.1538
719	9.51	9.57	43.2	tr|Q2QNV2|Q2QNV2_ORYSJ	Fiber protein Fb19, putative, expressed OS=Oryza sativa subsp. japonica GN=LOC_Os12g36640 PE=2 SV=1	6	ORYSJ	0.8923	0.3701	0.9283	0.3786	0.9556	0.5747	0.8403	0.4149	0.9062	0.3882	0.9432	0.6713	0.7507	0.2194
720	9.5	9.57	15.2	tr|Q6EUF8|Q6EUF8_ORYSJ	Citrate synthase (unknown stereospecificity) OS=Oryza sativa subsp. japonica GN=OJ1705_E12.26 PE=2 SV=1	5	ORYSJ	1.0299	0.8527	1.0041	0.9797	1.0298	0.7724	1.0278	0.8815	1.0193	0.8827	1.0161	0.9368	1.1421	0.1943
721	9.49	9.6	52	tr|Q8LMR3|Q8LMR3_ORYSJ	Nascent polypeptide-associated complex alpha subunit, putative, expressed OS=Oryza sativa subsp. japonica GN=OJ1705B08.10 PE=2 SV=1	6	ORYSJ	1.0351	0.8679	1.0043	0.9748	1.034	0.8338	1.0421	0.8422	1.1395	0.1292	0.9136	0.2993	0.9649	0.6179
722	9.47	9.52	45.6	tr|Q0JLL8|Q0JLL8_ORYSJ	Os01g0589800 protein (Fragment) OS=Oryza sativa subsp. japonica GN=Os01g0589800 PE=4 SV=2	6	ORYSJ	1.1578	0.3617	1.1075	0.549	1.1351	0.4493	1.0675	0.7027	0.9925	0.969	1.0063	0.9589	1	1
723	9.45	11.66	32.3	tr|Q84ZL6|Q84ZL6_ORYSJ	Os08g0154300 protein OS=Oryza sativa subsp. japonica GN=OJ1066_B03.121-1 PE=3 SV=1	9	ORYSJ	0.857	0.1441	0.9558	0.6859	1.0612	0.3891	1.2367	0.1188	1.1264	0.2674	1.1592	0.1374	1.3009	0.0397
724	9.45	10.08	48.2	tr|Q10RZ3|Q10RZ3_ORYSJ	60S ribosomal protein L21, putative, expressed OS=Oryza sativa subsp. japonica GN=Os03g0141000 PE=4 SV=1	6	ORYSJ	1.0616	0.5209	1.0803	0.4795	1.0471	0.6508	1.0869	0.8568	1.1405	0.1605	1.1719	0.1786	1.1183	0.3597
725	9.45	9.75	52	tr|Q75GX4|Q75GX4_ORYSJ	P21 protein, putative, expressed OS=Oryza sativa subsp. japonica GN=OSJNBa0034D21.15 PE=4 SV=1	8	ORYSJ	0.8551	0.4214	0.8098	0.2715	0.7796	0.2598	1.1048	0.6182	1.1746	0.383	1.1839	0.3729	1.164	0.4031
726	9.44	9.59	31	tr|Q9FEG7|Q9FEG7_ORYSJ	Os08g0434100 protein OS=Oryza sativa subsp. japonica GN=P0413H11.4 PE=2 SV=1	6	ORYSJ	0.9379	0.5827	0.8692	0.2425	0.9155	0.5606	1.6764	0.0373	1.7598	0.0019	1.7976	0.001	1.6103	0.0265
727	9.44	9.55	13.5	tr|Q0JMV6|Q0JMV6_ORYSJ	Os01g0357100 protein OS=Oryza sativa subsp. japonica GN=Os01g0357100 PE=4 SV=1	5	ORYSJ	1.0389	0.7459	0.973	0.7017	1.0115	0.8425	0.76	0.0352	0.7271	0.0259	0.6921	0.0016	0.666	0.0255
728	9.43	9.73	23.4	sp|Q2QNG7|ACLA3_ORYSJ	ATP-citrate synthase alpha chain protein 3 OS=Oryza sativa subsp. japonica GN=ACLA-3 PE=2 SV=1	6	ORYSJ	0.8873	0.1802	1.0592	0.5219	0.9702	0.8574	0.7364	0.1003	0.7227	0.158	0.7595	0.0229	0.6975	0.0236
729	9.42	9.5	50	tr|Q9AV77|Q9AV77_ORYSJ	60S ribosomal protein L17 OS=Oryza sativa subsp. japonica GN=OSJNBa0006L06.7 PE=2 SV=1	8	ORYSJ	1.0361	0.6922	1.0456	0.6	1.0106	0.9136	0.8506	0.0913	0.8436	0.0396	0.9117	0.3614	0.8531	0.1372
730	9.39	9.54	25.5	sp|Q5JKN1|P2C05_ORYSJ	Probable protein phosphatase 2C 5 OS=Oryza sativa subsp. japonica GN=Os01g0552300 PE=2 SV=1	6	ORYSJ	1.05	0.5559	0.8698	0.4234	0.8542	0.2415	0.7877	0.0471	0.8062	0.0649	0.7086	0.0223	0.8335	0.0884
731	9.38	9.44	73.8	tr|Q0ILV0|Q0ILV0_ORYSJ	Os12g0620400 protein (Fragment) OS=Oryza sativa subsp. japonica GN=Os12g0620400 PE=4 SV=1	8	ORYSJ	0.9646	0.7434	1.012	0.8475	0.9496	0.4182	1.2183	0.0995	1.1817	0.08	1.2566	0.0123	1.1195	0.3334
732	9.37	9.53	32.8	sp|Q0JNR2|CYT12_ORYSJ	Cysteine proteinase inhibitor 12 OS=Oryza sativa subsp. japonica GN=Os01g0270100 PE=2 SV=1	6	ORYSJ	0.945	0.7465	0.8324	0.2735	1.0076	0.9129	1.1703	0.4287	1.0021	0.9908	1.1387	0.5196	0.9987	0.9959
733	9.35	13.56	31.3	tr|Q9AS12|Q9AS12_ORYSJ	Peroxidase OS=Oryza sativa subsp. japonica GN=P0537A05.22 PE=3 SV=1	7	ORYSJ	0.8901	0.3468	0.9763	0.7359	0.9766	0.7937	1.8872	0.0294	1.9512	0.0158	1.9195	0.0323	1.847	0.0007
734	9.32	9.4	47.5	tr|Q6K4T1|Q6K4T1_ORYSJ	60S ribosomal protein L27 OS=Oryza sativa subsp. japonica GN=OSJNBa0018M09.22 PE=2 SV=1	6	ORYSJ	0.9986	0.988	1.0088	0.9241	0.9972	0.9754	0.9941	0.9495	1.0003	0.9979	1.0481	0.6777	0.9625	0.863
735	9.27	9.47	26.9	tr|Q2QXL3|Q2QXL3_ORYSJ	ACT domain-containing protein, putative, expressed OS=Oryza sativa subsp. japonica GN=LOC_Os12g05650 PE=2 SV=1	6	ORYSJ	1.0205	0.8517	1.1261	0.5267	1.1259	0.4985	1.0646	0.8352	1.0354	0.8618	1.1087	0.403	1.0303	0.8322
736	9.25	9.33	29.3	tr|Q7XR20|Q7XR20_ORYSJ	OSJNBb0022F23.10 protein OS=Oryza sativa subsp. japonica GN=OSJNBb0022F23.10 PE=3 SV=2	7	ORYSJ	1.2197	0.487	1.0669	0.4293	1.242	0.4176	0.7718	0.2307	0.717	0.0357	0.728	0.0987	0.7633	0.0207
737	9.24	11.48	42.7	tr|Q7GCH3|Q7GCH3_ORYSJ	26S proteasome regulatory particle triple-A ATPase subunit6 OS=Oryza sativa subsp. japonica GN=OsRPT6 PE=2 SV=1	6	ORYSJ	0.976	0.8907	0.9745	0.7627	0.9142	0.5061	0.8301	0.0675	0.9058	0.3809	0.948	0.5487	0.8672	0.4936
738	9.24	9.35	22.6	tr|Q0JGH0|Q0JGH0_ORYSJ	Os01g0924000 protein OS=Oryza sativa subsp. japonica GN=Os01g0924000 PE=2 SV=1	9	ORYSJ	1.0042	0.9742	1.1256	0.2663	0.9791	0.817	1.1298	0.5113	1.1633	0.4892	1.1172	0.6924	1.1386	0.5175
739	9.23	9.29	42.6	tr|Q0DTX5|Q0DTX5_ORYSJ	Superoxide dismutase [Cu-Zn] (Fragment) OS=Oryza sativa subsp. japonica GN=Os03g0219200 PE=3 SV=1	6	Cu-Zn	0.8705	0.228	0.935	0.4234	0.9049	0.3477	0.961	0.8203	0.9678	0.8595	0.9237	0.5967	0.9503	0.7528
740	9.21	9.33	18.8	tr|Q84QA8|Q84QA8_ORYSJ	Putative uncharacterized protein OJ1012B02.13 OS=Oryza sativa subsp. japonica GN=OJ1012B02.13 PE=3 SV=1	7	ORYSJ	0.9877	0.9115	0.9492	0.5673	0.9557	0.6336	0.9963	0.9706	1.06	0.5756	1.0516	0.6092	0.9936	0.9719
741	9.21	9.28	21.2	tr|Q2QSR5|Q2QSR5_ORYSJ	Os12g0420400 protein OS=Oryza sativa subsp. japonica GN=LOC_Os12g23200 PE=2 SV=1	9	ORYSJ	1.0761	0.5605	1.0854	0.3866	1.0937	0.4997	1.3886	0.0958	1.3986	0.1735	1.3695	0.2819	1.3852	0.263
742	9.19	10.13	12.6	tr|Q7EZJ3|Q7EZJ3_ORYSJ	Putative valyl-tRNA synthetase OS=Oryza sativa subsp. japonica GN=P0428D12.115 PE=3 SV=1	6	ORYSJ	1.0268	0.7162	0.9774	0.7758	0.9889	0.8777	0.8097	0.0768	0.8262	0.0485	0.766	0.3187	0.85	0.6588
743	9.16	9.35	28.9	sp|Q9FRA7|Y5513_ORYSJ	REF/SRPP-like protein Os05g0151300/LOC_Os05g05940 OS=Oryza sativa subsp. japonica GN=Os05g0151300 PE=3 SV=2	6	ORYSJ	0.9873	0.858	0.8936	0.3844	0.9703	0.8097	0.8688	0.5441	0.9306	0.7105	0.8757	0.58	0.9944	0.9823
744	9.16	9.33	63.8	tr|Q10MP7|Q10MP7_ORYSJ	Os03g0300400 protein OS=Oryza sativa subsp. japonica GN=Os03g0300400 PE=2 SV=1	5	ORYSJ	0.9026	0.4297	0.8692	0.1149	0.9064	0.15	1.4394	0.1568	1.4144	0.0777	1.4638	0.1461	1.3621	0.1758
745	9.15	9.41	17.6	sp|Q7XN11|GATP1_ORYSJ	Gamma-aminobutyrate transaminase 1, mitochondrial OS=Oryza sativa subsp. japonica GN=OSL2 PE=1 SV=2	5	ORYSJ	0.8076	0.2812	0.977	0.8384	0.884	0.3268	1.1417	0.1281	1.0079	0.9153	0.946	0.5956	0.9593	0.5943
746	9.15	9.32	54.2	sp|Q9FWK4|CYNS_ORYSJ	Cyanate hydratase OS=Oryza sativa subsp. japonica GN=CYN PE=2 SV=2	5	ORYSJ	1.0981	0.2564	1.0856	0.3756	1.0438	0.6898	1.4695	0.0119	1.4225	0.0246	1.4069	0.0113	1.4692	0.0461
747	9.13	9.33	26.9	tr|Q5W645|Q5W645_ORYSJ	Os05g0349500 protein OS=Oryza sativa subsp. japonica GN=Os05g0349500 PE=4 SV=1	6	ORYSJ	1.074	0.5675	1.0985	0.6485	1.1075	0.6531	1.1695	0.5244	1.6056	0.0931	1.2425	0.436	1.5641	0.1179
748	9.1	9.22	36.4	tr|Q6YTX5|Q6YTX5_ORYSJ	Os07g0609000 protein OS=Oryza sativa subsp. japonica GN=OSJNBb0018L13.12 PE=4 SV=1	7	ORYSJ	1.0865	0.8049	1.0093	0.9283	1.0846	0.8557	1.4644	0.1252	1.3875	0.0686	1.4548	0.0889	1.5744	0.2215
749	9.1	9.15	36.7	tr|P92683|P92683_ORYSJ	Cytochrome c oxidase subunit Vb OS=Oryza sativa subsp. japonica GN=coxVb PE=2 SV=1	7	ORYSJ	0.9036	0.3193	0.9873	0.8706	0.9256	0.4855	1.0035	0.9819	1.0888	0.5429	0.9117	0.5924	1.1333	0.3222
750	9.07	9.13	33.8	tr|Q7XBR2|Q7XBR2_ORYSJ	ATP-dependent Clp protease proteolytic subunit OS=Oryza sativa subsp. japonica GN=OSJNBa0056G17.6 PE=2 SV=1	6	ORYSJ	0.9266	0.4155	0.9772	0.8649	1.0214	0.7604	1.3095	0.0141	1.2792	0.0729	1.2984	0.0532	1.3121	0.0272
751	9.05	11.19	25.9	tr|Q0DW19|Q0DW19_ORYSJ	Os03g0101600 protein OS=Oryza sativa subsp. japonica GN=Os03g0101600 PE=4 SV=1	6	ORYSJ	0.8521	0.3126	0.9341	0.4929	1.0604	0.4824	1.0817	0.3667	1.1158	0.3239	1.1362	0.1824	1.0128	0.9522
752	9.04	9.38	23.2	sp|Q5N7W3|RPN2_ORYSJ	Dolichyl-diphosphooligosaccharide--protein glycosyltransferase subunit 2 OS=Oryza sativa subsp. japonica GN=RPN2 PE=2 SV=1	7	ORYSJ	1.1308	0.278	1.1397	0.3098	1.0825	0.3997	1.2743	0.232	1.1771	0.098	1.2293	0.1559	1.2967	0.1242
753	9.03	9.16	19	tr|Q655Y9|Q655Y9_ORYSJ	Os06g0664200 protein OS=Oryza sativa subsp. japonica GN=P0473H04.3-1 PE=2 SV=1	8	ORYSJ	1.0027	0.9769	1.0167	0.8212	1.0189	0.766	0.9188	0.3245	0.9619	0.5431	0.894	0.1796	0.9501	0.6738
754	9.02	9.17	28.2	sp|Q7XKE9|CLC1_ORYSJ	Clathrin light chain 1 OS=Oryza sativa subsp. japonica GN=Os04g0679100 PE=2 SV=1	5	ORYSJ	1.0855	0.5238	0.9854	0.9423	0.9918	0.9625	1.0875	0.5985	1.2153	0.2933	1.1558	0.5078	1.3455	0.0142
755	9.01	9.14	39.4	sp|Q7GD79|RAN2_ORYSJ	GTP-binding nuclear protein Ran-2 OS=Oryza sativa subsp. japonica GN=RAN2 PE=2 SV=1	5	ORYSJ	1.0487	0.5108	1.092	0.303	1.0851	0.398	1.013	0.8361	0.9746	0.6811	1.0053	0.9407	0.9495	0.6497
756	9.01	9.07	15.6	tr|Q8S7J1|Q8S7J1_ORYSJ	Putative pyridoxamine 5-phosphate oxidase OS=Oryza sativa subsp. japonica GN=OSJNBa0095C06.17 PE=3 SV=1	5	ORYSJ	0.9349	0.4928	0.9478	0.7109	0.9908	0.919	1.0644	0.5212	1.0167	0.8567	1.0566	0.5662	1.0663	0.6233
757	9	9.07	29.2	tr|Q8S6G1|Q8S6G1_ORYSJ	Putative ribosomal protein S2 from chromosome 10 chloroplast insertion OS=Oryza sativa subsp. japonica GN=OSJNBb0075K12.28 PE=3 SV=1	5	ORYSJ	1.0957	0.2944	1.0857	0.2304	1.1992	0.0297	0.6767	0.0372	0.635	0.0026	0.739	0.0423	0.7426	0.1897
758	8.97	9.5	41.4	tr|Q7XQP9|Q7XQP9_ORYSJ	GrpE protein homolog OS=Oryza sativa subsp. japonica GN=OSJNBa0084A10.6 PE=2 SV=1	8	ORYSJ	1.0037	0.9451	0.9391	0.2684	0.9184	0.2153	1.0999	0.4541	1.1243	0.2478	1.1007	0.3403	1.2283	0.0227
759	8.95	9.07	20.8	tr|Q5QM39|Q5QM39_ORYSJ	Os01g0528800 protein OS=Oryza sativa subsp. japonica GN=B1129H01.17 PE=2 SV=1	5	ORYSJ	0.8338	0.4292	0.8943	0.4525	1.2054	0.5947	1.1934	0.4745	1.1535	0.6672	1.2719	0.5169	1.3897	0.6867
760	8.95	9.01	18.2	tr|Q2QWU7|Q2QWU7_ORYSJ	Dihydrolipoamide S-acetyltransferase, putative, expressed OS=Oryza sativa subsp. japonica GN=LOC_Os12g08170 PE=3 SV=2	6	ORYSJ	0.9774	0.9064	0.9439	0.7543	0.9669	0.8605	1.0557	0.7858	0.9524	0.5591	1.045	0.7501	1.0038	0.9869
761	8.94	8.99	48.2	tr|Q7F2L7|Q7F2L7_ORYSJ	Cytochrome b559 subunit alpha OS=Oryza sativa subsp. japonica GN=B1065E10.6 PE=3 SV=1	23	ORYSJ	1.0008	0.9925	1.0148	0.8471	1.0388	0.624	1.3532	0.0286	1.3092	0.0622	1.3205	0.0522	1.3972	0.0351
762	8.92	9.01	27.6	tr|Q5JPZ5|Q5JPZ5_ORYSJ	OSJNBa0004L19.19 protein OS=Oryza sativa subsp. japonica GN=OSJNBa0004L19.19 PE=4 SV=1	7	ORYSJ	0.7832	0.0618	0.9714	0.8654	0.9642	0.7403	1.194	0.2503	1.2389	0.329	1.1063	0.5702	1.1915	0.3709
763	8.92	8.98	29.8	tr|Q10LR6|Q10LR6_ORYSJ	Ribosomal protein L19 OS=Oryza sativa subsp. japonica GN=Os03g0337800 PE=2 SV=1	6	ORYSJ	1.1043	0.2039	1.0549	0.4623	1.0574	0.4418	1.0902	0.2595	1.0307	0.7729	1.0173	0.8179	0.9485	0.5888
764	8.89	9.02	20.3	tr|Q0E4D9|Q0E4D9_ORYSJ	Os02g0123500 protein OS=Oryza sativa subsp. japonica GN=Os02g0123500 PE=4 SV=1	6	ORYSJ	1.0237	0.8216	1.0327	0.7805	0.9566	0.6742	0.9341	0.5299	0.9258	0.4856	0.9141	0.4358	1.0116	0.99
765	8.89	8.95	33.1	sp|Q84VG0|CML7_ORYSJ	Probable calcium-binding protein CML7 OS=Oryza sativa subsp. japonica GN=CML7 PE=2 SV=1	6	ORYSJ	0.9138	0.4461	0.9045	0.2973	0.855	0.4706	1.0939	0.3244	1.159	0.3049	1.087	0.4158	1.1107	0.4126
766	8.84	9.02	28.9	tr|Q9SNK8|Q9SNK8_ORYSJ	Putative uncharacterized protein OJ1528D07.3 OS=Oryza sativa subsp. japonica GN=OJ1528D07.3 PE=4 SV=1	5	ORYSJ	0.958	0.5906	0.9473	0.5027	1.0326	0.742	0.8216	0.1964	0.8864	0.2494	0.7978	0.1208	0.921	0.7138
767	8.84	8.92	27.5	tr|Q6ZL16|Q6ZL16_ORYSJ	Os07g0573800 protein OS=Oryza sativa subsp. japonica GN=OJ1699_E05.22-1 PE=2 SV=1	5	ORYSJ	0.9053	0.24	0.809	0.1781	0.8383	0.1303	0.9676	0.7452	0.9719	0.6763	0.9745	0.7602	0.9606	0.7273
768	8.83	9.09	17.4	tr|Q84TZ6|Q84TZ6_ORYSJ	Putative uncharacterized protein OSJNBa0087M10.17 OS=Oryza sativa subsp. japonica GN=OSJNBa0087M10.17 PE=4 SV=1	6	ORYSJ	1.0163	0.8622	0.9992	0.9938	1.0297	0.847	1.1631	0.3388	1.3128	0.093	1.2026	0.2089	1.392	0.009
769	8.82	18.79	20.2	tr|Q0IN14|Q0IN14_ORYSJ	Hsp90 protein, expressed OS=Oryza sativa subsp. japonica GN=LOC_Os12g32986 PE=3 SV=1	12	ORYSJ	0.947	0.7962	1.0055	0.9579	0.9386	0.6146	0.8709	0.4865	0.9696	0.8785	0.9446	0.7877	0.9509	0.8642
770	8.82	8.87	20.9	tr|Q7XDI5|Q7XDI5_ORYSJ	Os10g0470900 protein OS=Oryza sativa subsp. japonica GN=OSJNBa0079L16.15 PE=4 SV=1	6	ORYSJ	1.0587	0.8262	1.0204	0.8279	0.9141	0.6686	1.2246	0.2173	1.3041	0.0833	1.293	0.0884	1.1466	0.4601
771	8.81	8.87	40.1	tr|Q75GX3|Q75GX3_ORYSJ	Os03g0663400 protein OS=Oryza sativa subsp. japonica GN=OSJNBa0034D21.16 PE=2 SV=1	5	ORYSJ	1.2197	0.3679	1.1937	0.4647	0.9269	0.5015	1.5118	0.1291	1.4593	0.1975	1.3947	0.1679	1.7095	0.0475
772	8.8	8.86	56.1	tr|Q84R32|Q84R32_ORYSJ	CBS domain containing protein, expressed OS=Oryza sativa subsp. japonica GN=OSJNBb0016H12.19 PE=2 SV=1	11	ORYSJ	1.0065	0.9567	0.9349	0.4965	0.9453	0.441	1.1912	0.4113	1.1251	0.2094	1.1747	0.2004	1.1742	0.1455
773	8.78	13.56	51.5	sp|P0C0L1|APX6_ORYSJ	Probable L-ascorbate peroxidase 6, chloroplastic OS=Oryza sativa subsp. japonica GN=APX6 PE=2 SV=1	9	ORYSJ	1.0798	0.636	1.1844	0.1608	0.9889	0.9476	1.0475	0.776	1.2198	0.3316	1.0093	0.9289	0.9004	0.5661
774	8.75	8.8	40.4	tr|Q6YUV4|Q6YUV4_ORYSJ	Os02g0189000 protein OS=Oryza sativa subsp. japonica GN=OSJNBb0031B09.3 PE=2 SV=1	6	ORYSJ	1.0972	0.5064	1.0993	0.4082	1.0821	0.5459	1.1359	0.4304	1.1902	0.393	1.1748	0.1627	1.2647	0.2826
775	8.71	8.77	23.3	tr|Q6AVA4|Q6AVA4_ORYSJ	Putative uncharacterized protein OJ1174_H11.9 OS=Oryza sativa subsp. japonica GN=OJ1174_H11.9 PE=4 SV=1	6	ORYSJ	0.7407	0.0452	0.8456	0.0844	0.948	0.5128	1.1661	0.1515	1.0165	0.8805	0.9883	0.9377	1.3409	0.8203
776	8.7	8.81	28.3	tr|Q0J8R3|Q0J8R3_ORYSJ	Os04g0691600 protein OS=Oryza sativa subsp. japonica GN=Os04g0691600 PE=3 SV=1	5	ORYSJ	1.0428	0.5973	1.0365	0.7723	1.1275	0.2117	1.1097	0.413	1.0752	0.6149	1.1176	0.4306	1.0565	0.7485
777	8.68	8.89	23.2	tr|Q10PB3|Q10PB3_ORYSJ	Translocase of chloroplast OS=Oryza sativa subsp. japonica GN=Os03g0240500 PE=2 SV=1	5	ORYSJ	1.122	0.4747	0.9485	0.6253	0.8983	0.4537	0.866	0.3692	0.9732	0.8997	0.9397	0.6365	0.9287	0.7085
778	8.68	8.73	39.6	sp|Q94E96|H2A5_ORYSJ	Probable histone H2A.5 OS=Oryza sativa subsp. japonica GN=Os01g0502700 PE=2 SV=1	12	ORYSJ	0.9462	0.7799	0.9886	0.9232	1.0428	0.7271	1.5296	0.0554	1.4409	0.0728	1.2707	0.1501	1.2572	0.1612
779	8.65	9.23	38.1	sp|Q0JDA2|SDH5_ORYSJ	Succinate dehydrogenase subunit 5, mitochondrial OS=Oryza sativa subsp. japonica GN=SDH5 PE=1 SV=1	6	ORYSJ	0.8501	0.3048	0.8272	0.0677	0.8038	0.1749	0.7858	0.0731	0.8883	0.4059	0.8343	0.1913	0.8815	0.4481
780	8.63	8.73	64.3	tr|Q6F331|Q6F331_ORYSJ	Os05g0490100 protein OS=Oryza sativa subsp. japonica GN=OSJNBa0088I06.1 PE=2 SV=1	7	ORYSJ	1.1407	0.5328	1.1658	0.2784	0.9962	0.9744	0.9261	0.7302	0.9354	0.5054	0.9872	0.9509	0.8296	0.2107
781	8.62	8.84	43.9	tr|Q7XV22|Q7XV22_ORYSJ	OSJNBa0064H22.12 protein OS=Oryza sativa subsp. japonica GN=OSJNBa0064H22.12 PE=2 SV=2	8	ORYSJ	0.9777	0.7478	0.9619	0.5833	0.9713	0.678	0.9278	0.5491	0.9694	0.6595	0.8858	0.1299	1.0024	0.9764
782	8.57	8.67	27.6	tr|Q7XVF8|Q7XVF8_ORYSJ	OSJNBb0118P14.7 protein OS=Oryza sativa subsp. japonica GN=OSJNBb0118P14.7 PE=2 SV=2	7	ORYSJ	1.0572	0.5619	1.1568	0.5978	1.0335	0.8479	1.0546	0.8063	1.0116	0.9597	0.9468	0.7901	0.9397	0.826
783	8.57	8.62	43.4	tr|Q75LD9|Q75LD9_ORYSJ	Os03g0843300 protein OS=Oryza sativa subsp. japonica GN=OSJNBa0032G11.5 PE=2 SV=1	4	ORYSJ	1.1063	0.0791	1.078	0.1719	1.0949	0.1081	1.5741	0.0086	1.5813	0.0246	1.557	0.014	1.5821	0.0515
784	8.55	8.59	26.1	sp|Q6ZHE5|DCYD1_ORYSJ	Putative D-cysteine desulfhydrase 1, mitochondrial OS=Oryza sativa subsp. japonica GN=Os02g0773300 PE=2 SV=2	5	ORYSJ	0.9553	0.4404	0.9831	0.7882	0.9572	0.4605	1.1265	0.4894	1.0477	0.72	1.0704	0.6449	1.0286	0.8372
785	8.54	8.63	24.8	tr|Q7XHR0|Q7XHR0_ORYSJ	Peptidyl-prolyl cis-trans isomerase OS=Oryza sativa subsp. japonica GN=P0477A12.35 PE=4 SV=1	5	ORYSJ	0.9884	0.9357	1.067	0.4247	0.9085	0.6076	1.1321	0.5013	1.1491	0.2464	1.1754	0.2974	1.5519	0.2989
786	8.49	10.82	24.2	tr|Q7XJX6|Q7XJX6_ORYSJ	OSJNBa0033G05.3 protein OS=Oryza sativa subsp. japonica GN=OSJNBa0063C18.17 PE=2 SV=2	6	ORYSJ	1.0274	0.8986	1.0392	0.8059	1.0717	0.6681	1.1351	0.4505	1.1178	0.3762	1.0923	0.6385	1.1383	0.43
787	8.49	8.58	27.4	tr|Q8HCR5|Q8HCR5_ORYSJ	Uncharacterized protein OS=Oryza sativa subsp. japonica GN=orf25 PE=4 SV=2	5	ORYSJ	1.0401	0.6142	0.9306	0.4169	1.0473	0.7142	0.9343	0.3117	0.9149	0.4482	0.8893	0.3122	1.0382	0.6885
788	8.48	8.52	17.6	tr|Q688X1|Q688X1_ORYSJ	Eukaryotic translation initiation factor 3 subunit D OS=Oryza sativa subsp. japonica GN=OJ1781_H11.6 PE=2 SV=1	4	ORYSJ	0.8867	0.3805	0.9362	0.4271	0.9509	0.4803	0.7225	0.0138	0.8056	0.1037	0.6874	0.0015	0.7554	0.0505
789	8.48	8.51	20.6	tr|Q9AY75|Q9AY75_ORYSJ	Inosine-5'-monophosphate dehydrogenase OS=Oryza sativa subsp. japonica GN=OSJNBa0091J19.1 PE=3 SV=1	4	ORYSJ	1.0013	0.9945	1.1558	0.0989	1.0328	0.7087	0.8852	0.1456	0.8854	0.2308	0.7793	0.0809	0.8751	0.1191
790	8.47	8.63	12.9	sp|Q84PB3|IF4G1_ORYSJ	Eukaryotic translation initiation factor isoform 4G-1 OS=Oryza sativa subsp. japonica GN=Os04g0499300 PE=2 SV=2	6	ORYSJ	0.83	0.2157	0.8847	0.2382	0.975	0.9042	0.9694	0.7048	0.9279	0.6985	0.8591	0.4864	1.0006	0.9957
791	8.46	36.09	66.2	sp|Q6K5G8|G3PC3_ORYSJ	Glyceraldehyde-3-phosphate dehydrogenase 3, cytosolic OS=Oryza sativa subsp. japonica GN=GAPC3 PE=2 SV=1	27	ORYSJ	1.0428	0.7254	1.004	0.9693	1.0129	0.8999	1.2205	0.2279	1.2915	0.2423	1.1973	0.2345	1.3002	0.2414
792	8.45	8.63	29.9	tr|Q75M19|Q75M19_ORYSJ	Eukaryotic translation initiation factor 3 subunit F OS=Oryza sativa subsp. japonica GN=P0668H12.17 PE=2 SV=1	6	ORYSJ	0.9539	0.8208	0.7788	0.043	1.1069	0.4241	0.9359	0.7578	1.1453	0.5783	1.0794	0.721	1.0927	0.561
793	8.45	8.57	27.8	tr|Q2QP59|Q2QP59_ORYSJ	Os12g0541000 protein OS=Oryza sativa subsp. japonica GN=LOC_Os12g35580 PE=4 SV=1	5	ORYSJ	1.1049	0.2589	1.1288	0.2455	1.1188	0.1342	1.3556	0.0476	1.4501	0.0253	1.3878	0.0233	1.427	0.0318
794	8.45	8.48	52	sp|Q9SDD6|PRX2F_ORYSJ	Peroxiredoxin-2F, mitochondrial OS=Oryza sativa subsp. japonica GN=PRXIIF PE=2 SV=1	5	ORYSJ	1.0691	0.3805	1.0862	0.3856	1.0655	0.3999	1.2347	0.2805	1.2514	0.1363	1.1639	0.4817	1.1157	0.5554
795	8.43	34.36	68.8	tr|Q94JA2|Q94JA2_ORYSJ	Malate dehydrogenase OS=Oryza sativa subsp. japonica GN=P0047B08.9 PE=2 SV=1	38	ORYSJ	0.9557	0.7483	1.0173	0.8581	0.9463	0.4865	1.079	0.3733	1.058	0.5059	1.092	0.4057	0.9982	0.9887
796	8.43	8.49	21.3	tr|Q9LST8|Q9LST8_ORYSJ	Proteasome subunit beta type OS=Oryza sativa subsp. japonica GN=OsPBB1 PE=2 SV=1	7	ORYSJ	1.0035	0.9806	1.1588	0.1121	1.0315	0.7994	1.1089	0.516	1.1854	0.0793	1.0648	0.4882	1.1372	0.3484
797	8.43	8.46	51.3	sp|Q84TB6|ADF3_ORYSJ	Actin-depolymerizing factor 3 OS=Oryza sativa subsp. japonica GN=ADF3 PE=1 SV=1	6	ORYSJ	1.0159	0.9191	0.9405	0.4813	0.9201	0.5934	1.4127	0.2015	1.3794	0.2078	1.3274	0.3839	1.2864	0.3137
798	8.4	8.43	59.3	tr|Q2RBD1|Q2RBD1_ORYSJ	Non-specific lipid-transfer protein OS=Oryza sativa subsp. japonica GN=Os11g0116000 PE=2 SV=1	9	ORYSJ	1.0474	0.8744	1.0675	0.4756	1.0559	0.633	1.0436	0.8168	1.1378	0.4452	1.073	0.7491	1.0823	0.7394
799	8.39	8.44	27.7	tr|Q7XPH4|Q7XPH4_ORYSJ	OSJNBb0003B01.9 protein OS=Oryza sativa subsp. japonica GN=OSJNBb0003B01.9 PE=4 SV=3	6	ORYSJ	1.0887	0.203	1.0074	0.9048	1.0812	0.3118	0.9024	0.1562	0.9693	0.7481	0.8669	0.1409	0.972	0.7476
800	8.38	8.44	33.3	tr|Q75GR6|Q75GR6_ORYSJ	50S ribosomal protein L17, putative, expressed OS=Oryza sativa subsp. japonica GN=OSJNBb0042K11.2 PE=2 SV=1	6	ORYSJ	1.0532	0.6257	1.0201	0.7529	1.0558	0.4023	1.0874	0.2569	1.1463	0.0693	1.0493	0.5112	1.1272	0.117
801	8.35	8.82	35.4	tr|Q6YUA7|Q6YUA7_ORYSJ	Os08g0464000 protein OS=Oryza sativa subsp. japonica GN=B1116H04.25 PE=2 SV=1	7	ORYSJ	0.7851	0.1002	0.8394	0.3729	0.8183	0.0754	0.8953	0.4261	0.8152	0.1253	0.8759	0.3465	0.9414	0.3874
802	8.35	8.38	46	sp|Q6ZBZ2|GL814_ORYSJ	Germin-like protein 8-14 OS=Oryza sativa subsp. japonica GN=GER5 PE=1 SV=1	37	ORYSJ	1.0946	0.5813	1.1117	0.481	1.0958	0.4537	1.5749	0.1346	1.6516	0.1388	1.6425	0.1332	1.5057	0.6004
803	8.32	10.44	29	tr|Q7XN85|Q7XN85_ORYSJ	OSJNBa0011F23.7 protein OS=Oryza sativa subsp. japonica GN=OSJNBa0011F23.7 PE=4 SV=2	30	ORYSJ	0.9779	0.7862	1.0495	0.5654	1.1758	0.249	0.9545	0.7028	0.9059	0.5518	1.0241	0.8462	0.8292	0.4846
804	8.32	9.39	35.2	tr|Q60EM2|Q60EM2_ORYSJ	Os05g0455700 protein OS=Oryza sativa subsp. japonica GN=OJ1651_D06.11 PE=2 SV=1	6	ORYSJ	0.9775	0.7992	0.9543	0.6084	0.9329	0.4576	1.0784	0.4479	1.0447	0.6289	0.9201	0.6705	0.7937	0.3891
805	8.3	8.42	31.3	sp|Q5N8G1|ISPD_ORYSJ	2-C-methyl-D-erythritol 4-phosphate cytidylyltransferase, chloroplastic OS=Oryza sativa subsp. japonica GN=ISPD PE=2 SV=1	5	ORYSJ	0.9676	0.7371	0.9929	0.9392	0.9772	0.8772	0.8829	0.5189	0.9059	0.5493	0.8818	0.3994	0.9788	0.9139
806	8.29	11.55	60.9	tr|Q7XC37|Q7XC37_ORYSJ	Nucleoside diphosphate kinase OS=Oryza sativa subsp. japonica GN=OSJNBa0027P10.4 PE=2 SV=1	8	ORYSJ	1.0314	0.6939	1.0705	0.4865	1.0355	0.6153	1.3199	0.0144	1.4281	0.0027	1.3306	0.0299	1.3034	0.0478
807	8.26	14.44	29.3	tr|Q8GSK5|Q8GSK5_ORYSJ	Aldo/keto reductase family-like protein OS=Oryza sativa subsp. japonica GN=OJ1343_B12.101 PE=4 SV=1	11	ORYSJ	0.9674	0.7379	0.9904	0.9032	1.0015	0.9899	0.7956	0.0706	0.8884	0.3654	0.7796	0.0421	0.9406	0.5847
808	8.26	8.31	16.1	tr|Q2RAZ7|Q2RAZ7_ORYSJ	Alpha-L-arabinofuranosidase C-terminus family protein, expressed OS=Oryza sativa subsp. japonica GN=Os11g0131900 PE=2 SV=2	4	ORYSJ	1.0307	0.7467	0.8818	0.1865	1.0102	0.8924	1.1012	0.4483	0.9273	0.7002	0.9546	0.7573	1.0736	0.5997
809	8.25	8.38	36.6	tr|Q8GT01|Q8GT01_ORYSJ	Pyrroline-5-carboxylate reductase OS=Oryza sativa subsp. japonica GN=P0466H10.37-1 PE=2 SV=1	7	ORYSJ	1.0292	0.908	1.0134	0.891	1.0693	0.704	1.0297	0.8942	1.1656	0.3245	1.0269	0.8517	0.9515	0.8029
810	8.25	8.32	14.8	tr|Q6YPG2|Q6YPG2_ORYSJ	Acetyltransferase component of pyruvate dehydrogenase complex OS=Oryza sativa subsp. japonica GN=OJA1212_C06.23 PE=2 SV=1	4	ORYSJ	1.1671		1.4291		1.2158		0.7295		1.0465		0.9268		0.9147
811	8.24	8.33	47.9	tr|Q10QL6|Q10QL6_ORYSJ	GRIM-19 protein, expressed OS=Oryza sativa subsp. japonica GN=Os03g0192400 PE=2 SV=1	6	ORYSJ	0.955	0.6458	0.9778	0.7239	0.9602	0.5291	1.1289	0.2063	1.235	0.1065	1.2263	0.0382	1.2282	0.0768
812	8.24	8.31	26.5	sp|Q337Y2|CADH3_ORYSJ	Probable cinnamyl alcohol dehydrogenase 3 OS=Oryza sativa subsp. japonica GN=CAD3 PE=2 SV=1	6	ORYSJ	0.8726	0.4669	0.8383	0.4032	0.7987	0.2964	0.9261	0.7064	0.9127	0.5937	0.886	0.446	0.9213	0.7239
813	8.24	8.26	11.8	tr|Q5SNC5|Q5SNC5_ORYSJ	Putative seed imbibition protein OS=Oryza sativa subsp. japonica GN=OSJNBa0014B15.18 PE=4 SV=1	4	ORYSJ	1.0355	0.74	0.8657	0.2706	0.891	0.4471	0.8572	0.5758	0.7303	0.154	0.6812	0.1626	0.8182	0.383
814	8.2	8.22	33.3	tr|Q94CW5|Q94CW5_ORYSJ	Os01g0862200 protein OS=Oryza sativa subsp. japonica GN=P0423B08.8-1 PE=2 SV=1	12	ORYSJ	0.9589	0.7212	1.0841	0.3012	0.9515	0.6643	0.8899	0.2874	0.947	0.7143	0.8919	0.1862	0.9077	0.23
815	8.19	32.12	70.6	tr|Q8W0E6|Q8W0E6_ORYSJ	Os01g0720500 protein OS=Oryza sativa subsp. japonica GN=P0690B02.7 PE=2 SV=1	114	ORYSJ	1.086	0.5233	1.1502	0.1952	1.0701	0.6224	0.858	0.3399	0.8057	0.0628	0.8229	0.292	0.7535	0.3399
816	8.19	8.23	39	sp|Q8S091|TRXF_ORYSJ	Thioredoxin F, chloroplastic OS=Oryza sativa subsp. japonica GN=Os01g0913000 PE=2 SV=1	6	ORYSJ	1.0739	0.2783	1.0938	0.1865	1.0729	0.3362	1.1008	0.5196	1.0994	0.3717	1.1141	0.3126	1.0446	0.7531
817	8.17	8.32	20.5	tr|Q0J6X0|Q0J6X0_ORYSJ	Os08g0254500 protein OS=Oryza sativa subsp. japonica GN=Os08g0254500 PE=3 SV=1	10	ORYSJ	0.9624	0.7788	0.9186	0.6658	0.8293	0.0561	0.7532	0.2125	0.6952	0.1487	0.9256	0.7221	0.741	0.1664
818	8.16	8.18	35.5	tr|B9FBM2|B9FBM2_ORYSJ	Os03g0176600 protein OS=Oryza sativa subsp. japonica GN=Os03g0176600 PE=4 SV=1	5	ORYSJ	0.9824	0.8906	0.9172	0.419	1.0741	0.5506	0.8112	0.045	1.037	0.697	0.9194	0.3952	0.8502	0.2896
819	8.16	8.18	31.7	tr|Q75KD7|Q75KD7_ORYSJ	AOC OS=Oryza sativa subsp. japonica GN=OSJNBa0054H04.12 PE=2 SV=1	9	ORYSJ	0.9363	0.4395	0.9158	0.2491	1.0312	0.6632	1.182	0.1564	1.115	0.4009	1.2685	0.1039	1.1236	0.3174
820	8.16	8.18	18.1	tr|Q0DUJ6|Q0DUJ6_ORYSJ	Os03g0183100 protein OS=Oryza sativa subsp. japonica GN=Os03g0183100 PE=2 SV=1	4	ORYSJ	0.9218	0.4403	0.9139	0.6498	0.9418	0.5128	1.0259	0.8487	1.0306	0.7926	1.0532	0.7217	1.0692	0.4701
821	8.15	8.17	48.1	tr|Q762A6|Q762A6_ORYSJ	60S ribosomal protein L22-2, putative, expressed OS=Oryza sativa subsp. japonica GN=bip108 PE=2 SV=1	6	ORYSJ	0.9102	0.6842	0.7992	0.5001	0.8421	0.5806	0.8427	0.5782	0.9271	0.7542	0.8789	0.6832	0.9874	0.9359
822	8.14	8.37	12.3	tr|Q2RBM4|Q2RBM4_ORYSJ	Os11g0106400 protein OS=Oryza sativa subsp. japonica GN=Os11g0106400 PE=3 SV=1	5	ORYSJ	0.9856	0.8711	1.0819	0.3466	1.0374	0.6013	0.8044	0.0626	0.7479	0.0482	0.7554	0.015	0.6883	0.0856
823	8.13	8.26	38.1	tr|Q0JJ25|Q0JJ25_ORYSJ	Glutathione S-transferase 2 OS=Oryza sativa subsp. japonica GN=Os01g0764000 PE=2 SV=1	5	ORYSJ	1.0088	0.901	1.0022	0.9835	1.1708	0.3469	1.2814	0.1731	1.3002	0.1254	1.2368	0.1943	1.2228	0.0719
824	8.13	8.15	16.8	tr|Q8RZW7|Q8RZW7_ORYSJ	Os01g0916400 protein OS=Oryza sativa subsp. japonica GN=P0413C03.8 PE=2 SV=1	5	ORYSJ	1.1143	0.331	1.1987	0.2385	0.9707	0.6817	0.933	0.3562	0.8305	0.2052	0.8384	0.0851	0.7516	0.0483
825	8.12	9.47	52.1	tr|Q6ESJ0|Q6ESJ0_ORYSJ	Glutathione peroxidase OS=Oryza sativa subsp. japonica GN=P0461B08.1 PE=2 SV=1	10	ORYSJ	1.1489	0.6694	1.0338	0.7786	1.0861	0.4489	1.3298	0.1719	1.3257	0.0716	1.3443	0.1637	1.2772	0.0501
826	8.12	8.13	55.2	tr|Q7XUV4|Q7XUV4_ORYSJ	OSJNBa0072F16.12 protein OS=Oryza sativa subsp. japonica GN=OSJNBa0072F16.12 PE=2 SV=2	9	ORYSJ	0.997	0.9796	1.0023	0.983	1.0449	0.4977	1.043	0.8214	1.091	0.6624	1.1267	0.5438	1.0227	0.9352
827	8.09	8.35	13.7	tr|Q9AQZ5|Q9AQZ5_ORYSJ	70 kDa heat shock protein OS=Oryza sativa subsp. japonica GN=OJ1174_D05.17 PE=2 SV=1	7	ORYSJ	0.9204	0.527	0.9059	0.4987	0.9877	0.9111	0.6593	0.0182	0.6786	0.016	0.6252	0.0018	0.578	0.4151
828	8.09	8.1	12.6	tr|Q6Z8I7|Q6Z8I7_ORYSJ	Os02g0752200 protein OS=Oryza sativa subsp. japonica GN=P0431B06.43 PE=4 SV=1	5	ORYSJ	0.8898	0.5068	0.8258	0.1833	0.9327	0.4195	0.7607	0.1042	0.875	0.4098	0.9278	0.4915	0.8683	0.3497
829	8.07	12.23	30.2	tr|Q8H4E0|Q8H4E0_ORYSJ	Os07g0630800 protein OS=Oryza sativa subsp. japonica GN=P0011H09.138 PE=2 SV=1	8	ORYSJ	0.9559	0.6533	0.9528	0.51	0.8881	0.1926	0.7709	0.3234	0.803	0.3092	0.765	0.1873	0.7563	0.1346
830	8.07	8.23	22.2	tr|Q5ZDI7|Q5ZDI7_ORYSJ	Putative uncharacterized protein P0686E09.32-1 OS=Oryza sativa subsp. japonica GN=P0686E09.32-1 PE=2 SV=1	7	ORYSJ	0.9809	0.7898	0.9658	0.7923	0.9927	0.9156	1.3858	0.0496	1.3264	0.0238	1.3387	0.0622	1.3064	0.1176
831	8.07	8.08	31.5	tr|Q7F1H3|Q7F1H3_ORYSJ	Blue copper-binding protein-like OS=Oryza sativa subsp. japonica GN=OJ1118_G09.114 PE=2 SV=1	4	ORYSJ	1.0201	0.8963	1.1158	0.4011	1.0662	0.5061	0.8296	0.5465	0.7984	0.3709	0.8985	0.725	0.922	0.8057
832	8.07	8.08	18.2	tr|Q75LC1|Q75LC1_ORYSJ	Putative ribosomal S1 protein (With alternative splicing) OS=Oryza sativa subsp. japonica GN=OSJNBa0032G11.21 PE=4 SV=1	5	ORYSJ	1.1672	0.2576	0.9672	0.673	1.0511	0.5355	0.786	0.0432	0.8834	0.18	0.7574	0.06	0.7558	0.0491
833	8.06	11.19	45.7	tr|Q10N98|Q10N98_ORYSJ	33 kDa secretory protein, putative, expressed OS=Oryza sativa subsp. japonica GN=Os03g0277600 PE=2 SV=1	11	ORYSJ	1.0601	0.6461	0.997	0.9706	1.0469	0.7183	1.7234	0.0845	1.7854	0.0982	1.7989	0.0654	1.7484	0.0699
834	8.06	8.07	38.1	tr|Q6YZJ0|Q6YZJ0_ORYSJ	Os08g0558200 protein OS=Oryza sativa subsp. japonica GN=P0562A06.4 PE=2 SV=1	8	ORYSJ	1.1092	0.3587	1.1267	0.1876	1.0371	0.6389	0.8173	0.1534	0.7837	0.1628	0.7901	0.044	0.7288	0.0329
835	8.06	8.06	21.5	tr|Q9ZRJ5|Q9ZRJ5_ORYSJ	L-lactate dehydrogenase OS=Oryza sativa subsp. japonica GN=OJ1359_D06.5 PE=2 SV=1	5	ORYSJ	0.9959	0.9665	0.9542	0.7364	1.0158	0.8918	0.9955	0.9754	1.0317	0.8902	0.9789	0.8751	1.2167	0.21
836	8.06	8.06	12.3	tr|Q7XXQ8|Q7XXQ8_ORYSJ	Os06g0232000 protein OS=Oryza sativa subsp. japonica GN=P0479H10.4-1 PE=2 SV=1	6	ORYSJ	1.1505	0.6056	1.01	0.9379	1.1511	0.4652	1.7328	0.0873	1.496	0.0702	1.6703	0.0669	1.7659	0.0155
837	8.05	8.09	19.1	tr|Q6YUA1|Q6YUA1_ORYSJ	Os02g0100300 protein OS=Oryza sativa subsp. japonica GN=B1370C05.2 PE=4 SV=1	4	ORYSJ	1.0119	0.9229	1.0871	0.2184	0.9554	0.561	1.0016	0.98	1.0935	0.1915	1.0148	0.881	1.033	0.6882
838	8.05	8.08	29.6	tr|Q84SC5|Q84SC5_ORYSJ	Os08g0162600 protein OS=Oryza sativa subsp. japonica GN=P0577B11.138 PE=2 SV=1	7	ORYSJ	1.0496	0.5772	1.1055	0.3499	1.0887	0.3542	1.2217	0.18	1.2219	0.0941	1.2005	0.2195	1.1624	0.149
839	8.05	8.07	34.5	sp|Q6ESF0|GL24_ORYSJ	Germin-like protein 2-4 OS=Oryza sativa subsp. japonica GN=Os02g0532500 PE=2 SV=1	7	ORYSJ	0.9132	0.308	0.8409	0.1015	0.8634	0.1552	1.3772	0.0577	1.3702	0.1162	1.2673	0.188	1.3713	0.2217
840	8.05	8.06	37.8	tr|Q6Z8J5|Q6Z8J5_ORYSJ	Peptidyl-prolyl cis-trans isomerase OS=Oryza sativa subsp. japonica GN=P0431B06.35 PE=2 SV=1	8	ORYSJ	1.122	0.2166	1.1081	0.2595	1.1143	0.2389	1.1812	0.1093	1.2115	0.0846	1.1414	0.1718	1.1155	0.2303
841	8.04	10.05	18.4	tr|Q0DWP6|Q0DWP6_ORYSJ	Os02g0803700 protein OS=Oryza sativa subsp. japonica GN=Os02g0803700 PE=2 SV=1	5	ORYSJ	0.9864	0.9308	0.9607	0.9194	1.0975	0.5324	0.7372	0.3	0.7305	0.2007	0.6476	0.3571	0.8442	0.7483
842	8.04	8.05	19.7	tr|Q6H4V1|Q6H4V1_ORYSJ	4-hydroxyphenylpyruvate dioxygenase OS=Oryza sativa subsp. japonica GN=OSJNBa0085K21.52 PE=3 SV=1	5	ORYSJ	1.0464	0.8403	0.8231	0.2972	1.0319	0.8846	0.9998	0.9988	0.9883	0.9467	0.9572	0.8285	1.0086	0.9758
843	8.04	8.04	28.1	tr|Q6ZL95|Q6ZL95_ORYSJ	Os07g0577600 protein OS=Oryza sativa subsp. japonica GN=OJ1065_B06.19-1 PE=2 SV=1	16	ORYSJ	1.0711	0.618	1.088	0.6487	1.0225	0.8668	0.882	0.4582	0.8356	0.3898	0.8611	0.4035	0.8013	0.2925
844	8.03	8.04	32.1	sp|Q6Z7L3|TRL31_ORYSJ	Thioredoxin-like 3-1, chloroplastic OS=Oryza sativa subsp. japonica GN=Os02g0774100 PE=3 SV=2	4	ORYSJ	0.9212	0.2314	1.0337	0.5839	0.935	0.4535	1.0539	0.4465	0.9445	0.5106	1.0044	0.9635	1.0517	0.6079
845	8.03	8.03	19.7	tr|Q7XMZ4|Q7XMZ4_ORYSJ	OSJNBa0060P14.10 protein OS=Oryza sativa subsp. japonica GN=OSJNBa0060P14.10 PE=4 SV=1	5	ORYSJ	0.8896	0.5682	0.8855	0.6473	0.6771	0.0324	1.3215	0.3955	1.169	0.4603	1.0217	0.9484	0.9733	0.9458
846	8.03	8.03	57.6	sp|Q0J8M2|FER1_ORYSJ	Ferredoxin-1, chloroplastic OS=Oryza sativa subsp. japonica GN=ADI1 PE=1 SV=1	25	ORYSJ	1.2144	0.1708	1.1384	0.6044	1.1751	0.4012	1.1781	0.2916	1.1672	0.2579	1.251	0.1593	1.2485	0.1606
847	8.02	8.03	39.8	tr|Q5ZCB1|Q5ZCB1_ORYSJ	Os01g0124000 protein OS=Oryza sativa subsp. japonica GN=P0037C04.14 PE=2 SV=1	10	ORYSJ	0.9856	0.8517	0.9789	0.7846	0.8814	0.1746	2.3593	0.0591	2.1915	0.1014	2.261	0.0762	2.2555	0.0768
848	8.02	8.02	10.9	sp|B9FSH5|SYAP_ORYSJ	Probable alanine--tRNA ligase, chloroplastic OS=Oryza sativa subsp. japonica GN=Os06g0245800 PE=3 SV=1	4	ORYSJ	1.0126	0.8567	0.898	0.1785	0.9925	0.9196	0.8347	0.5238	0.7984	0.1785	0.8013	0.2122	0.771	0.0507
849	8.02	8.02	22.9	tr|Q7Y0E6|Q7Y0E6_ORYSJ	LOC496049 protein, putative, expressed OS=Oryza sativa subsp. japonica GN=OSJNBb0074M06.9 PE=2 SV=1	4	ORYSJ	0.9146	0.2996	0.9268	0.3438	0.8837	0.1877	0.9836	0.8731	1.0027	0.9811	0.8065	0.0329	0.9374	0.5492
850	8.02	8.02	55	tr|Q10MJ5|Q10MJ5_ORYSJ	CP12, putative, expressed OS=Oryza sativa subsp. japonica GN=Os03g0306800 PE=2 SV=1	5	ORYSJ	0.8684	0.2837	0.9131	0.4228	0.9253	0.5432	1.0848	0.4486	1.0537	0.7445	1.0346	0.888	1.0758	0.4845
851	8.02	8.02	12	tr|Q0JBF1|Q0JBF1_ORYSJ	Os04g0535600 protein OS=Oryza sativa subsp. japonica GN=Os04g0535600 PE=2 SV=1	4	ORYSJ	1.0524	0.5384	1.0775	0.5414	1.2014	0.3009	1.1001	0.5502	1.1261	0.3179	1.1797	0.3758	1.6808	0.3258
852	8.02	8.02	46.5	tr|Q5Z6P5|Q5Z6P5_ORYSJ	Acylphosphatase OS=Oryza sativa subsp. japonica GN=OJ1001_B06.9 PE=2 SV=1	4	ORYSJ	0.9468	0.5167	0.8648	0.1862	1.0042	0.9623	0.9951	0.9613	1.039	0.6582	1.0173	0.912	1.1076	0.5309
853	8.01	20.96	35.3	tr|Q0IRW9|Q0IRW9_ORYSJ	Os11g0591100 protein OS=Oryza sativa subsp. japonica GN=Os11g0591100 PE=4 SV=1	11	ORYSJ	1.2226	0.5897	1.1141	0.7752	1.2949	0.6061	1.0457	0.9147	1.0189	0.9557	0.9981	0.9957	1.0032	0.9939
854	8.01	9.16	11.9	tr|Q5ZBR5|Q5ZBR5_ORYSJ	Putative subtilisin-like serine protease OS=Oryza sativa subsp. japonica GN=P0699H05.9 PE=4 SV=1	5	ORYSJ	0.7968	0.1956	0.9782	0.7853	0.805	0.0603	2.071	0.0167	1.844	0.06	1.9469	0.0678	2.1489	0.0637
855	8.01	8.1	14.6	tr|Q7XGR3|Q7XGR3_ORYSJ	Os10g0151800 protein OS=Oryza sativa subsp. japonica GN=OSJNBa0028C16.8 PE=4 SV=1	5	ORYSJ	0.9869	0.8926	0.9124	0.3942	1.0489	0.7436	0.9895	0.9687	0.9009	0.6197	0.8907	0.569	0.9592	0.8322
856	8.01	8.02	18.5	sp|Q6Z965|OPR7_ORYSJ	12-oxophytodienoate reductase 7 OS=Oryza sativa subsp. japonica GN=OPR7 PE=2 SV=1	4	ORYSJ	1.0209	0.776	0.9982	0.9938	1.0175	0.8743	1.1175	0.3157	1.091	0.4439	1.1205	0.6441	1.2479	0.4657
857	8.01	8.02	26.1	sp|P12123|CYB6_ORYSJ	Cytochrome b6 OS=Oryza sativa subsp. japonica GN=petB PE=3 SV=1	22	ORYSJ	1.123	0.261	1.1356	0.227	1.1191	0.2726	1.2073	0.1103	1.2089	0.1092	1.2692	0.0658	1.2444	0.0795
858	8.01	8.01	12.3	tr|Q5ZBN0|Q5ZBN0_ORYSJ	Receptor-like protein kinase 1-like OS=Oryza sativa subsp. japonica GN=P0704D04.29 PE=2 SV=1	5	ORYSJ	0.7677	0.3023	0.8267	0.4791	0.8471	0.3782	0.8221	0.606	0.8929	0.5986	0.7591	0.1969	0.6626	0.0382
859	8.01	8.01	28	tr|Q7F1E4|Q7F1E4_ORYSJ	Os08g0526300 protein OS=Oryza sativa subsp. japonica GN=OJ1191_A10.128 PE=4 SV=1	4	ORYSJ	0.8757	0.1948	0.8611	0.5782	0.812	0.3374	0.8513	0.3679	0.8008	0.3588	0.8075	0.1648	0.7547	0.447
860	8.01	8.01	48	sp|Q0DRV6|SODC1_ORYSJ	Superoxide dismutase [Cu-Zn] 1 OS=Oryza sativa subsp. japonica GN=SODCC1 PE=1 SV=1	6	ORYSJ	0.9999	0.9995	1.0274	0.8635	0.9793	0.8431	1.873	0.1124	1.8062	0.1545	1.8041	0.1058	1.824	0.1623
861	8.01	8.01	30.9	sp|Q5ZCK5|CML16_ORYSJ	Probable calcium-binding protein CML16 OS=Oryza sativa subsp. japonica GN=CML16 PE=2 SV=1	4	ORYSJ	0.9363	0.4878	0.9872	0.9098	0.9314	0.4907	1.0765	0.4179	1.1148	0.6961	1.2003	0.2296	1.1963	0.2134
862	8	18.74	42	sp|P0C337|NDHH_ORYSJ	NAD(P)H-quinone oxidoreductase subunit H, chloroplastic OS=Oryza sativa subsp. japonica GN=ndhH PE=3 SV=1	15	ORYSJ	0.8942	0.3506	0.9659	0.7157	0.921	0.5399	0.7443	0.0697	0.6583	0.037	0.6647	0.0388	0.5022	0.0416
863	8	12.02	23.3	tr|Q7F8Y3|Q7F8Y3_ORYSJ	OSJNBb0116K07.9 protein OS=Oryza sativa subsp. japonica GN=OSJNBb0116K07.9 PE=4 SV=1	6	ORYSJ	1.0006	0.9976	0.9994	0.9965	1.1056	0.2601	0.7815	0.1389	0.8794	0.4206	0.8456	0.1127	0.7498	0.3347
864	8	11.78	28.9	tr|Q7XIX0|Q7XIX0_ORYSJ	Peroxidase OS=Oryza sativa subsp. japonica GN=OJ1409_C08.4 PE=3 SV=1	10	ORYSJ	0.8586	0.6262	0.7098	0.2093	0.9328	0.6803	1.341	0.4577	1.3495	0.3878	1.3618	0.2282	1.115	0.5275
865	8	10.01	24.7	tr|Q8LMJ0|Q8LMJ0_ORYSJ	Glutathione S-transferase GSTU6, putative, expressed OS=Oryza sativa subsp. japonica GN=OSJNBb0038A07.23 PE=4 SV=1	6	ORYSJ	1.467	0.1285	1.292	0.0914	1.197	0.1927	1.3772	0.1733	1.2676	0.1405	1.2428	0.1394	1.5748	0.0876
866	8	9.61	30	tr|Q5JKH9|Q5JKH9_ORYSJ	Endo-1,3-beta-glucanase OS=Oryza sativa subsp. japonica GN=P0614D08.40 PE=3 SV=1	5	ORYSJ	1.1785	0.1228	1.1101	0.2366	1.0694	0.413	1.0928	0.6474	1.1583	0.2581	1.0723	0.6927	1.0751	0.6288
867	8	8.03	50	tr|Q8H2J8|Q8H2J8_ORYSJ	40S ribosomal protein S12 OS=Oryza sativa subsp. japonica GN=OSJNBa0016A21.128-2 PE=2 SV=1	5	ORYSJ	0.9669	0.6709	0.9605	0.6131	1.0509	0.5361	0.7792	0.0924	0.8172	0.0661	0.8445	0.1258	0.8037	0.0545
868	8	8.02	25.3	tr|Q651C1|Q651C1_ORYSJ	Os09g0542200 protein OS=Oryza sativa subsp. japonica GN=B1274F11.44 PE=2 SV=1	5	ORYSJ	1.1455	0.2045	1.1761	0.1069	1.2247	0.0655	1.1813	0.1378	1.1377	0.1671	1.2253	0.093	0.9967	0.9883
869	8	8.01	13.7	tr|O82143|O82143_ORYSJ	26S proteasome regulatory particle OS=Oryza sativa subsp. japonica GN=Os03g0243300 PE=2 SV=1	4	ORYSJ	1.0685	0.6921	0.9963	0.9822	0.9014	0.5743	1.0459	0.6955	0.9153	0.4437	0.9459	0.6972	0.8998	0.7452
870	8	8.01	28.6	sp|Q5JMR9|TRXY_ORYSJ	Thioredoxin Y, chloroplastic OS=Oryza sativa subsp. japonica GN=Os01g0963400 PE=3 SV=2	6	ORYSJ	0.9373	0.3677	0.9766	0.7306	0.9079	0.2047	0.9552	0.5129	0.9475	0.4791	0.9341	0.3476	0.853	0.6153
871	8	8	13.1	tr|Q7XKB5|Q7XKB5_ORYSJ	Pyruvate kinase OS=Oryza sativa subsp. japonica GN=OSJNBa0064G10.16 PE=2 SV=2	5	ORYSJ	0.9499	0.7166	1.1516	0.315	1.0601	0.6592	0.7766	0.0373	0.8053	0.0541	0.8207	0.0673	0.7383	0.0229
872	8	8	42.5	sp|Q6K471|FTRC_ORYSJ	Ferredoxin-thioredoxin reductase catalytic chain, chloroplastic OS=Oryza sativa subsp. japonica GN=Os09g0249900 PE=2 SV=1	5	ORYSJ	1.0377	0.6965	1.0869	0.4521	0.9973	0.9768	0.9922	0.9348	0.9793	0.9072	0.9521	0.6998	0.9387	0.7942
873	8	8	17.9	tr|Q9SDD1|Q9SDD1_ORYSJ	26S proteasome regulatory particle non-ATPase subunit11 OS=Oryza sativa subsp. japonica GN=P0011D01.14 PE=2 SV=1	5	ORYSJ	0.8962	0.5638	1.0133	0.8748	0.8834	0.4324	1.0748	0.6272	1.0359	0.7272	1.0641	0.5136	1.1107	0.5654
874	8	8	6.9	tr|Q75IR7|Q75IR7_ORYSJ	Os05g0163000 protein OS=Oryza sativa subsp. japonica GN=OSJNBb0099P06.6 PE=3 SV=1	4	ORYSJ	1.0426	0.6174	0.9548	0.578	0.9323	0.3972	0.7137	0.402	0.6478	0.0804	0.6461	0.1261	0.5807	0.3234
875	8	8	39.5	tr|Q655K7|Q655K7_ORYSJ	Translocon-associated protein subunit beta OS=Oryza sativa subsp. japonica GN=P0672D08.46 PE=3 SV=1	4	ORYSJ	1.0274	0.8299	1.0551	0.6833	0.9916	0.9458	1.0363	0.7997	0.9937	0.9646	1.0628	0.6485	0.7981	0.5113
876	8	8	29.8	tr|Q852G4|Q852G4_ORYSJ	EF hand family protein, expressed OS=Oryza sativa subsp. japonica GN=Os03g0411300 PE=2 SV=1	7	ORYSJ	0.965	0.723	0.9494	0.6796	1.0464	0.6556	1.1426	0.5098	1.1914	0.1836	1.1918	0.3036	1.138	0.3441
877	8	8	50.6	tr|Q84SC3|Q84SC3_ORYSJ	Os08g0162800 protein OS=Oryza sativa subsp. japonica GN=P0577B11.140 PE=2 SV=1	4	ORYSJ	1.2617	0.2719	1.1849	0.178	0.9035	0.6412	1.2138	0.1601	1.2975	0.2855	1.1664	0.2812	1.0539	0.5931
878	8	8	29.4	tr|Q84M34|Q84M34_ORYSJ	Cytochrome b-c1 complex subunit 7 OS=Oryza sativa subsp. japonica GN=OSJNBa0059E14.17 PE=2 SV=1	4	ORYSJ	0.9974	0.9827	1.053	0.6839	0.8828	0.3499	1.4178	0.0796	1.5162	0.0468	1.5012	0.0652	1.5763	0.0439
879	8	8	45.2	sp|P12153|RR19_ORYSJ	30S ribosomal protein S19, chloroplastic OS=Oryza sativa subsp. japonica GN=rps19-A PE=3 SV=3	4	ORYSJ	0.9451	0.6074	0.9328	0.7178	0.9352	0.4809	0.9436	0.6768	0.9852	0.9277	1.0116	0.9501	1.0518	0.8506
880	7.96	8.21	46.4	sp|Q0DI31|CYC_ORYSJ	Cytochrome c OS=Oryza sativa subsp. japonica GN=CC-1 PE=1 SV=1	8	ORYSJ	1.1543	0.928	1.1387	0.9326	1.057	0.9717	1.9657	0.6334	2.1009	0.581	1.9619	0.6435	2.0711	0.6124
881	7.92	8.02	14.3	tr|Q851F0|Q851F0_ORYSJ	Putative lecithin-cholesterol acyl transferase OS=Oryza sativa subsp. japonica GN=OSJNBb0011H13.12 PE=4 SV=1	5	ORYSJ	0.9981	0.991	1.0583	0.7729	1.0025	0.9844	1.0886	0.5449	1.0624	0.6969	0.9174	0.5075	1.0263	0.9109
882	7.9	8.06	12.7	tr|Q941V2|Q941V2_ORYSJ	ABC transporter subunit-like OS=Oryza sativa subsp. japonica GN=B1088C09.40 PE=2 SV=1	4	ORYSJ	0.9931	0.9427	0.9874	0.8444	1.0246	0.7079	0.7269	0.0846	0.7336	0.0544	0.7263	0.0155	0.7077	0.0411
883	7.9	8.05	39.3	tr|Q10MD5|Q10MD5_ORYSJ	ETC complex I subunit conserved region family protein, expressed OS=Oryza sativa subsp. japonica GN=Os03g0313000 PE=4 SV=1	4	ORYSJ	0.9545	0.6361	0.9396	0.8101	1.0068	0.9446	1.0726	0.4172	1.0258	0.7497	1.0565	0.7046	1.1521	0.1492
884	7.89	14.01	31	tr|Q7XSU7|Q7XSU7_ORYSJ	Peroxidase OS=Oryza sativa subsp. japonica GN=OSJNBa0039K24.9 PE=2 SV=1	7	ORYSJ	0.9565	0.6789	1.0308	0.7508	0.9337	0.5786	2.2308	0.145	2.2978	0.1186	1.982	0.2385	1.7276	0.2829
885	7.87	8.12	45.2	tr|Q9AWS9|Q9AWS9_ORYSJ	Putative ribosomal protein L26 OS=Oryza sativa subsp. japonica GN=P0480E02.19-2 PE=3 SV=1	5	ORYSJ	0.8503	0.2562	1.0701	0.5689	1.1651	0.2869	1.098	0.651	1.245	0.1456	1.1398	0.4411	0.996	0.9641
886	7.85	7.96	13.8	tr|Q69N33|Q69N33_ORYSJ	Os09g0408600 protein OS=Oryza sativa subsp. japonica GN=P0465E03.17 PE=2 SV=1	5	ORYSJ	0.9524	0.7274	0.9474	0.5414	0.9348	0.629	1.0285	0.8601	1.0648	0.7076	1.0992	0.6851	1.0227	0.8885
887	7.82	7.92	58.4	tr|Q65WT5|Q65WT5_ORYSJ	Os05g0445500 protein OS=Oryza sativa subsp. japonica GN=Os05g0445500 PE=2 SV=1	13	ORYSJ	1.074	0.4513	1.0656	0.5072	1.0268	0.7713	1.7489	0.0103	1.7009	0.0078	1.701	0.0078	1.6887	0.0081
888	7.82	7.89	16.6	tr|Q7Y0A2|Q7Y0A2_ORYSJ	Putative uncharacterized protein OSJNBa0075A22.27 OS=Oryza sativa subsp. japonica GN=OSJNBa0075A22.27 PE=3 SV=1	4	ORYSJ	1.0098	0.9726	0.9822	0.9312	1.1176	0.2305	0.8987	0.585	1.3681	0.2017	1.0654	0.7373	1.6764	0.109
889	7.81	7.97	20.4	tr|Q6K2P3|Q6K2P3_ORYSJ	Apospory-associated protein C-like OS=Oryza sativa subsp. japonica GN=P0706E03.9 PE=2 SV=1	9	ORYSJ	0.967	0.792	0.8832	0.5014	0.9668	0.8196	0.9891	0.9219	0.8731	0.2702	0.9626	0.7677	0.9369	0.5853
890	7.78	7.98	16.5	sp|Q7Y0E8|NRX11_ORYSJ	Probable nucleoredoxin 1-1 OS=Oryza sativa subsp. japonica GN=Os03g0405500 PE=2 SV=1	4	ORYSJ	0.8634	0.2123	0.734	0.1999	0.7597	0.1514	0.8367	0.3809	0.6779	0.0407	0.9185	0.4351	0.7622	0.0786
891	7.75	7.89	17.9	tr|Q6ZJ11|Q6ZJ11_ORYSJ	Os08g0557400 protein OS=Oryza sativa subsp. japonica GN=OJ1150_A11.23 PE=2 SV=1	4	ORYSJ	1.1049	0.2767	1.167	0.222	1.0638	0.6396	0.8184	0.1691	0.8887	0.3191	0.8235	0.4289	0.7958	0.4159
892	7.75	7.83	42.8	tr|Q7XJ15|Q7XJ15_ORYSJ	Os09g0541700 protein OS=Oryza sativa subsp. japonica GN=P0478E02.11 PE=2 SV=1	7	ORYSJ	0.9794	0.8171	0.994	0.9405	0.9506	0.5419	0.933	0.5645	0.9854	0.855	1.0234	0.7753	1.0973	0.5567
893	7.73	7.94	18.8	tr|Q5W6U2|Q5W6U2_ORYSJ	Os05g0323800 protein OS=Oryza sativa subsp. japonica GN=P0018A03.7 PE=4 SV=1	8	ORYSJ	0.9014	0.2596	0.8726	0.1578	0.9175	0.4031	0.9128	0.4572	0.8446	0.2472	0.8893	0.341	0.9616	0.6494
894	7.72	9.93	17.5	tr|Q0DAG1|Q0DAG1_ORYSJ	Os06g0655100 protein OS=Oryza sativa subsp. japonica GN=Os06g0655100 PE=3 SV=1	5	ORYSJ	0.9419	0.5664	0.9817	0.8432	1.0124	0.9466	0.665	0.0384	0.776	0.0906	0.7518	0.1453	0.6607	0.3241
895	7.71	8.43	17	tr|Q657P0|Q657P0_ORYSJ	Protein translocase subunit SecA OS=Oryza sativa subsp. japonica GN=P0426D06.18 PE=3 SV=1	7	ORYSJ	1.1061	0.187	0.9959	0.9573	0.9582	0.5081	0.5127	0.0011	0.4886	0.0002	0.5484	0.0035	0.6106	0.0017
896	7.71	8.32	39.3	tr|Q0JLH6|Q0JLH6_ORYSJ	Os01g0600000 protein OS=Oryza sativa subsp. japonica GN=Os01g0600000 PE=2 SV=1	5	ORYSJ	0.9102	0.3831	1.0089	0.9182	1.0273	0.8565	1.107	0.532	1.1667	0.1783	1.2806	0.0167	1.1731	0.3103
897	7.69	10.14	40.7	tr|Q94JJ0|Q94JJ0_ORYSJ	Fructose-bisphosphate aldolase OS=Oryza sativa subsp. japonica GN=P0494A10.15 PE=2 SV=1	16	ORYSJ	0.8215	0.1734	0.869	0.3656	0.8886	0.1507	0.9243	0.6478	1.0642	0.7261	1.1007	0.6345	1.1871	0.305
898	7.68	7.8	19.1	tr|Q8W423|Q8W423_ORYSJ	26S proteasome regulatory particle non-ATPase subunit12 OS=Oryza sativa subsp. japonica GN=OsRPN12 PE=2 SV=1	6	ORYSJ	0.8024	0.1041	0.7589	0.1317	0.9358	0.6667	0.8447	0.3862	0.7226	0.021	0.6563	0.0952	0.8955	0.729
899	7.67	7.82	11.6	tr|Q6H8E4|Q6H8E4_ORYSJ	Putative plastidic ATP/ADP transporter OS=Oryza sativa subsp. japonica GN=OJ1006_A02.6 PE=2 SV=1	5	ORYSJ	1.0093	0.9305	1.0822	0.417	0.9636	0.6768	0.8083	0.0609	0.8024	0.1805	0.7812	0.1181	0.741	0.1076
900	7.66	7.88	36.8	tr|Q7XBY6|Q7XBY6_ORYSJ	Bet v I allergen family protein, putative, expressed OS=Oryza sativa subsp. japonica GN=OSJNBa0003O19.2 PE=4 SV=1	4	ORYSJ	0.4158	0.3747	1.2306	0.5266	0.8278	0.7739	0.9917	0.9768	0.4703	0.0841	1.0287	0.881	0.9009	0.7196
901	7.65	7.79	21.1	tr|Q0ILK1|Q0ILK1_ORYSJ	Os12g0640600 protein OS=Oryza sativa subsp. japonica GN=Os12g0640600 PE=4 SV=1	8	ORYSJ	1.1739	0.2149	1.0723	0.5118	0.9416	0.3579	0.7642	0.0158	0.8386	0.1249	0.7562	0.0255	0.8673	0.5114
902	7.64	7.73	54.9	tr|Q69RN2|Q69RN2_ORYSJ	Chitinase III-like protein OS=Oryza sativa subsp. japonica GN=OSJNBb0055I24.131 PE=2 SV=1	4	ORYSJ	1.0875	0.4713	1.1811	0.228	1.1176	0.6211	1.7773	0.0464	1.8834	0.0221	1.934	0.0205	1.8702	0.036
903	7.6	9.77	32.2	tr|Q5KQD2|Q5KQD2_ORYSJ	Os05g0548100 protein OS=Oryza sativa subsp. japonica GN=OSJNOa0014E02.4 PE=2 SV=1	6	ORYSJ	0.9317	0.4145	0.9655	0.6897	0.8954	0.237	0.9325	0.5829	0.8738	0.4529	1.1123	0.2538	0.8276	0.3512
904	7.58	7.86	36	tr|Q6I608|Q6I608_ORYSJ	Os05g0556900 protein OS=Oryza sativa subsp. japonica GN=OJ1214_E03.11 PE=2 SV=1	5	ORYSJ	1.0087	0.9448	1.0772	0.7044	1.0145	0.908	1.0546	0.8266	1.1223	0.4529	1.071	0.6155	1.0543	0.7553
905	7.56	7.87	21.9	tr|Q75L45|Q75L45_ORYSJ	Os05g0135800 protein OS=Oryza sativa subsp. japonica GN=OJ1127_B08.1 PE=2 SV=1	8	ORYSJ	0.8077	0.1437	0.8954	0.2856	0.9233	0.4578	0.7416	0.1112	1.0463	0.58	0.9221	0.6029	0.9608	0.7993
906	7.55	7.64	37.4	tr|Q7G2B5|Q7G2B5_ORYSJ	Nonspecific lipid-transfer protein 2, putative, expressed OS=Oryza sativa subsp. japonica GN=Os10g0505700 PE=2 SV=1	5	ORYSJ	1.0254	0.776	1.1422	0.4906	0.9573	0.6239	2.293	0.0471	2.4372	0.0396	2.2604	0.023	2.5045	0.0459
907	7.52	11.28	18.1	tr|Q6YYV1|Q6YYV1_ORYSJ	Polyadenylate-binding protein OS=Oryza sativa subsp. japonica GN=OJ1310_F05.15 PE=2 SV=1	6	ORYSJ	0.9289	0.5374	1.0056	0.9379	0.9002	0.7077	0.7563	0.5653	0.8681	0.4803	0.7785	0.1804	0.815	0.4606
908	7.5	7.8	39.8	tr|Q6K1W6|Q6K1W6_ORYSJ	Os09g0258600 protein OS=Oryza sativa subsp. japonica GN=B1279D09.8 PE=2 SV=1	4	ORYSJ	1.0016	0.9906	1.0916	0.4618	1.0532	0.552	0.986	0.9262	0.9854	0.913	0.9426	0.6372	1.0216	0.7898
909	7.48	7.58	25.5	tr|Q6K9T4|Q6K9T4_ORYSJ	Putative uncharacterized protein OJ1124_D06.15 OS=Oryza sativa subsp. japonica GN=OJ1124_D06.15 PE=4 SV=1	5	ORYSJ	0.9934	0.9475	0.9748	0.8643	1.0307	0.7091	0.9558	0.7014	0.8646	0.2462	1.1035	0.2703	0.9997	0.9994
910	7.47	7.72	58	sp|Q5VMJ3|PROFX_ORYSJ	Profilin LP04 OS=Oryza sativa subsp. japonica GN=Os06g0152100 PE=2 SV=1	5	ORYSJ	0.9996	0.9969	0.9683	0.7376	0.9461	0.6511	1.1731	0.4044	1.1424	0.485	1.1481	0.3881	1.3077	0.2254
911	7.47	7.58	27.4	tr|Q75LD8|Q75LD8_ORYSJ	Os03g0843400 protein OS=Oryza sativa subsp. japonica GN=OSJNBa0032G11.6 PE=2 SV=1	8	ORYSJ	0.9774	0.8697	1.0324	0.8222	1.0076	0.9276	0.9131	0.5366	0.9325	0.67	0.9755	0.8329	1.0618	0.7853
912	7.46	8.67	52.1	tr|Q7XU04|Q7XU04_ORYSJ	Glutathione peroxidase OS=Oryza sativa subsp. japonica GN=OSJNBb0012E24.9 PE=3 SV=2	7	ORYSJ	1.1378	0.4172	1.1101	0.4837	1.1102	0.4835	1.6776	0.1206	1.6199	0.1292	1.5508	0.2338	1.6654	0.3621
913	7.46	7.54	27	tr|Q7XMI8|Q7XMI8_ORYSJ	OSJNBb0006N15.11 protein OS=Oryza sativa subsp. japonica GN=OSJNBb0006N15.11 PE=3 SV=2	7	ORYSJ	0.8857	0.2775	0.8934	0.5153	0.9316	0.6293	1.0526	0.6832	1.0953	0.5793	1.1288	0.44	0.9851	0.9089
914	7.46	7.54	31.2	sp|Q5JJI4|TOM20_ORYSJ	Probable mitochondrial import receptor subunit TOM20 OS=Oryza sativa subsp. japonica GN=TOM20 PE=2 SV=1	5	ORYSJ	1.0328	0.7384	0.8149	0.4642	0.7706	0.5095	0.8922	0.7371	0.8167	0.5664	0.8477	0.6541	0.7449	0.5333
915	7.45	7.63	25.4	tr|Q6Z744|Q6Z744_ORYSJ	Dihydropyrimidine dehydrogenase OS=Oryza sativa subsp. japonica GN=P0487D09.22 PE=2 SV=1	5	ORYSJ	0.9418	0.4133	1.0753	0.3207	0.9605	0.5751	1.0283	0.6648	0.9829	0.8819	1.092	0.2057	1.146	0.2317
916	7.44	7.54	12	tr|Q5JKH1|Q5JKH1_ORYSJ	Os01g0924900 protein OS=Oryza sativa subsp. japonica GN=B1033B05.16 PE=2 SV=1	4	ORYSJ	0.8586	0.5565	1.0758	0.4058	1.0797	0.39	1.4208	0.2112	1.0293	0.9121	1.2223	0.5382	1.1589	0.3448
917	7.43	7.52	39	tr|Q0J0L5|Q0J0L5_ORYSJ	Ribulose-phosphate 3-epimerase OS=Oryza sativa subsp. japonica GN=Os09g0505700 PE=2 SV=2	5	ORYSJ	0.9312	0.646	1.0098	0.9766	0.8634	0.5812	1.1652	0.6782	0.9516	0.9136	1.0529	0.8886	0.9311	0.7632
918	7.42	7.56	23.4	tr|Q8LQ70|Q8LQ70_ORYSJ	Os01g0742300 protein OS=Oryza sativa subsp. japonica GN=P0439E07.17 PE=4 SV=1	4	ORYSJ	1.0456	0.5596	1.0902	0.6635	1.1248	0.4039	1.0602	0.6234	1.061	0.446	1.0938	0.5822	1.126	0.3739
919	7.42	7.51	46.6	tr|Q8LHN4|Q8LHN4_ORYSJ	Os07g0631900 protein OS=Oryza sativa subsp. japonica GN=P0519E12.113 PE=4 SV=1	6	ORYSJ	0.9057	0.3469	0.9822	0.8455	0.8882	0.2813	0.8115	0.1815	0.9252	0.4388	0.9492	0.6131	0.7882	0.1001
920	7.42	7.51	28.7	tr|Q10R10|Q10R10_ORYSJ	Hydrolase, carbon-nitrogen family protein, expressed OS=Oryza sativa subsp. japonica GN=Os03g0175600 PE=2 SV=1	4	ORYSJ	0.9491	0.4611	0.9996	0.9953	1.0398	0.6524	0.9794	0.7632	0.9997	0.9973	1.0178	0.8763	1.101	0.2943
921	7.41	7.51	38.9	tr|Q7XVQ8|Q7XVQ8_ORYSJ	OSJNBa0079M09.8 protein OS=Oryza sativa subsp. japonica GN=OSJNBa0079M09.8 PE=4 SV=1	8	ORYSJ	0.7671	0.0858	0.927	0.5507	0.9194	0.6248	1.0135	0.8756	1.0836	0.3582	1.0119	0.8883	0.9689	0.7799
922	7.4	7.5	28.9	tr|Q75GM2|Q75GM2_ORYSJ	Os05g0480000 protein OS=Oryza sativa subsp. japonica GN=OSJNBa0018K15.17 PE=2 SV=1	4	ORYSJ	1.039	0.5561	0.8939	0.3365	1.0065	0.9476	0.8557	0.1643	0.7237	0.0918	0.8387	0.195	0.9466	0.7942
923	7.39	7.47	14.2	tr|Q6ZGS9|Q6ZGS9_ORYSJ	Os02g0690800 protein OS=Oryza sativa subsp. japonica GN=OJ1148_D05.1 PE=2 SV=1	4	ORYSJ	0.9759	0.8529	1.0365	0.7478	1.1446	0.1774	0.9186	0.6567	0.8085	0.3927	1.0841	0.7606	1.105	0.2774
924	7.38	7.65	20.3	tr|Q943W5|Q943W5_ORYSJ	Tyrosine--tRNA ligase OS=Oryza sativa subsp. japonica GN=B1080D07.16 PE=2 SV=1	7	ORYSJ	0.7457	0.5204	0.7553	0.3671	0.7571	0.493	0.7049	0.5188	0.5632	0.0967	0.6681	0.4912	0.6944	0.428
925	7.38	7.47	21	tr|Q7XU28|Q7XU28_ORYSJ	OSJNBb0034G17.8 protein OS=Oryza sativa subsp. japonica GN=OSJNBb0034G17.8 PE=2 SV=2	4	ORYSJ	1.1571	0.5829	1.3265	0.2299	1.3258	0.3444	1.0599	0.714	1.4416	0.1806	1.2583	0.2766	1.4792	0.1682
926	7.37	7.6	44.9	tr|Q10LV7|Q10LV7_ORYSJ	Os03g0333400 protein OS=Oryza sativa subsp. japonica GN=Os03g0333400 PE=3 SV=1	11	ORYSJ	1.1291	0.2732	1.1159	0.3093	1.1098	0.328	1.4813	0.0402	1.4424	0.0459	1.4751	0.0411	1.4743	0.0413
927	7.32	7.48	18.3	sp|Q40648|KCAB_ORYSJ	Probable voltage-gated potassium channel subunit beta OS=Oryza sativa subsp. japonica GN=KOB1 PE=1 SV=2	5	ORYSJ	1.0704	0.4142	0.8999	0.5784	0.8413	0.3561	0.7488	0.2247	0.6553	0.0762	0.7424	0.065	0.7376	0.1705
928	7.28	7.37	20.2	tr|Q84SE2|Q84SE2_ORYSJ	Os01g0978400 protein OS=Oryza sativa subsp. japonica GN=P0020E09.32 PE=4 SV=1	4	ORYSJ	1.0976	0.6604	1.0425	0.7711	1.123	0.5368	0.8964	0.4704	0.875	0.6239	0.8778	0.5318	0.8262	0.3244
929	7.25	7.42	38.2	sp|Q0JCT1|H33_ORYSJ	Histone H3.3 OS=Oryza sativa subsp. japonica GN=H3 PE=1 SV=2	3	ORYSJ	1.1341	0.0828	1.0837	0.2343	1.0421	0.5236	1.3504	0.0065	1.3204	0.0363	1.2902	0.0771	1.3464	0.0065
930	7.22	8.36	27.7	tr|Q6Z2L1|Q6Z2L1_ORYSJ	Putative uncharacterized protein P0617A09.29 OS=Oryza sativa subsp. japonica GN=P0643A10.1 PE=4 SV=1	11	ORYSJ	0.9962	0.9863	1.0296	0.8194	0.9931	0.9337	1.1557	0.499	1.1707	0.3279	1.1302	0.4736	1.0646	0.8171
931	7.19	22.94	60	tr|Q6YYR2|Q6YYR2_ORYSJ	Os08g0234000 protein OS=Oryza sativa subsp. japonica GN=B1047A05.37 PE=2 SV=1	14	ORYSJ	1.071	0.3641	1.1153	0.3755	1.0044	0.9582	0.9981	0.9771	1.0281	0.7749	0.9507	0.4577	0.9263	0.4703
932	7.17	7.32	35.3	tr|Q8LQP4|Q8LQP4_ORYSJ	Os01g0676200 protein OS=Oryza sativa subsp. japonica GN=OJ1117_G01.17 PE=2 SV=1	5	ORYSJ	1.1474	0.1455	0.9647	0.8133	0.9547	0.556	0.9599	0.7589	0.929	0.6876	1.0658	0.7144	0.7419	0.4425
933	7.17	7.25	16.9	tr|Q8H5M0|Q8H5M0_ORYSJ	Os07g0585000 protein OS=Oryza sativa subsp. japonica GN=OJ1060_D03.112 PE=2 SV=1	4	ORYSJ	0.882	0.6426	0.5043	0.3148	0.7708	0.2688	0.6093	0.377	0.7676	0.2624	0.6789	0.1702	0.8839	0.7384
934	7.16	7.44	51	tr|Q6H5V4|Q6H5V4_ORYSJ	Os02g0638300 protein OS=Oryza sativa subsp. japonica GN=OSJNBa0014E22.28 PE=2 SV=1	4	ORYSJ	1.1358	0.0575	1.1633	0.0317	1.0591	0.3316	1.3272	0.0072	1.4479	0.0012	1.3545	0.0031	1.2498	0.3058
935	7.15	7.52	55.1	tr|Q8H3I7|Q8H3I7_ORYSJ	10 kDa chaperonin OS=Oryza sativa subsp. japonica GN=P0524G08.116 PE=2 SV=2	4	ORYSJ	1.1276	0.1309	1.0758	0.3137	1.0858	0.2642	1.7432	0.0033	1.6869	0.0079	1.6507	0.0062	1.5772	0.0055
936	7.13	7.31	26.2	tr|Q6Z2N3|Q6Z2N3_ORYSJ	Putative Lil3 protein OS=Oryza sativa subsp. japonica GN=P0482F12.6 PE=4 SV=1	4	ORYSJ	1.0414	0.6915	1.1298	0.4061	1.1058	0.4431	0.8331	0.657	0.8482	0.2261	0.7972	0.3222	0.8044	0.081
937	7.13	7.25	52.8	tr|Q7G800|Q7G800_ORYSJ	NAD(P)H-quinone oxidoreductase subunit J, chloroplastic OS=Oryza sativa subsp. japonica GN=OSJNBb0005J14.14 PE=3 SV=1	4	ORYSJ	1.0414	0.7604	1.1046	0.4501	1.0068	0.976	1.0171	0.9382	0.936	0.7713	0.9373	0.6965	0.9362	0.7504
938	7.06	7.14	14.5	tr|Q67WZ5|Q67WZ5_ORYSJ	Os06g0647400 protein OS=Oryza sativa subsp. japonica GN=OSJNBa0062J02.12 PE=2 SV=1	4	ORYSJ	1.1218	0.6238	1.1405	0.2703	0.8864	0.4957	1.3822	0.1517	1.3982	0.2366	1.5338	0.0948	1.4138	0.2725
939	7.04	7.34	13.4	tr|Q7XLG5|Q7XLG5_ORYSJ	OSJNBa0039C07.11 protein OS=Oryza sativa subsp. japonica GN=OSJNBa0039C07.11 PE=3 SV=2	5	ORYSJ	1.0332	0.6893	0.9435	0.6023	1.1099	0.1951	0.7375	0.0353	0.7377	0.0552	0.7713	0.105	0.7047	0.0596
940	7.04	7.16	63.9	tr|Q5ZCB2|Q5ZCB2_ORYSJ	Putative Bowman Birk trypsin inhibitor OS=Oryza sativa subsp. japonica GN=P0037C04.13 PE=3 SV=1	14	ORYSJ	1.1686	0.1438	1.1046	0.3768	0.9845	0.8817	2.0959	0.0313	2.003	0.0722	2.1263	0.0443	2.0008	0.1441
941	7.04	7.13	12.1	tr|Q0JDN5|Q0JDN5_ORYSJ	Os04g0390000 protein (Fragment) OS=Oryza sativa subsp. japonica GN=Os04g0390000 PE=4 SV=2	4	ORYSJ	1.0259	0.7432	1.1041	0.261	0.9905	0.928	0.775	0.2709	0.792	0.373	0.6814	0.2331	0.6741	0.1955
942	7.03	7.16	27.3	tr|Q6Z730|Q6Z730_ORYSJ	Eukaryotic translation initiation factor 3 subunit J OS=Oryza sativa subsp. japonica GN=P0575F10.1 PE=2 SV=1	5	ORYSJ	1.0235	0.7889	1.1228	0.1626	1.1115	0.1943	1.2076	0.2105	1.2375	0.1579	1.2974	0.3127	1.1412	0.1662
943	7.02	7.12	51.2	tr|Q8GTK7|Q8GTK7_ORYSJ	Os07g0495200 protein OS=Oryza sativa subsp. japonica GN=OJ1457_D07.102 PE=2 SV=1	7	ORYSJ	1.1199	0.3347	1.1135	0.3537	1.109	0.4471	1.6622	0.101	1.6486	0.1647	1.7461	0.1195	1.4666	0.3005
944	7	7.08	31.7	tr|Q2QNT0|Q2QNT0_ORYSJ	Os12g0555200 protein OS=Oryza sativa subsp. japonica GN=LOC_Os12g36850 PE=2 SV=1	4	ORYSJ	1.1884	0.0596	1.0337	0.6425	1.1557	0.2551	1.2852	0.1487	1.2997	0.1889	1.2277	0.2155	1.2187	0.252
945	6.99	7.34	24.8	tr|Q6YVU4|Q6YVU4_ORYSJ	Os07g0539300 protein OS=Oryza sativa subsp. japonica GN=P0696F12.36-1 PE=2 SV=1	6	ORYSJ	0.9714	0.9785	1.0389	0.9686	0.8867	0.8974	1.0636	0.9625	1.1741	0.8846	0.964	0.9819	1.3331	0.8238
946	6.98	7.19	15.9	sp|Q9AXB0|DCUP1_ORYSJ	Uroporphyrinogen decarboxylase 1, chloroplastic OS=Oryza sativa subsp. japonica GN=Os01g0622300 PE=2 SV=1	5	ORYSJ	0.8919	0.2109	0.9646	0.7354	0.8841	0.4136	0.7399	0.1937	0.6855	0.0904	0.6809	0.089	0.7556	0.3042
947	6.97	7.17	14.1	sp|Q6ZDY8|SDHA_ORYSJ	Succinate dehydrogenase [ubiquinone] flavoprotein subunit, mitochondrial OS=Oryza sativa subsp. japonica GN=SDH1 PE=1 SV=1	4	ORYSJ	0.624	0.3785	0.6635	0.2663	0.5704	0.3138	0.6238	0.0364	0.5498	0.2536	0.5372	0.2936	0.5655	0.2052
948	6.96	7.25	17.8	sp|Q6ZL94|SUCA_ORYSJ	Probable succinyl-CoA ligase [ADP-forming] subunit alpha, mitochondrial OS=Oryza sativa subsp. japonica GN=Os07g0577700 PE=1 SV=1	6	ORYSJ	0.9402	0.4643	0.9246	0.3657	0.909	0.3515	0.9794	0.894	0.9269	0.6495	0.9381	0.5964	0.946	0.667
949	6.95	7.11	24.5	tr|Q6ESR4|Q6ESR4_ORYSJ	Dehydration-stress inducible protein 1 OS=Oryza sativa subsp. japonica GN=P0684A08.9-1 PE=2 SV=1	4	ORYSJ	1.0905	0.5018	1.0575	0.6251	1.1731	0.1278	1.8296	0.0637	1.552	0.152	1.6673	0.085	1.6035	0.086
950	6.94	9.11	40	tr|Q8L4V6|Q8L4V6_ORYSJ	Glutathione S-transferase GSTU6, putative, expressed OS=Oryza sativa subsp. japonica GN=OSJNBa0053C23.1 PE=2 SV=1	6	ORYSJ	0.9997	0.9971	0.9147	0.4693	1.0487	0.5765	1.3877	0.134	1.4158	0.1334	1.2766	0.2889	1.4215	0.1642
951	6.94	7.14	32.2	tr|Q2QMG7|Q2QMG7_ORYSJ	Os12g0605400 protein OS=Oryza sativa subsp. japonica GN=LOC_Os12g41220 PE=2 SV=1	4	ORYSJ	0.7636	0.1569	0.8775	0.5092	0.7906	0.3124	1.0734	0.849	1.3824	0.5086	0.9279	0.8143	1.0659	0.9111
952	6.93	17.52	34.5	tr|Q6ZJ08|Q6ZJ08_ORYSJ	Monodehydroascorbate reductase OS=Oryza sativa subsp. japonica GN=OJ1150_A11.25 PE=2 SV=1	13	ORYSJ	0.9045	0.3789	0.9719	0.7539	1.0099	0.9523	1.1005	0.5228	1.1116	0.6236	1.2416	0.1185	1.1712	0.2978
953	6.92	7	51	tr|Q6K680|Q6K680_ORYSJ	Cytochrome b5 domain-containing protein-like OS=Oryza sativa subsp. japonica GN=P0700F06.22 PE=2 SV=1	4	ORYSJ	1.0802	0.8705	1.2776	0.4974	1.1693	0.4738	1.5879	0.3361	1.9192	0.1703	1.7659	0.375	2.0392	0.169
954	6.92	6.99	43.4	sp|P0C443|RK16_ORYSJ	50S ribosomal protein L16, chloroplastic OS=Oryza sativa subsp. japonica GN=rpl16 PE=3 SV=1	8	ORYSJ	1.0504	0.5388	1.0863	0.3283	1.0312	0.6955	0.941	0.5135	0.8519	0.1458	0.9147	0.2988	0.8773	0.1792
955	6.9	7.43	9.2	sp|Q10M50|CHLH_ORYSJ	Magnesium-chelatase subunit ChlH, chloroplastic OS=Oryza sativa subsp. japonica GN=CHLH PE=1 SV=1	6	ORYSJ	1.1126	0.3334	0.887	0.3816	1.1159	0.3008	0.7748	0.0398	0.7454	0.0277	0.7977	0.0545	0.8464	0.2439
956	6.9	7.08	32.6	sp|Q6AUR2|GLNB_ORYSJ	Nitrogen regulatory protein P-II homolog OS=Oryza sativa subsp. japonica GN=GLB PE=2 SV=1	6	ORYSJ	0.9602	0.8407	0.9892	0.9003	0.9152	0.5369	1.1746	0.3275	1.1667	0.5217	1.1274	0.3838	1.1605	0.4702
957	6.89	6.97	20.5	tr|Q6H8H3|Q6H8H3_ORYSJ	Os02g0652600 protein OS=Oryza sativa subsp. japonica GN=P0491E01.20 PE=2 SV=1	7	ORYSJ	0.9385	0.3359	0.9236	0.2384	0.976	0.7034	1.0962	0.188	1.0406	0.6317	1.0144	0.8849	1.0151	0.913
958	6.88	6.97	24	tr|Q7XUW9|Q7XUW9_ORYSJ	3-oxoacyl-[acyl-carrier-protein] synthase OS=Oryza sativa subsp. japonica GN=OSJNBa0027P08.14 PE=3 SV=2	4	ORYSJ	0.9317	0.8077	0.9294	0.7724	0.9947	0.9701	0.7567	0.2196	0.8403	0.4262	0.7922	0.4203	0.9071	0.6416
959	6.87	17.47	37.5	sp|Q6H5J0|FABI2_ORYSJ	Enoyl-[acyl-carrier-protein] reductase [NADH] 2, chloroplastic OS=Oryza sativa subsp. japonica GN=Os09g0277800 PE=2 SV=1	12	ORYSJ	0.9993	0.997	1.048	0.7622	1.0381	0.8025	1.1951	0.0495	1.2933	0.0284	1.1765	0.1753	1.1888	0.1862
960	6.85	7.24	21.6	tr|Q5N838|Q5N838_ORYSJ	Rhodanese domain-containing protein-like OS=Oryza sativa subsp. japonica GN=B1099D03.45 PE=4 SV=1	5	ORYSJ	1.1694	0.2154	1.0527	0.5292	1.119	0.2193	1.1112	0.542	1.2606	0.1615	1.1191	0.4771	1.2646	0.1931
961	6.85	6.97	55.1	tr|Q5TKP3|Q5TKP3_ORYSJ	Putative 60S ribosomal L28 protein OS=Oryza sativa subsp. japonica GN=OJ1362_G11.15 PE=4 SV=1	5	ORYSJ	0.9318	0.4122	0.9431	0.5147	0.9092	0.2992	1.1474	0.194	1.2172	0.2091	1.1863	0.1108	1.2277	0.1612
962	6.82	6.9	16.8	tr|Q6K5H9|Q6K5H9_ORYSJ	Os02g0600100 protein OS=Oryza sativa subsp. japonica GN=OJ1791_B03.16 PE=4 SV=1	4	ORYSJ	0.8572	0.3425	0.8351	0.1179	0.9324	0.6723	0.9131	0.6679	0.9913	0.9031	0.8739	0.3343	0.8591	0.0874
963	6.81	7.76	37.7	tr|Q84MQ4|Q84MQ4_ORYSJ	60S ribosomal protein L27a-3, putative, expressed OS=Oryza sativa subsp. japonica GN=OSJNBa0030J19.9 PE=3 SV=1	6	ORYSJ	1.0674	0.5861	1.1707	0.1762	1.1474	0.1487	1.1558	0.4663	1.0709	0.7086	1.1704	0.3236	1.0066	0.9645
964	6.81	6.91	27.4	tr|Q9FTH0|Q9FTH0_ORYSJ	10-deacetylbaccatin III-10-O-acetyl transferase-like OS=Oryza sativa subsp. japonica GN=P0410E01.46 PE=4 SV=1	6	ORYSJ	1.0121	0.975	1.0899	0.8084	0.805	0.6492	1.0098	0.9828	1.0741	0.8163	1.0715	0.7677	0.7007	0.1888
965	6.79	6.89	33.9	tr|Q8LR62|Q8LR62_ORYSJ	Os01g0933900 protein OS=Oryza sativa subsp. japonica GN=P0423A12.29 PE=2 SV=1	5	ORYSJ	1.0208	0.8203	0.8672	0.3249	1.0312	0.7475	1.4586	0.1266	1.454	0.0749	1.5619	0.0289	1.4582	0.0947
966	6.79	6.86	24.5	tr|Q6ZJ04|Q6ZJ04_ORYSJ	Ribosomal protein OS=Oryza sativa subsp. japonica GN=OJ1150_A11.31 PE=2 SV=1	5	ORYSJ	0.9723		0.9361		1.1984		1.0208		0.7499		0.8647		0.7393
967	6.78	6.99	22.6	tr|Q7XTB1|Q7XTB1_ORYSJ	Eukaryotic translation initiation factor 3 subunit M OS=Oryza sativa subsp. japonica GN=OSJNBa0068L06.12 PE=3 SV=2	4	ORYSJ	0.9999	0.9996	0.6002	0.2196	1.0645	0.7529	0.5206	0.3573	0.8362	0.4841	0.5858	0.3853	0.6957	0.2
968	6.78	6.89	12	sp|Q93VT8|ACLB1_ORYSJ	ATP-citrate synthase beta chain protein 1 OS=Oryza sativa subsp. japonica GN=ACLB-1 PE=2 SV=1	4	ORYSJ	1.0724	0.3341	0.9623	0.6188	1.0481	0.5751	0.8138	0.1981	0.8278	0.2309	0.8766	0.293	0.8879	0.5515
969	6.77	6.83	39.5	tr|Q7JAI4|Q7JAI4_ORYSJ	NADH dehydrogenase subunit 9 OS=Oryza sativa subsp. japonica GN=nad9 PE=3 SV=2	4	ORYSJ	0.9527	0.5503	0.9047	0.2583	1.0027	0.9728	0.9382	0.635	0.932	0.5618	0.9696	0.7718	1.0046	0.9702
970	6.75	6.84	33.9	sp|Q6ZCR3|GL812_ORYSJ	Germin-like protein 8-12 OS=Oryza sativa subsp. japonica GN=Os08g0231400 PE=2 SV=1	8	ORYSJ	1.0113	0.9015	1.0049	0.9601	0.9137	0.4154	1.6394	0.0324	1.4008	0.0798	1.4371	0.0801	1.2683	0.131
971	6.71	7.21	8.8	tr|Q0DZE3|Q0DZE3_ORYSJ	Phenylalanine ammonia-lyase OS=Oryza sativa subsp. japonica GN=Os02g0626100 PE=2 SV=1	4	ORYSJ	0.8531	0.2644	1.0159	0.8391	0.8389	0.202	0.8424	0.2635	0.7881	0.1209	0.7173	0.0213	0.7527	0.2232
972	6.7	6.76	17.4	tr|Q8LP96|Q8LP96_ORYSJ	Moco containing protein OS=Oryza sativa subsp. japonica GN=OsMCP PE=2 SV=1	4	ORYSJ	1.0367	0.7125	0.8045	0.1152	0.8568	0.1964	0.8576	0.1979	0.7218	0.0566	0.7941	0.1044	0.6954	0.2041
973	6.69	10.76	63.4	sp|Q69TY4|PR2E1_ORYSJ	Peroxiredoxin-2E-1, chloroplastic OS=Oryza sativa subsp. japonica GN=PRXIIE-1 PE=2 SV=1	15	ORYSJ	1.4165	0.2815	1.3003	0.4603	1.102	0.6186	1.7159	0.1066	1.6051	0.1416	1.6945	0.127	1.6455	0.1775
974	6.67	6.84	30.1	tr|Q5JLV2|Q5JLV2_ORYSJ	Os01g0894700 protein OS=Oryza sativa subsp. japonica GN=B1078G07.49 PE=4 SV=1	6	ORYSJ	1.0432	0.6045	0.9853	0.9022	1.096	0.5038	0.9823	0.824	1	1	1.0539	0.5258	1.1243	0.2088
975	6.67	6.75	17.5	sp|Q6ZLK0|OST48_ORYSJ	Dolichyl-diphosphooligosaccharide--protein glycosyltransferase 48 kDa subunit OS=Oryza sativa subsp. japonica GN=OST48 PE=2 SV=1	3	ORYSJ	0.8871	0.5037	0.9329	0.4935	0.9129	0.5112	1.0203	0.8826	0.9522	0.7612	0.9618	0.8447	1.03	0.8399
976	6.66	6.71	23.9	tr|Q6ZBV1|Q6ZBV1_ORYSJ	Os08g0200300 protein OS=Oryza sativa subsp. japonica GN=P0556A11.19 PE=2 SV=1	19	ORYSJ	1.1217	0.2364	1.1675	0.1402	1.1111	0.2691	1.3742	0.0265	1.3858	0.0249	1.368	0.0277	1.3177	0.0382
977	6.65	8.91	22.9	sp|Q336X9|MPK6_ORYSJ	Mitogen-activated protein kinase 6 OS=Oryza sativa subsp. japonica GN=MPK6 PE=2 SV=1	5	ORYSJ	0.8584	0.4225	0.8735	0.5575	0.7622	0.1314	0.764	0.1366	0.7163	0.1743	0.6868	0.1217	0.6244	0.0522
978	6.62	6.89	53	tr|Q69XJ9|Q69XJ9_ORYSJ	Os06g0602600 protein OS=Oryza sativa subsp. japonica GN=P0486H12.21 PE=2 SV=1	5	ORYSJ	1.052	0.8479	1.0292	0.8836	0.9418	0.5966	1.4813	0.32	1.3242	0.2477	1.359	0.3145	1.5622	0.3032
979	6.62	6.68	14.7	sp|Q7XI14|D2HDH_ORYSJ	Probable D-2-hydroxyglutarate dehydrogenase, mitochondrial OS=Oryza sativa subsp. japonica GN=D2HGDH PE=3 SV=1	4	ORYSJ	0.8591	0.1897	0.9977	0.9781	0.8541	0.0863	0.9216	0.499	0.9807	0.7879	0.9301	0.3416	1.2293	0.2825
980	6.61	8.31	21.6	tr|Q6YYV0|Q6YYV0_ORYSJ	CBS domain containing protein-like OS=Oryza sativa subsp. japonica GN=OJ1310_F05.16 PE=2 SV=1	5	ORYSJ	1.0226	0.7811	1.044	0.7669	1.0167	0.8888	1.3704	0.1437	1.3879	0.1789	1.3491	0.1329	1.4719	0.0846
981	6.61	7	19.4	sp|Q9AUV6|UGDH3_ORYSJ	UDP-glucose 6-dehydrogenase 3 OS=Oryza sativa subsp. japonica GN=UGD3 PE=2 SV=1	6	ORYSJ	0.9687	0.6671	0.9336	0.531	0.9563	0.7522	0.8936	0.3402	0.8561	0.3108	0.8849	0.499	0.7599	0.1371
982	6.59	6.67	23.9	tr|Q8HCQ9|Q8HCQ9_ORYSJ	ORFB protein OS=Oryza sativa subsp. japonica GN=orfB PE=4 SV=2	4	ORYSJ	1.0826	0.3672	1.0471	0.5821	1.0177	0.9201	1.1019	0.2859	0.9993	0.9978	1.0802	0.5906	0.9729	0.8364
983	6.59	6.63	49.3	tr|Q7XC09|Q7XC09_ORYSJ	Chloroplast chaperonin 10, putative, expressed OS=Oryza sativa subsp. japonica GN=Os10g0566700 PE=3 SV=1	9	ORYSJ	1.0865	0.5039	1.0652	0.4453	1.0186	0.8155	1.2002	0.2404	1.1765	0.3266	1.1367	0.332	1.0729	0.6492
984	6.58	6.79	11.5	tr|Q6ZKK5|Q6ZKK5_ORYSJ	Putative aminoimidazolecarboximide ribonucleotide transformylase OS=Oryza sativa subsp. japonica GN=OJ1119_C05.21-1 PE=2 SV=1	4	ORYSJ	1.2397	0.2774	1.3206	0.2194	1.2854	0.2406	0.9099	0.5181	0.9054	0.6754	0.9562	0.8872	0.863	0.3776
985	6.57	6.71	40.8	sp|Q10BU2|GL37_ORYSJ	Germin-like protein 3-7 OS=Oryza sativa subsp. japonica GN=GER7 PE=2 SV=1	5	ORYSJ	0.9374	0.6699	0.7679	0.0997	1.2665	0.1199	1.0651	0.8867	0.9893	0.9782	1.063	0.8816	1.2554	0.6965
986	6.54	8.05	21.3	tr|Q5SN59|Q5SN59_ORYSJ	Os01g0665400 protein OS=Oryza sativa subsp. japonica GN=P0003E08.21 PE=3 SV=1	6	ORYSJ	1.2184	0.8915	1.0877	0.9566	1.171	0.9127	1.3385	0.8443	1.195	0.9075	1.0625	0.9672	1.5559	0.7605
987	6.54	6.63	45.2	tr|Q5N9F1|Q5N9F1_ORYSJ	Os01g0866700 protein OS=Oryza sativa subsp. japonica GN=P0505D12.39 PE=2 SV=1	4	ORYSJ	0.9542	0.6299	0.8778	0.4291	0.9351	0.6896	1.5088	0.1612	1.4356	0.0929	1.3955	0.1302	1.5413	0.1699
988	6.51	6.79	24.4	sp|Q0JG75|PSB28_ORYSJ	Photosystem II reaction center PSB28 protein, chloroplastic OS=Oryza sativa subsp. japonica GN=PSB28 PE=2 SV=2	5	ORYSJ	0.8236		0.8865		0.9543		1.0705		1.0475		0.9462		0.8613
989	6.51	6.74	26.7	tr|B9F7D0|B9F7D0_ORYSJ	Os03g0279950 protein OS=Oryza sativa subsp. japonica GN=Os03g0279950 PE=4 SV=1	5	ORYSJ	1.0123	0.8611	0.9664	0.6308	1.0364	0.6163	0.8946	0.1667	0.8406	0.0589	0.8975	0.1765	0.9486	0.6139
990	6.5	6.62	26.4	tr|Q6ZI49|Q6ZI49_ORYSJ	Os02g0596000 protein OS=Oryza sativa subsp. japonica GN=OJ1126_D09.34 PE=2 SV=1	4	ORYSJ	0.9753	0.7389	0.9948	0.9673	1.0384	0.7357	0.9201	0.3017	0.8569	0.1615	0.9074	0.2356	0.8378	0.2554
991	6.49	6.54	16	tr|Q0J1G2|Q0J1G2_ORYSJ	Os09g0442300 protein OS=Oryza sativa subsp. japonica GN=Os09g0442300 PE=2 SV=1	4	ORYSJ	0.8809	0.561	0.9142	0.8014	0.9051	0.7183	1.0903	0.7913	1.0706	0.7264	1.1536	0.3892	1.223	0.2937
992	6.47	7.8	33.1	sp|Q75M08|PDI21_ORYSJ	Protein disulfide isomerase-like 2-1 OS=Oryza sativa subsp. japonica GN=PDIL2-1 PE=2 SV=2	11	ORYSJ	0.9218	0.3403	0.9931	0.9321	0.9176	0.3896	0.7997	0.2345	0.8595	0.1799	0.8257	0.2649	0.7729	0.2029
993	6.46	6.5	15.9	tr|Q656J2|Q656J2_ORYSJ	Reticulon-like protein OS=Oryza sativa subsp. japonica GN=P0564B04.17 PE=2 SV=1	4	ORYSJ	1.0497	0.5593	1.022	0.7855	1.0039	0.9612	0.9892	0.9099	0.9332	0.6756	0.9316	0.4029	0.9727	0.8324
994	6.45	6.5	26.7	tr|Q6AVS5|Q6AVS5_ORYSJ	Expressed protein OS=Oryza sativa subsp. japonica GN=OSJNBa0027J18.5 PE=2 SV=1	4	ORYSJ	1.0238	0.9007	1.1184	0.4578	1.1438	0.3699	1.1861	0.1807	1.2942	0.2055	1.2193	0.084	1.3814	0.0474
995	6.44	6.58	39.9	tr|Q0J0Q8|Q0J0Q8_ORYSJ	Os09g0502000 protein OS=Oryza sativa subsp. japonica GN=Os09g0502000 PE=2 SV=1	5	ORYSJ	1.0171	0.869	1.0497	0.5094	0.9988	0.9865	0.9842	0.8359	1.0049	0.9708	0.9837	0.8185	0.9028	0.2029
996	6.44	6.48	17.5	tr|Q69QQ2|Q69QQ2_ORYSJ	Os09g0482200 protein OS=Oryza sativa subsp. japonica GN=P0463D04.36 PE=3 SV=1	3	ORYSJ	0.888	0.3082	0.9932	0.9248	0.8365	0.0936	0.9511	0.5687	1.0037	0.9722	0.8941	0.3407	0.88	0.2962
997	6.43	6.57	61	tr|A3C7Z3|A3C7Z3_ORYSJ	Non-specific lipid-transfer protein OS=Oryza sativa subsp. japonica GN=Os11g0115466 PE=2 SV=1	12	ORYSJ	0.9165		0.9603		0.9575		1.9319		1.7071		1.5866		1.5984
998	6.43	6.47	20	tr|Q5SMV5|Q5SMV5_ORYSJ	Carboxypeptidase OS=Oryza sativa subsp. japonica GN=P0470C02.1 PE=2 SV=1	7	ORYSJ	0.9146	0.375	0.837	0.0799	0.8407	0.0545	0.8998	0.3945	0.886	0.174	0.9518	0.5531	0.9351	0.7704
999	6.43	6.47	15.7	tr|Q5JL23|Q5JL23_ORYSJ	ABC-type transport system-like OS=Oryza sativa subsp. japonica GN=P0459B04.5 PE=2 SV=1	4	ORYSJ	0.9525	0.6257	0.9706	0.741	0.8295	0.0859	0.8034	0.2173	0.8597	0.1371	0.8558	0.3195	0.8382	0.1066
1000	6.43	6.47	34.4	sp|Q7XKD0|TRXX_ORYSJ	Thioredoxin X, chloroplastic OS=Oryza sativa subsp. japonica GN=TRX-X PE=2 SV=1	3	ORYSJ	1.0355	0.6644	1.0704	0.4178	1.1471	0.1548	1.1605	0.2786	1.1619	0.2304	1.1667	0.1611	1.138	0.1738
1001	6.43	6.47	37	tr|Q7XLD7|Q7XLD7_ORYSJ	OSJNBa0070C17.11 protein OS=Oryza sativa subsp. japonica GN=OSJNBa0070C17.11 PE=4 SV=2	4	ORYSJ	0.9617	0.9186	1.0355	0.9103	0.8804	0.5819	1.2915	0.5802	0.93	0.8638	1.0621	0.861	1.0328	0.9283
1002	6.42	6.46	26.6	tr|Q2QND8|Q2QND8_ORYSJ	Os12g0569300 protein OS=Oryza sativa subsp. japonica GN=LOC_Os12g38150 PE=2 SV=1	4	ORYSJ	0.8943	0.6627	0.8458	0.4403	0.875	0.5517	1.2931	0.394	1.2659	0.4713	1.2292	0.5353	1.0838	0.8181
1003	6.41	6.45	16.9	tr|Q8RU06|Q8RU06_ORYSJ	Cellulase containing protein, expressed OS=Oryza sativa subsp. japonica GN=OJ1208D02.5 PE=2 SV=1	6	ORYSJ	0.7872	0.3426	0.7782	0.1257	0.9479	0.7761	1.3139	0.1933	1.3185	0.0834	1.1785	0.4139	1.4047	0.1042
1004	6.41	6.45	21	tr|Q5ZDE7|Q5ZDE7_ORYSJ	Peroxidase OS=Oryza sativa subsp. japonica GN=P0416G11.30 PE=3 SV=1	5	ORYSJ	0.8292	0.0587	0.9382	0.3716	0.9151	0.2672	1.2144	0.3698	0.9838	0.8799	1.0499	0.6804	1.1589	0.4763
1005	6.4	6.53	31.9	tr|Q5Z9S4|Q5Z9S4_ORYSJ	40S ribosomal protein S24 OS=Oryza sativa subsp. japonica GN=P0458E11.17 PE=3 SV=1	6	ORYSJ	0.8886	0.6855	0.8791	0.5907	0.9981	0.9904	1.0667	0.8058	1.0499	0.7527	0.9765	0.9169	1.0229	0.8575
1006	6.37	6.83	30.1	tr|Q6L510|Q6L510_ORYSJ	60S ribosomal protein L36 OS=Oryza sativa subsp. japonica GN=OJ1281_H05.4 PE=2 SV=1	4	ORYSJ	0.9563	0.576	1.0678	0.4266	0.95	0.5239	1.254	0.0928	1.4232	0.0304	1.2737	0.0798	1.2611	0.0469
1007	6.37	6.41	12.9	sp|Q5JK35|BGL05_ORYSJ	Beta-glucosidase 5 OS=Oryza sativa subsp. japonica GN=BGLU5 PE=2 SV=1	4	ORYSJ	1.3096	0.176	1.2092	0.2406	0.9816	0.87	1.595	0.1763	1.1843	0.2039	1.4282	0.0635	1.213	0.1714
1008	6.36	6.42	20.6	sp|Q6ATB2|CRSH2_ORYSJ	Probable GTP diphosphokinase CRSH2, chloroplastic OS=Oryza sativa subsp. japonica GN=CRSH2 PE=2 SV=1	5	ORYSJ	0.9363	0.7229	0.8632	0.2843	0.956	0.6507	0.5599	0.0554	0.4937	0.047	0.5497	0.1796	0.4725	0.1139
1009	6.35	24.17	70.3	tr|Q0J5J5|Q0J5J5_ORYSJ	G-box binding factor OS=Oryza sativa subsp. japonica GN=Os08g0430500 PE=2 SV=1	21	ORYSJ	1.063	0.3716	1.1307	0.0958	1.0694	0.3129	0.9269	0.2607	0.8754	0.0758	0.8787	0.0868	0.892	0.223
1010	6.34	6.38	11.1	tr|Q8GTK2|Q8GTK2_ORYSJ	Carboxypeptidase OS=Oryza sativa subsp. japonica GN=P0047B07.116 PE=3 SV=1	4	ORYSJ	0.8413	0.3325	1.1314	0.7212	0.9754	0.8531	1.1481	0.4811	1.242	0.2325	1.2952	0.0857	1.0471	0.8081
1011	6.33	6.37	19.7	sp|Q8S2G0|ISPE_ORYSJ	4-diphosphocytidyl-2-C-methyl-D-erythritol kinase, chloroplastic OS=Oryza sativa subsp. japonica GN=ISPE PE=2 SV=1	3	ORYSJ	1.0358	0.6915	0.9384	0.4781	1.0871	0.4786	0.9364	0.3602	0.8699	0.0952	0.9301	0.454	0.9267	0.693
1012	6.32	6.45	17.4	sp|Q75IM9|IVD_ORYSJ	Isovaleryl-CoA dehydrogenase, mitochondrial OS=Oryza sativa subsp. japonica GN=Os05g0125500 PE=2 SV=2	4	ORYSJ	1.0638	0.6112	0.8978	0.3845	1.0253	0.7678	1.0372	0.6995	0.8905	0.446	1.1384	0.2892	0.8783	0.3953
1013	6.32	6.45	22.9	tr|Q851N3|Q851N3_ORYSJ	Expressed protein OS=Oryza sativa subsp. japonica GN=OSJNBa0042I09.11 PE=2 SV=1	5	ORYSJ	0.6148	0.0429	0.7318	0.1664	0.7152	0.195	0.7148	0.0902	0.6433	0.1589	0.6665	0.0621	0.8009	0.2827
1014	6.31	55.1	47.3	tr|Q6V9T1|Q6V9T1_ORYSJ	Glycine dehydrogenase P protein OS=Oryza sativa subsp. japonica GN=Os01g0711400 PE=2 SV=1	48	ORYSJ	0.8438	0.3881	0.8376	0.4911	0.9353	0.5716	0.5332	0.0419	0.519	0.0468	0.5342	0.0193	0.5419	0.0814
1015	6.31	6.46	22.6	tr|Q5JLP6|Q5JLP6_ORYSJ	Os01g0939700 protein OS=Oryza sativa subsp. japonica GN=B1150F11.18-1 PE=2 SV=1	5	ORYSJ	0.739	0.1521	0.8497	0.1834	0.9024	0.3348	0.9373	0.5118	0.9719	0.761	0.8669	0.2234	0.934	0.742
1016	6.31	6.43	53.9	tr|Q0DA95|Q0DA95_ORYSJ	Os06g0667500 protein (Fragment) OS=Oryza sativa subsp. japonica GN=Os06g0667500 PE=4 SV=1	5	ORYSJ	0.823	0.1503	0.9394	0.5564	0.8856	0.5453	1.0664	0.6159	1.0046	0.9791	0.9687	0.7789	0.9293	0.4769
1017	6.3	6.33	21.9	tr|Q6K258|Q6K258_ORYSJ	Os09g0270900 protein OS=Oryza sativa subsp. japonica GN=B1012G04.31 PE=4 SV=1	5	ORYSJ	0.8834	0.4367	0.9596	0.7528	0.8964	0.4763	1.2033	0.5236	1.0565	0.6932	0.9296	0.8269	0.9158	0.5453
1018	6.29	11.05	40.5	tr|Q7XR19|Q7XR19_ORYSJ	60S ribosomal protein L6 OS=Oryza sativa subsp. japonica GN=OSJNBb0022F23.11 PE=2 SV=2	6	ORYSJ	0.9381	0.6096	0.9624	0.7589	0.9809	0.8477	1.2647	0.2704	1.2299	0.1801	1.09	0.5347	1.2255	0.2095
1019	6.29	6.47	15.9	tr|Q8GTK9|Q8GTK9_ORYSJ	Putative asparaginyl-tRNA synthetase, chloroplast/mitochondrial OS=Oryza sativa subsp. japonica GN=OJ1753_E03.117 PE=3 SV=1	3	ORYSJ	1.0202	0.7653	1.1114	0.4385	0.8909	0.1359	0.7192	0.0053	0.7494	0.0161	0.7245	0.0129	0.7289	0.0211
1020	6.28	6.32	8.7	sp|P0C328|NU5C_ORYSJ	NAD(P)H-quinone oxidoreductase subunit 5, chloroplastic OS=Oryza sativa subsp. japonica GN=ndhF PE=3 SV=1	3	ORYSJ	0.9372	0.4407	0.9986	0.9935	0.8744	0.1722	0.7399	0.1079	0.6847	0.0599	0.6946	0.017	0.6101	0.0193
1021	6.28	6.32	29.6	tr|Q6Z9F9|Q6Z9F9_ORYSJ	Os08g0440100 protein OS=Oryza sativa subsp. japonica GN=P0528B09.3 PE=2 SV=1	4	ORYSJ	1.0173	0.916	1.0815	0.6503	1.0203	0.8418	1.2585	0.3502	1.1531	0.4509	1.1521	0.4452	1.3471	0.3119
1022	6.27	8.64	17	tr|Q6ZBK6|Q6ZBK6_ORYSJ	Os08g0519400 protein OS=Oryza sativa subsp. japonica GN=P0689E12.19 PE=4 SV=1	6	ORYSJ	0.9577	0.6675	0.8664	0.1959	0.9915	0.9607	1.2154	0.1895	1.0853	0.4224	1.1698	0.1728	1.1593	0.2305
1023	6.25	6.42	36.2	tr|Q69MW7|Q69MW7_ORYSJ	DNA binding protein PF1 OS=Oryza sativa subsp. japonica GN=OSJNBb0014M19.7 PE=2 SV=1	8	ORYSJ	0.9008	0.2973	0.8277	0.0744	0.8094	0.0957	1.0083	0.9375	0.9608	0.794	0.925	0.6156	0.9905	0.9749
1024	6.25	6.29	14.2	tr|Q8H2L4|Q8H2L4_ORYSJ	ABC1 family protein kinase-like protein OS=Oryza sativa subsp. japonica GN=OSJNBa0016A21.106 PE=4 SV=1	3	ORYSJ	0.8244	0.7318	0.8329	0.5573	0.6201	0.2327	0.5726	0.1214	0.849	0.6028	0.5629	0.0829	0.5949	0.3041
1025	6.25	6.28	13.9	sp|P37890|CBP1_ORYSJ	Serine carboxypeptidase 1 OS=Oryza sativa subsp. japonica GN=CBP1 PE=2 SV=1	4	ORYSJ	1.007	0.9784	0.9677	0.7856	0.9837	0.9356	0.9105	0.6421	1.1499	0.2357	1.0779	0.6006	1.1287	0.2829
1026	6.23	6.36	14.7	tr|Q9LJ04|Q9LJ04_ORYSJ	Putative UBP1 interacting protein 1a OS=Oryza sativa subsp. japonica GN=P0499C11.21 PE=2 SV=1	4	ORYSJ	0.8102	0.4611	0.7175	0.3522	0.8308	0.4184	1.0943	0.7372	0.7558	0.6803	0.8574	0.9427	2.61	0.6109
1027	6.23	6.29	18.4	sp|Q7XSQ9|PIP12_ORYSJ	Probable aquaporin PIP1-2 OS=Oryza sativa subsp. japonica GN=PIP1-2 PE=2 SV=3	4	ORYSJ	0.9992	0.9971	0.9772	0.874	1.0007	0.9958	0.9669	0.8026	1.0691	0.6359	1.0618	0.667	1.0698	0.8301
1028	6.22	7.33	17.8	sp|Q10LH0|DCVR_ORYSJ	Divinyl chlorophyllide a 8-vinyl-reductase, chloroplastic OS=Oryza sativa subsp. japonica GN=DVR PE=3 SV=1	4	ORYSJ	0.7675	0.172	0.8618	0.3514	0.9806	0.816	0.641	0.0703	0.6409	0.0328	0.8031	0.1723	0.7591	0.0846
1029	6.22	6.24	21.1	tr|Q6Z8P2|Q6Z8P2_ORYSJ	Aminoacylase-1 OS=Oryza sativa subsp. japonica GN=P0711H09.5 PE=3 SV=1	5	ORYSJ	0.9977	0.9759	1.0074	0.9332	0.9942	0.9609	1.021	0.8305	1.2145	0.1877	1.0347	0.8017	1.0521	0.6757
1030	6.21	6.24	26.2	sp|Q70G58|NTRC_ORYSJ	Thioredoxin reductase NTRC OS=Oryza sativa subsp. japonica GN=Os07g0657900 PE=1 SV=2	11	ORYSJ	0.9712	0.8909	1.0122	0.8777	1.0626	0.462	0.8107	0.1662	0.7293	0.0543	0.7898	0.0473	0.7153	0.0798
1031	6.19	6.22	20.9	sp|Q7XSN6|GL41_ORYSJ	Germin-like protein 4-1 OS=Oryza sativa subsp. japonica GN=Os04g0617900 PE=2 SV=2	7	ORYSJ	0.6452	0.265	0.6791	0.2177	0.7393	0.2353	0.7001	0.4553	0.7557	0.6089	0.6088	0.5038	0.4844	0.1671
1032	6.16	6.28	30	tr|Q6K674|Q6K674_ORYSJ	Os02g0794400 protein OS=Oryza sativa subsp. japonica GN=P0700F06.32 PE=4 SV=1	3	ORYSJ	1.0635	0.5473	1.1183	0.2516	1.1186	0.1203	1.1373	0.24	1.2227	0.1684	1.1856	0.4162	1.2075	0.1945
1033	6.16	6.19	27.9	tr|Q10QU7|Q10QU7_ORYSJ	Eukaryotic translation initiation factor 3 subunit K OS=Oryza sativa subsp. japonica GN=Os03g0182700 PE=2 SV=1	3	ORYSJ	1.2325	0.4889	1.1872	0.6625	1.1652	0.627	1.4815	0.4178	1.5949	0.2832	1.446	0.4387	1.3163	0.49
1034	6.16	6.18	29.5	tr|Q7XLG4|Q7XLG4_ORYSJ	Cytochrome b-c1 complex subunit Rieske, mitochondrial OS=Oryza sativa subsp. japonica GN=OSJNBa0039C07.12 PE=2 SV=2	4	ORYSJ	0.8636	0.2871	0.8777	0.5105	0.898	0.3348	1.0499	0.8514	1.0353	0.9045	1.0798	0.6988	1.2146	0.5486
1035	6.15	6.17	20.8	tr|Q0JNQ7|Q0JNQ7_ORYSJ	ATP-dependent Clp protease proteolytic subunit OS=Oryza sativa subsp. japonica GN=Os01g0271400 PE=3 SV=1	3	ORYSJ	1.1071	0.8588	1.1008	0.8398	1.1178	0.8147	1.1755	0.7738	0.9385	0.9251	1.1041	0.8556	1.1122	0.841
1036	6.13	24.47	34.9	tr|Q5KQH5|Q5KQH5_ORYSJ	'putative 2,3-bisphosphoglycerate-independent phosphoglycerate mutase OS=Oryza sativa subsp. japonica GN=Os05g0482700 PE=4 SV=1	14	ORYSJ	0.988	0.9719	0.8361	0.3827	0.9172	0.8717	0.7229	0.5095	0.7951	0.7388	0.6712	0.2481	0.9568	0.9023
1037	6.13	6.15	38.9	sp|Q84TB3|ADF4_ORYSJ	Actin-depolymerizing factor 4 OS=Oryza sativa subsp. japonica GN=ADF4 PE=2 SV=1	3	ORYSJ	0.9	0.3611	0.9333	0.4431	0.9268	0.3826	1.0337	0.804	1.0057	0.9728	0.9973	0.984	0.8221	0.4365
1038	6.12	6.13	30.3	tr|Q0D9S5|Q0D9S5_ORYSJ	Os06g0701400 protein OS=Oryza sativa subsp. japonica GN=Os06g0701400 PE=2 SV=1	4	ORYSJ	1.1437	0.4289	1.096	0.3155	1.3066	0.2313	1.2674	0.027	1.2827	0.0935	1.3241	0.0325	1.3292	0.0149
1039	6.09	6.37	9.5	sp|Q6ZHZ1|SPSA4_ORYSJ	Probable sucrose-phosphate synthase 4 OS=Oryza sativa subsp. japonica GN=SPS4 PE=2 SV=1	4	ORYSJ	1.1028	0.4946	1.0838	0.7941	1.0772	0.7449	0.8139	0.2167	0.8165	0.1555	0.8392	0.1993	0.9072	0.6413
1040	6.09	6.26	46.7	tr|Q7XBW1|Q7XBW1_ORYSJ	NADH-ubiquinone oxidoreductase, putative, expressed OS=Oryza sativa subsp. japonica GN=OSJNBa0027L23.4 PE=4 SV=1	4	ORYSJ	0.9851	0.8662	1.075	0.6237	1.0283	0.8494	1.334	0.1292	1.376	0.0747	1.4364	0.0516	1.4522	0.0691
1041	6.09	6.14	30.1	tr|Q65XV6|Q65XV6_ORYSJ	Os05g0111200 protein OS=Oryza sativa subsp. japonica GN=P0016H04.12 PE=2 SV=1	7	ORYSJ	1.0447	0.7968	1.2117	0.3415	0.9882	0.9499	1.0216	0.9155	0.9283	0.7291	0.958	0.8506	0.7454	0.2227
1042	6.09	6.11	32.3	tr|Q7XTE4|Q7XTE4_ORYSJ	OSJNBa0033G05.15 protein OS=Oryza sativa subsp. japonica GN=OSJNBa0033G05.15 PE=4 SV=2	4	ORYSJ	0.985	0.8728	1.0419	0.6717	1.0302	0.7551	0.8573	0.2066	0.8592	0.2309	0.8383	0.1691	0.8951	0.3148
1043	6.09	6.1	23.9	tr|Q851F5|Q851F5_ORYSJ	Os03g0729300 protein OS=Oryza sativa subsp. japonica GN=OSJNBb0011H13.7 PE=2 SV=1	3	ORYSJ	1.0506	0.7446	0.9226	0.3938	1.0172	0.9065	1.0605	0.7321	1.1009	0.3742	1.0731	0.6031	0.9697	0.8236
1044	6.08	8.59	48.4	tr|Q0DEU6|Q0DEU6_ORYSJ	Os06g0134000 protein OS=Oryza sativa subsp. japonica GN=Os06g0134000 PE=2 SV=1	5	ORYSJ	1.1227	0.2914	1.1039	0.3479	1.0824	0.434	1.1845	0.4036	1.1937	0.3531	1.2825	0.0923	1.1986	0.4893
1045	6.08	6.09	38.8	tr|Q2R0I1|Q2R0I1_ORYSJ	Dirigent-like protein, expressed OS=Oryza sativa subsp. japonica GN=Os11g0644750 PE=4 SV=1	11	ORYSJ	0.8404	0.3451	0.8782	0.4334	0.8757	0.4254	1.2278	0.58	1.0827	0.8485	1.2087	0.6302	1.2324	0.3956
1046	6.07	6.08	21.2	tr|Q6ZCC2|Q6ZCC2_ORYSJ	Peroxidase OS=Oryza sativa subsp. japonica GN=P0498H04.27 PE=3 SV=1	3	ORYSJ	0.649	0.3995	0.721	0.1492	0.7471	0.1382	0.7478	0.2852	0.7794	0.4116	0.7583	0.1893	0.8189	0.307
1047	6.07	6.08	20.9	tr|Q10SV7|Q10SV7_ORYSJ	Expressed protein OS=Oryza sativa subsp. japonica GN=Os03g0109700 PE=2 SV=1	3	ORYSJ	0.8277	0.0891	0.8446	0.1383	0.8254	0.1882	0.6264	0.0437	0.6184	0.0354	0.6247	0.0715	0.5687	0.0144
1048	6.06	6.19	17.1	tr|Q9FYR9|Q9FYR9_ORYSJ	Class III chitinase OS=Oryza sativa subsp. japonica GN=chib1 PE=2 SV=1	3	ORYSJ	0.7222	0.2643	0.8291	0.1685	0.9982	0.9896	1.4566	0.2901	1.2026	0.4889	1.2362	0.1408	1.1675	0.6048
1049	6.06	6.09	19	sp|Q53WK4|NAP1B_ORYSJ	Nucleosome assembly protein 1;2 OS=Oryza sativa subsp. japonica GN=NAP1;2 PE=2 SV=1	3	ORYSJ	1.0808	0.3088	0.991	0.8997	1.0055	0.9391	1.03	0.8763	1.01	0.9601	1.0261	0.8181	0.954	0.7894
1050	6.06	6.07	30.8	tr|Q94EA4|Q94EA4_ORYSJ	Os01g0731100 protein OS=Oryza sativa subsp. japonica GN=P0435H01.33 PE=2 SV=1	3	ORYSJ	1.022	0.8716	0.985	0.8892	0.9348	0.4322	0.9166	0.4737	0.8337	0.326	0.8408	0.1256	0.8516	0.2971
1051	6.06	6.07	22.2	tr|Q6L4L8|Q6L4L8_ORYSJ	Os05g0361900 protein OS=Oryza sativa subsp. japonica GN=Os05g0361900 PE=2 SV=1	3	ORYSJ	1.0564	0.7892	1.1717	0.4238	1.1239	0.5672	0.8704	0.3639	1.0811	0.4709	0.9782	0.9332	1.0606	0.7579
1052	6.06	6.07	22.1	tr|Q84J40|Q84J40_ORYSJ	Putative uncharacterized protein OJ1012B02.19 OS=Oryza sativa subsp. japonica GN=OJ1012B02.19 PE=4 SV=1	3	ORYSJ	0.8425	0.568	0.8053	0.6663	0.9715	0.9115	0.8689	0.4875	1.1484	0.4426	0.9725	0.9472	0.9329	0.8966
1053	6.06	6.06	13.3	tr|Q5VRC9|Q5VRC9_ORYSJ	Os01g0179300 protein OS=Oryza sativa subsp. japonica GN=P0509B06.20 PE=4 SV=1	4	ORYSJ	1.3191	0.0776	1.3389	0.0706	1.2165	0.139	1.5743	0.0843	1.3823	0.221	1.4751	0.1729	1.7231	0.0219
1054	6.05	6.06	13.4	tr|Q6H7I7|Q6H7I7_ORYSJ	Carboxypeptidase OS=Oryza sativa subsp. japonica GN=OJ1643_A10.33-1 PE=2 SV=1	3	ORYSJ	0.9538	0.5612	0.896	0.2297	0.9837	0.8455	1.2088	0.0808	1.0479	0.5651	1.1234	0.2935	1.2026	0.0865
1055	6.04	6.17	29.5	tr|Q7XHB3|Q7XHB3_ORYSJ	Peroxidase OS=Oryza sativa subsp. japonica GN=OSJNBa0015O22.19 PE=2 SV=1	8	ORYSJ	0.961	0.7583	0.8995	0.4618	0.8529	0.3288	1.1286	0.5087	1.0498	0.7447	1.0238	0.894	1.038	0.8305
1056	6.04	6.06	10.7	tr|Q0DA62|Q0DA62_ORYSJ	Os06g0675700 protein OS=Oryza sativa subsp. japonica GN=Os06g0675700 PE=3 SV=1	4	ORYSJ	0.9629	0.7837	1.0049	0.9707	0.9793	0.9039	1.2101	0.047	1.258	0.0384	1.2047	0.066	1.2486	0.1044
1057	6.03	8.05	23	sp|P25766|RLGP1_ORYSJ	Ras-related protein RGP1 OS=Oryza sativa subsp. japonica GN=RGP1 PE=2 SV=2	4	ORYSJ	1.0033	0.9726	0.8176	0.167	0.9442	0.5629	1.1556	0.2264	1.122	0.3043	1.3606	0.0716	1.1843	0.1804
1058	6.03	6.18	30.4	tr|Q0DST1|Q0DST1_ORYSJ	Os03g0289400 protein OS=Oryza sativa subsp. japonica GN=Os03g0289400 PE=4 SV=1	4	ORYSJ	0.768	0.0991	0.8405	0.0965	0.8083	0.061	0.8173	0.068	0.7937	0.2074	0.8024	0.4412	0.7802	0.0417
1059	6.03	6.07	15.8	tr|Q6Z0G0|Q6Z0G0_ORYSJ	GrpE protein homolog OS=Oryza sativa subsp. japonica GN=OSJNBa0062G05.3 PE=2 SV=1	3	ORYSJ	0.944	0.5779	0.897	0.4928	0.9176	0.571	1.1234	0.7185	1.2671	0.2121	1.0949	0.7044	1.3145	0.218
1060	6.03	6.04	16.2	sp|Q7XR60|MTK2_ORYSJ	Methylthioribose kinase 2 OS=Oryza sativa subsp. japonica GN=MTK2 PE=2 SV=1	3	ORYSJ	0.922	0.6012	0.8352	0.2792	0.8966	0.2754	0.7251	0.0532	0.8037	0.1019	0.7806	0.0387	0.8478	0.1071
1061	6.03	6.04	13.4	tr|Q8H053|Q8H053_ORYSJ	Putative dihydrodipicolinate reductase-like protein OS=Oryza sativa subsp. japonica GN=OJ1263H11.2 PE=4 SV=1	4	ORYSJ	1.0889	0.3712	1.0477	0.5615	1.0523	0.5271	0.9748	0.8072	0.9639	0.7176	0.8367	0.1769	0.9541	0.7147
1062	6.03	6.04	15.8	sp|Q6ZIK0|GTOMC_ORYSJ	Probable tocopherol O-methyltransferase, chloroplastic OS=Oryza sativa subsp. japonica GN=VTE4 PE=2 SV=1	3	ORYSJ	0.9099	0.4726	1.128	0.2838	0.9673	0.8144	0.7419	0.375	0.7854	0.1507	0.8357	0.5069	0.8392	0.1924
1063	6.03	6.03	23.7	tr|Q7XTJ6|Q7XTJ6_ORYSJ	OSJNBa0020P07.8 protein OS=Oryza sativa subsp. japonica GN=OSJNBa0020P07.8 PE=4 SV=2	4	ORYSJ	1.1428	0.4185	0.8962	0.4798	0.9673	0.8773	1.0004	0.9981	0.8313	0.505	0.8444	0.5297	1	0.9998
1064	6.02	6.95	21.3	sp|Q10R17|PURA1_ORYSJ	Adenylosuccinate synthetase 1, chloroplastic OS=Oryza sativa subsp. japonica GN=PURA1 PE=2 SV=1	8	ORYSJ	1.0758	0.7419	1.1542	0.5139	0.9398	0.5803	1.1181	0.5966	0.7603	0.0897	1.0754	0.4998	0.8666	0.2486
1065	6.02	6.91	24.9	tr|Q6Z2T4|Q6Z2T4_ORYSJ	Putative ATPase OS=Oryza sativa subsp. japonica GN=OJ1734_E02.41 PE=4 SV=1	8	ORYSJ	1.0696	0.674	1.0882	0.7069	1.5603	0.1687	0.9617	0.6692	1.1871	0.4206	0.9555	0.8672	0.9721	0.8679
1066	6.02	6.29	21	tr|Q5N7L5|Q5N7L5_ORYSJ	Met-tRNAi formyl transferase-like OS=Oryza sativa subsp. japonica GN=P0519D04.22 PE=2 SV=1	5	ORYSJ	0.9324	0.6275	0.9143	0.6677	0.8483	0.3446	0.726	0.1911	0.8154	0.2872	0.9056	0.7011	0.7172	0.2703
1067	6.02	6.19	10	tr|C7J8C9|C7J8C9_ORYSJ	Os11g0105750 protein (Fragment) OS=Oryza sativa subsp. japonica GN=Os11g0105750 PE=4 SV=1	3	ORYSJ	1.1101	0.5181	1.0115	0.9449	0.9191	0.6572	0.8951	0.1859	0.8713	0.1657	0.9944	0.9589	0.8035	0.2686
1068	6.02	6.14	24	tr|Q6F2V2|Q6F2V2_ORYSJ	Expressed protein OS=Oryza sativa subsp. japonica GN=OSJNBa0010D22.23 PE=2 SV=1	4	ORYSJ	1.0336	0.8035	0.9539	0.7487	0.8648	0.3953	0.9206	0.572	0.827	0.3192	0.8481	0.4295	0.8935	0.4737
1069	6.02	6.04	13.5	tr|Q69S79|Q69S79_ORYSJ	Os02g0575500 protein OS=Oryza sativa subsp. japonica GN=P0703B01.21-1 PE=4 SV=1	3	ORYSJ	0.8112	0.1248	0.8483	0.3452	0.7422	0.1347	0.7908	0.264	0.7652	0.1236	0.6613	0.0882	0.6922	0.1368
1070	6.02	6.02	17.3	tr|Q851F8|Q851F8_ORYSJ	Putative uncharacterized protein OSJNBb0011H13.4 OS=Oryza sativa subsp. japonica GN=OSJNBb0011H13.4 PE=4 SV=1	3	ORYSJ	1.1115	0.4798	0.9846	0.9015	1.1029	0.505	1.0793	0.5824	1.0534	0.6932	1.17	0.5109	0.8881	0.4435
1071	6.02	6.02	32.1	sp|Q851Y7|GRXS7_ORYSJ	Monothiol glutaredoxin-S7, chloroplastic OS=Oryza sativa subsp. japonica GN=GRXS7 PE=2 SV=1	8	ORYSJ	0.995	0.9588	1.0047	0.9713	0.9758	0.8002	1.0547	0.5975	1.1097	0.3456	1.0204	0.8353	1.0134	0.8927
1072	6.02	6.02	24.6	tr|Q8W0E8|Q8W0E8_ORYSJ	Putative NADH2 dehydrogenase (Ubiquinone) chain PSST OS=Oryza sativa subsp. japonica GN=P0690B02.5 PE=3 SV=1	3	ORYSJ	1.1872	0.3603	1.2111	0.42	0.9955	0.9823	0.9906	0.9106	1.0039	0.9738	1.0763	0.4224	0.8778	0.3772
1073	6.01	32.31	71.5	tr|Q10P35|Q10P35_ORYSJ	Enolase 2, putative, expressed OS=Oryza sativa subsp. japonica GN=Os03g0248600 PE=2 SV=1	33	ORYSJ	1.0145	0.8544	1.0259	0.7498	1.0402	0.6259	0.8869	0.1954	0.9064	0.2684	0.9162	0.3127	0.867	0.4229
1074	6.01	21.66	35.8	tr|Q10SR3|Q10SR3_ORYSJ	70 kDa heat shock protein OS=Oryza sativa subsp. japonica GN=Os03g0113700 PE=2 SV=1	28	ORYSJ	1.0088	0.9834	1.0058	0.9842	0.9984	0.9944	1.2941	0.4714	1.2598	0.5753	1.2214	0.5566	1.1243	0.7698
1075	6.01	10.1	41	tr|Q6L4S3|Q6L4S3_ORYSJ	Os05g0591900 protein OS=Oryza sativa subsp. japonica GN=P0663C08.5 PE=2 SV=1	8	ORYSJ	0.7388	0.067	0.8167	0.1355	0.8207	0.1383	0.8534	0.5013	0.8486	0.1842	0.795	0.1231	0.8244	0.4103
1076	6.01	6.13	21	tr|Q7F229|Q7F229_ORYSJ	Os07g0260300 protein OS=Oryza sativa subsp. japonica GN=OJ1370_E02.126 PE=2 SV=1	3	ORYSJ	0.9091	0.4485	0.9936	0.9685	0.9696	0.9046	0.9588	0.6623	0.9132	0.3885	0.9749	0.7875	0.8826	0.4452
1077	6.01	6.04	36.3	tr|Q653V9|Q653V9_ORYSJ	Os06g0683200 protein OS=Oryza sativa subsp. japonica GN=P0547F09.39 PE=2 SV=1	4	ORYSJ	0.9434	0.5532	0.9531	0.617	0.9492	0.7137	0.971	0.7548	0.8644	0.2811	0.891	0.2942	0.9364	0.5066
1078	6.01	6.04	26.2	tr|Q7XUS9|Q7XUS9_ORYSJ	OSJNBb0086G13.11 protein OS=Oryza sativa subsp. japonica GN=OSJNBb0086G13.11 PE=4 SV=1	4	ORYSJ	0.937	0.6307	1.0558	0.6806	0.9336	0.6139	1.1317	0.4304	0.9817	0.883	0.9859	0.913	0.7221	0.2117
1079	6.01	6.02	44.6	tr|Q2RBL5|Q2RBL5_ORYSJ	Macrophage migration inhibitory factor family protein, expressed OS=Oryza sativa subsp. japonica GN=Os11g0107500 PE=2 SV=2	3	ORYSJ	1.0182	0.8263	1.1175	0.237	1.0837	0.3639	1.4208	0.0231	1.4433	0.0167	1.4266	0.0181	1.3174	0.0356
1080	6.01	6.01	33	tr|Q7XUK6|Q7XUK6_ORYSJ	6,7-dimethyl-8-ribityllumazine synthase OS=Oryza sativa subsp. japonica GN=OSJNBa0067K08.17 PE=2 SV=2	4	ORYSJ	0.9022	0.3718	0.9726	0.9497	0.854	0.6316	1.0283	0.9407	1.1083	0.8676	1.0488	0.9358	1.07	0.9505
1081	6.01	6.01	41.9	tr|Q0IMG2|Q0IMG2_ORYSJ	Os12g0571200 protein OS=Oryza sativa subsp. japonica GN=Os12g0571200 PE=2 SV=1	3	ORYSJ	0.8131	0.165	0.8927	0.4682	0.8919	0.5178	0.9949	0.9854	1.1595	0.4617	0.9882	0.9676	1.0454	0.8636
1082	6.01	6.01	24.8	tr|Q7XPT6|Q7XPT6_ORYSJ	OSJNBa0070M12.2 protein OS=Oryza sativa subsp. japonica GN=OSJNBa0088H09.20 PE=3 SV=1	3	ORYSJ	1.0137	0.9621	0.9032	0.6567	1.0272	0.8606	0.8459	0.6779	0.9692	0.9164	0.831	0.769	0.9675	0.8718
1083	6.01	6.01	15.6	tr|Q6K7A3|Q6K7A3_ORYSJ	Os02g0469600 protein OS=Oryza sativa subsp. japonica GN=OJ1371_D04.6 PE=2 SV=1	3	ORYSJ	0.7964	0.3828	0.7266	0.551	0.6542	0.5158	0.7078	0.255	0.6237	0.1434	0.7529	0.3393	0.8934	0.7658
1084	6	12	47.3	tr|Q7XXR8|Q7XXR8_ORYSJ	Nascent polypeptide associated complex alpha chain OS=Oryza sativa subsp. japonica GN=OSJNBa0025P09.16 PE=2 SV=1	8	ORYSJ	1.261		0.9343		1.099		1.3664		1.301		1.6522		1.3118
1085	6	12	21.4	tr|Q654R2|Q654R2_ORYSJ	Peroxidase OS=Oryza sativa subsp. japonica GN=B1135C02.43 PE=3 SV=1	6	ORYSJ	1.2518	0.1301	1.0003	0.9972	1.0368	0.7216	2.0807	0.0908	2.1986	0.0422	2.0271	0.0264	2.2248	0.0654
1086	6	8.74	42.2	tr|Q7F225|Q7F225_ORYSJ	Os07g0109500 protein OS=Oryza sativa subsp. japonica GN=OJ1567_G09.119 PE=2 SV=1	5	ORYSJ	0.9047	0.5437	1.0012	0.9924	0.9894	0.9548	0.8934	0.5291	1.012	0.9009	0.9276	0.5033	0.9511	0.824
1087	6	6.47	11.5	sp|Q9LDN2|UMPS1_ORYSJ	Uridine 5'-monophosphate synthase OS=Oryza sativa subsp. japonica GN=UMPS1 PE=2 SV=1	3	ORYSJ	0.7729	0.2368	0.7759	0.2408	0.695	0.2288	0.9981	0.9883	0.8187	0.2969	0.8978	0.4782	0.8667	0.3893
1088	6	6.15	20.7	tr|Q10S76|Q10S76_ORYSJ	Expressed protein OS=Oryza sativa subsp. japonica GN=Os03g0131500 PE=2 SV=1	4	ORYSJ	1.0163	0.9546	0.8029	0.3047	1.0418	0.8997	1.1332	0.4716	1.2459	0.3253	1.0692	0.6606	1.3395	0.2374
1089	6	6.14	13.5	tr|Q6L4S1|Q6L4S1_ORYSJ	ATP-dependent Clp protease proteolytic subunit OS=Oryza sativa subsp. japonica GN=P0663C08.7 PE=2 SV=1	3	ORYSJ	0.7335	0.5084	1.0219	0.9572	0.7647	0.5022	1.0526	0.8913	0.9773	0.9468	1.1788	0.6513	1.2937	0.6218
1090	6	6.06	12	tr|Q7XHZ2|Q7XHZ2_ORYSJ	Os07g0447800 protein OS=Oryza sativa subsp. japonica GN=P0475E07.126 PE=2 SV=1	4	ORYSJ	0.9361	0.5001	0.9036	0.473	0.8348	0.2237	0.9231	0.4258	0.8555	0.3554	0.7588	0.0762	0.8435	0.3074
1091	6	6.03	7.8	tr|Q9AYE7|Q9AYE7_ORYSJ	Centrin OS=Oryza sativa subsp. japonica GN=OSJNBa0094J09.23 PE=4 SV=1	4	ORYSJ	0.7055	0.0514	0.8121	0.3537	0.776	0.3421	0.896	0.6359	0.8063	0.4343	0.834	0.369	0.8736	0.4996
1092	6	6.02	12.2	tr|Q652J5|Q652J5_ORYSJ	Deoxyribodipyrimidine photolyase family protein-like OS=Oryza sativa subsp. japonica GN=OJ1254_E07.33 PE=4 SV=1	5	ORYSJ	0.8232	0.4747	0.904	0.4217	1.0284	0.9132	0.9026	0.8086	0.7587	0.4914	0.8725	0.6761	1.2357	0.4299
1093	6	6.02	19.8	tr|Q2R037|Q2R037_ORYSJ	Expressed protein OS=Oryza sativa subsp. japonica GN=Os11g0660300 PE=4 SV=1	3	ORYSJ	1.0001	0.999	1.0733	0.7206	0.9924	0.9708	0.9153	0.5459	0.9921	0.937	0.9904	0.9228	0.9818	0.9464
1094	6	6.01	8.6	sp|Q0DJA0|COPD1_ORYSJ	Coatomer subunit delta-1 OS=Oryza sativa subsp. japonica GN=Os05g0310800 PE=2 SV=1	3	ORYSJ	1.0374	0.7148	1.0876	0.6439	1.0865	0.5563	1.0356	0.73	1.3013	0.0957	1.065	0.7526	1.0284	0.778
1095	6	6	8.8	tr|Q6Z229|Q6Z229_ORYSJ	Putative glutamate/malate translocator OS=Oryza sativa subsp. japonica GN=OSJNBb0092C08.31 PE=4 SV=1	5	ORYSJ	1.0714	0.5086	0.9807	0.8437	1.1617	0.3424	0.9218	0.5778	0.9611	0.6925	1.0524	0.7634	0.9675	0.8326
1096	6	6	13	tr|Q0INQ6|Q0INQ6_ORYSJ	Serine hydroxymethyltransferase (Fragment) OS=Oryza sativa subsp. japonica GN=Os12g0409000 PE=3 SV=1	3	ORYSJ	1.0664	0.6339	1.0255	0.8415	1.0511	0.7203	0.6833	0.1619	0.7542	0.2153	0.7626	0.2231	0.6827	0.3251
1097	6	6	22.4	tr|Q7XCR6|Q7XCR6_ORYSJ	Cytochrome b5, putative, expressed OS=Oryza sativa subsp. japonica GN=Os10g0518200 PE=3 SV=1	3	ORYSJ	0.9277	0.3855	0.9415	0.4781	1.085	0.3498	1.1261	0.5245	1.0293	0.8951	1.1136	0.5936	2.0547	0.2475
1098	6	6	23.1	tr|Q75M67|Q75M67_ORYSJ	Expressed protein OS=Oryza sativa subsp. japonica GN=OSJNBa0011H24.18 PE=4 SV=1	3	ORYSJ	1.1175	0.8065	1.3071	0.4983	1.4358	0.4539	1.6005	0.1534	1.6547	0.1441	2.0297	0.179	2.0342	0.2543
1099	6	6	40.6	tr|Q6H6L8|Q6H6L8_ORYSJ	Os02g0662100 protein OS=Oryza sativa subsp. japonica GN=P0516F12.21 PE=2 SV=1	3	ORYSJ	1.0966	0.4318	1.1173	0.3111	1.0194	0.8409	1.151	0.2304	1.1356	0.2641	1.1588	0.2903	1.0273	0.8818
1100	6	6	8.2	tr|Q6AT83|Q6AT83_ORYSJ	Beta-hexosaminidase OS=Oryza sativa subsp. japonica GN=OsJ_18555 PE=3 SV=1	3	ORYSJ	1.011	0.8882	0.8328	0.0839	0.9689	0.6887	0.9231	0.5206	0.9446	0.4872	0.8068	0.3798	0.889	0.3339
1101	6	6	12.5	tr|Q67J07|Q67J07_ORYSJ	Os09g0460500 protein OS=Oryza sativa subsp. japonica GN=OSJNBa0054F02.28 PE=4 SV=1	3	ORYSJ	0.8371	0.4397	0.9002	0.358	1.0757	0.4693	0.8569	0.2025	0.9513	0.6348	0.8088	0.167	0.8594	0.8143
1102	6	6	16.4	tr|Q2QLS0|Q2QLS0_ORYSJ	CbbY protein, putative, expressed OS=Oryza sativa subsp. japonica GN=LOC_Os12g43520 PE=2 SV=1	3	ORYSJ	1.0149	0.8758	0.9704	0.751	1.0642	0.5324	0.8723	0.3723	0.9286	0.6728	0.7928	0.1067	0.9123	0.6617
1103	6	6	12.7	tr|Q8LHG8|Q8LHG8_ORYSJ	DNA-damage-repair/toleration protein-like OS=Oryza sativa subsp. japonica GN=OSJNBa0062A24.21 PE=4 SV=1	3	ORYSJ	0.9889	0.9291	1.0784	0.5878	0.9153	0.537	0.9196	0.5548	0.7653	0.2269	0.7806	0.3883	0.7799	0.2622
1104	6	6	21.2	tr|Q6ZI79|Q6ZI79_ORYSJ	Os02g0556800 protein OS=Oryza sativa subsp. japonica GN=OJ1008_F08.20 PE=2 SV=1	3	ORYSJ	1.009	0.9627	0.912	0.5072	0.9297	0.6248	1.0015	0.9935	1.0098	0.9652	0.9892	0.9673	1.0357	0.9217
1105	6	6	23.4	tr|Q6Z7Q1|Q6Z7Q1_ORYSJ	Os02g0764500 protein OS=Oryza sativa subsp. japonica GN=P0539D10.17 PE=2 SV=1	3	ORYSJ	1.2442	0.4433	1.1102	0.4354	1.1566	0.2979	1.1598	0.4886	1.1516	0.4725	1.0926	0.6949	1.1372	0.766
1106	6	6	25.9	tr|Q6Z6Y1|Q6Z6Y1_ORYSJ	Os02g0130100 protein OS=Oryza sativa subsp. japonica GN=P0576F08.33 PE=2 SV=1	3	ORYSJ	1.0717	0.6183	0.8974	0.4779	0.8948	0.5727	0.8123	0.2924	1.0151	0.9501	0.8846	0.6746	0.8415	0.397
1107	6	6	11.8	tr|Q6K1X7|Q6K1X7_ORYSJ	Putative acetolactate synthase small subunit OS=Oryza sativa subsp. japonica GN=OSJNBa0030C08.36 PE=4 SV=1	3	ORYSJ	1.0518	0.7043	1.1223	0.6875	1.1673	0.4994	0.7113	0.1835	0.7432	0.4601	0.752	0.218	0.7998	0.4634
1108	6	6	16.5	tr|Q6EQX0|Q6EQX0_ORYSJ	Putative glutathione transferase OS=Oryza sativa subsp. japonica GN=OSJNBa0086N11.18 PE=4 SV=1	3	ORYSJ	0.95	0.82	1.2614	0.3707	1.1282	0.4374	1.4065	0.1796	1.2783	0.6994	1.3912	0.1853	1.3036	0.2277
1109	6	6	6.9	tr|Q5ZDH9|Q5ZDH9_ORYSJ	Os01g0139200 protein OS=Oryza sativa subsp. japonica GN=P0480E02.3 PE=4 SV=1	3	ORYSJ	1.0196	0.8425	1.0232	0.8997	0.9133	0.5066	1.1032	0.3724	1.0858	0.6959	1.1961	0.1731	1.2384	0.1312
1110	6	6	13.6	tr|Q5WMY1|Q5WMY1_ORYSJ	Os05g0155300 protein OS=Oryza sativa subsp. japonica GN=P0431G05.7 PE=2 SV=1	3	ORYSJ	0.9622	0.6915	0.9309	0.568	0.8973	0.3802	1.2097	0.1524	1.2519	0.1663	1.141	0.2578	1.1952	0.2841
1111	6	6	8.4	tr|Q5JNL6|Q5JNL6_ORYSJ	Mitochondrial processing peptidase OS=Oryza sativa subsp. japonica GN=P0638D12.13 PE=2 SV=1	3	ORYSJ	0.9278	0.7991	0.8372	0.3263	0.7271	0.1937	0.9241	0.5756	0.7221	0.1893	0.611	0.2028	0.984	0.8978
1112	6	6	14.8	tr|Q109W0|Q109W0_ORYSJ	Os10g0321700 protein OS=Oryza sativa subsp. japonica GN=Os10g0321700 PE=4 SV=1	4	ORYSJ	1.0623	0.5438	1.005	0.9589	1.0907	0.4085	1.4398	0.1098	1.5559	0.1238	1.456	0.1295	1.4053	0.158
1113	6	6	6.1	tr|Q0DXM0|Q0DXM0_ORYSJ	Starch synthase, chloroplastic/amyloplastic (Fragment) OS=Oryza sativa subsp. japonica GN=Os02g0744700 PE=3 SV=1	3	ORYSJ	0.893	0.4577	0.8093	0.6031	1.0085	0.9635	0.745	0.207	0.7652	0.2257	0.6683	0.1534	0.9403	0.6457
1114	6	6	29.6	sp|Q6ZCC4|SDH6_ORYSJ	Succinate dehydrogenase subunit 6, mitochondrial OS=Oryza sativa subsp. japonica GN=SDH6 PE=1 SV=1	3	ORYSJ	1.0322	0.8017	1.0796	0.4473	1.1058	0.3871	1.5809	0.0324	1.3823	0.0581	1.3665	0.0624	1.5401	0.0337
1115	6	6	13.5	sp|Q651D5|PIP27_ORYSJ	Probable aquaporin PIP2-7 OS=Oryza sativa subsp. japonica GN=PIP2-7 PE=2 SV=2	5	ORYSJ	1.1312	0.4306	1.1364	0.4192	1.0867	0.5551	1.1379	0.4159	1.1265	0.4409	1.151	0.39	1.1691	0.3591
1116	6	6	26.7	sp|P0C386|NDHI_ORYSJ	NAD(P)H-quinone oxidoreductase subunit I, chloroplastic OS=Oryza sativa subsp. japonica GN=ndhI PE=3 SV=1	4	ORYSJ	0.954	0.8848	1.0513	0.7538	0.8062	0.605	0.8383	0.3992	0.6217	0.0312	0.852	0.5853	0.8114	0.3646
1117	6	6	19.4	tr|Q9XHW8|Q9XHW8_ORYSJ	Os01g0249200 protein OS=Oryza sativa subsp. japonica GN=OSJNBa0049B20.25 PE=2 SV=1	3	ORYSJ	0.7625	0.2602	0.8303	0.3144	0.7994	0.4109	1.5206	0.1497	1.6737	0.2141	1.2208	0.2964	1.1749	0.3643
1118	6	6	46.5	tr|Q5SNH7|Q5SNH7_ORYSJ	Os01g0191100 protein OS=Oryza sativa subsp. japonica GN=P0710E05.27 PE=2 SV=1	4	ORYSJ	0.8154	0.5215	0.8614	0.2174	0.8928	0.4544	0.7613	0.1563	0.6453	0.0707	0.6108	0.0343	0.7367	0.1362
1119	6	6	13.1	tr|Q5QM65|Q5QM65_ORYSJ	Putative non-green plastid inner envelope membrane protein OS=Oryza sativa subsp. japonica GN=P0485B12.14 PE=4 SV=1	3	ORYSJ	1.0697	0.6232	1.0053	0.9662	0.9464	0.6792	1.3102	0.2249	1.2654	0.2547	1.2083	0.3087	1.2809	0.2436
1120	6	6	30.5	tr|Q0JBS2|Q0JBS2_ORYSJ	Os04g0513000 protein (Fragment) OS=Oryza sativa subsp. japonica GN=Os04g0513000 PE=4 SV=1	4	ORYSJ	0.8802	0.5507	0.8669	0.5402	0.9682	0.8672	1.3484	0.5114	1.1662	0.6258	1.2956	0.3029	0.7413	0.6391
1121	6	6	12.1	sp|Q8H8C7|CEBIP_ORYSJ	Chitin elicitor-binding protein OS=Oryza sativa subsp. japonica GN=CEBIP PE=1 SV=1	5	ORYSJ	1.003	0.9741	0.8947	0.3662	0.8074	0.1863	1.5805	0.1898	1.5564	0.196	1.5919	0.1864	1.6198	0.1874
1122	6	6	24.9	sp|Q6H7E4|TRXM1_ORYSJ	Thioredoxin M1, chloroplastic OS=Oryza sativa subsp. japonica GN=Os02g0639900 PE=2 SV=1	8	ORYSJ	1.1012	0.5085	0.9703	0.8115	1.0397	0.7612	1.1951	0.3229	1.224	0.2904	1.164	0.3684	1.2915	0.2642
1123	6	6	38.7	sp|P0C451|RK23_ORYSJ	50S ribosomal protein L23, chloroplastic OS=Oryza sativa subsp. japonica GN=rpl23-A PE=3 SV=1	4	ORYSJ	1.1162	0.3292	1.2874	0.2008	1.0296	0.7677	1.2103	0.5475	1.2604	0.3732	1.2407	0.583	1.0168	0.9392
1124	5.96	6	30.7	tr|Q6H6I1|Q6H6I1_ORYSJ	3-isopropylmalate dehydratase, small subunit-like OS=Oryza sativa subsp. japonica GN=P0519E06.10 PE=2 SV=1	3	ORYSJ	0.8296	0.3107	0.8444	0.4291	0.9821	0.9446	0.8334	0.3173	0.9082	0.5088	0.8652	0.3817	0.9533	0.7165
1125	5.95	6.22	35.9	tr|Q84MQ0|Q84MQ0_ORYSJ	Putative uncharacterized protein OSJNBb0036F07.11 OS=Oryza sativa subsp. japonica GN=OSJNBb0036F07.11 PE=4 SV=1	8	ORYSJ	0.7979	0.1408	0.8471	0.455	0.8134	0.1004	0.826	0.1998	0.8738	0.4532	0.7982	0.0664	0.7485	0.0362
1126	5.93	6.13	10.2	tr|Q2R1C1|Q2R1C1_ORYSJ	Os11g0610900 protein OS=Oryza sativa subsp. japonica GN=Os11g0610900 PE=3 SV=2	4	ORYSJ	1.008	0.9344	1.1957	0.0882	0.9913	0.9367	0.8624	0.2983	0.9071	0.5636	0.8849	0.4157	0.8602	0.5881
1127	5.93	6.01	23	tr|Q53RK7|Q53RK7_ORYSJ	Peptidyl-prolyl cis-trans isomerase OS=Oryza sativa subsp. japonica GN=Os03g0708500 PE=4 SV=1	3	ORYSJ	0.8334	0.3798	0.8523	0.6829	0.8566	0.3731	0.8099	0.5238	0.9606	0.8211	0.7098	0.226	0.881	0.4342
1128	5.92	6.17	73.6	tr|Q69UI8|Q69UI8_ORYSJ	Os08g0116500 protein OS=Oryza sativa subsp. japonica GN=P0470F10.11 PE=2 SV=1	6	ORYSJ	1.1372	0.2533	1.1372	0.2532	1.0829	0.429	1.2765	0.1282	1.3269	0.073	1.3535	0.0647	1.2716	0.1427
1129	5.9	6.05	53.6	tr|Q8GVY2|Q8GVY2_ORYSJ	60S ribosomal protein L38, putative, expressed OS=Oryza sativa subsp. japonica GN=OJ1612_A04.113 PE=2 SV=2	4	ORYSJ	1.0412	0.5607	0.959	0.5478	1.1584	0.083	1.0425	0.7494	1.0409	0.8317	1.0633	0.537	0.9213	0.5899
1130	5.89	6.31	12	tr|Q69NF3|Q69NF3_ORYSJ	Os09g0530300 protein OS=Oryza sativa subsp. japonica GN=OJ1531_B07.29 PE=2 SV=1	3	ORYSJ	0.9855	0.8532	0.8832	0.1839	0.7905	0.3672	1.0867	0.472	1.0222	0.8842	0.9697	0.855	1.0254	0.7856
1131	5.89	5.96	12.2	tr|Q6K969|Q6K969_ORYSJ	Os02g0831800 protein OS=Oryza sativa subsp. japonica GN=OJ1149_C12.16 PE=2 SV=1	4	ORYSJ	1.1034	0.3627	1.1498	0.4216	0.9055	0.4191	1.0613	0.7712	1.0531	0.833	1.0279	0.824	0.9835	0.9562
1132	5.88	6.02	44.7	sp|P12151|RR16_ORYSJ	30S ribosomal protein S16, chloroplastic OS=Oryza sativa subsp. japonica GN=rps16 PE=3 SV=2	3	ORYSJ	1.0449	0.5919	1.0149	0.8483	1.0944	0.5225	0.869	0.1254	0.8614	0.2984	1.0026	0.9802	0.9098	0.6085
1133	5.86	6.05	51.5	tr|Q6ZHP6|Q6ZHP6_ORYSJ	Os02g0715400 protein OS=Oryza sativa subsp. japonica GN=OJ1191_G08.15 PE=4 SV=1	14	ORYSJ	1.0217	0.8026	0.8667	0.2363	0.9959	0.97	1.0569	0.7849	0.9857	0.9525	0.9928	0.975	1.0867	0.742
1134	5.85	6.24	15.3	tr|Q6ERL4|Q6ERL4_ORYSJ	Os09g0338400 protein OS=Oryza sativa subsp. japonica GN=OJ1118_A10.25 PE=2 SV=1	5	ORYSJ	1.044	0.6659	0.9241	0.2774	0.93	0.2358	0.8923	0.278	0.8346	0.1519	0.8154	0.132	0.752	0.0591
1135	5.85	5.96	14.4	tr|Q5N9A0|Q5N9A0_ORYSJ	Chloroplast cytochrome b/f OS=Oryza sativa subsp. japonica GN=P0557A01.12 PE=3 SV=1	3	ORYSJ	1.1436	0.4104	1.0854	0.5105	1.0267	0.863	1.287	0.1158	1.3572	0.0837	1.2808	0.1287	1.1656	0.7792
1136	5.83	6.01	28.5	tr|Q7XMJ1|Q7XMJ1_ORYSJ	OSJNBb0006N15.8 protein OS=Oryza sativa subsp. japonica GN=OSJNBb0006N15.8 PE=2 SV=2	4	ORYSJ	0.8165	0.3087	0.7197	0.2273	0.7168	0.2328	0.9415	0.8051	0.9613	0.8709	0.9089	0.6994	0.8595	0.5769
1137	5.82	6.01	40.2	tr|Q5JMG1|Q5JMG1_ORYSJ	Os01g0763300 protein OS=Oryza sativa subsp. japonica GN=P0512C01.47 PE=2 SV=1	4	ORYSJ	1.0595	0.4599	1.1246	0.2574	1.1553	0.1198	1.2664	0.2771	1.3987	0.0196	1.2748	0.1439	1.3488	0.14
1138	5.82	5.93	19.2	tr|Q7XS47|Q7XS47_ORYSJ	OSJNBa0035M09.17 protein OS=Oryza sativa subsp. japonica GN=OSJNBa0035M09.17 PE=2 SV=2	3	ORYSJ	0.8803	0.2725	0.8349	0.1659	0.8592	0.338	0.7808	0.0994	0.795	0.3741	0.7128	0.1752	0.7471	0.2278
1139	5.82	5.92	36.7	tr|Q0DAQ8|Q0DAQ8_ORYSJ	Os06g0638200 protein (Fragment) OS=Oryza sativa subsp. japonica GN=Os06g0638200 PE=4 SV=1	3	ORYSJ	0.994		0.7452		1.1034		0.9725		0.8844		0.9962		1.0455
1140	5.8	6.09	24.6	sp|Q9AR38|PPOC_ORYSJ	Protoporphyrinogen oxidase, chloroplastic OS=Oryza sativa subsp. japonica GN=PPOX1 PE=2 SV=1	7	ORYSJ	0.9628	0.6073	0.9826	0.8094	0.9658	0.6969	0.8328	0.129	0.8015	0.1176	0.7928	0.0277	0.8774	0.1787
1141	5.8	6.07	15.4	tr|Q5QLT6|Q5QLT6_ORYSJ	Os01g0830100 protein OS=Oryza sativa subsp. japonica GN=B1088C09.41-1 PE=2 SV=1	4	ORYSJ	0.9608	0.6701	1.0275	0.7935	1.1316	0.2653	0.8187	0.3427	0.8066	0.2735	0.8624	0.4868	0.6708	0.0386
1142	5.8	6.02	16.8	sp|Q84ZC0|VATH_ORYSJ	Probable V-type proton ATPase subunit H OS=Oryza sativa subsp. japonica GN=Os07g0549700 PE=2 SV=1	6	ORYSJ	0.806	0.3192	0.9527	0.6123	0.7809	0.0933	0.6254	0.029	0.4791	0.1219	0.63	0.0632	0.5745	0.1164
1143	5.79	5.97	51	sp|P55857|SUMO1_ORYSJ	Small ubiquitin-related modifier 1 OS=Oryza sativa subsp. japonica GN=SUMO1 PE=1 SV=1	5	ORYSJ	1.1442	0.2619	1.012	0.8967	1.2229	0.1318	1.4464	0.0452	1.2895	0.2131	1.3699	0.107	1.2919	0.2089
1144	5.74	5.86	14.4	tr|Q10QF5|Q10QF5_ORYSJ	Os03g0198400 protein OS=Oryza sativa subsp. japonica GN=Os03g0198400 PE=2 SV=1	3	ORYSJ	1.1913	0.7401	0.9876	0.9522	1.2335	0.6669	0.9481	0.8419	1.0447	0.8376	1.0195	0.9735	1.3145	0.6083
1145	5.74	5.85	27.5	tr|Q65XW5|Q65XW5_ORYSJ	Os05g0110100 protein OS=Oryza sativa subsp. japonica GN=P0016H04.3 PE=2 SV=1	3	ORYSJ	1.2496	0.2663	1.1645	0.3675	1.1661	0.3648	1.1443	0.4035	1.1414	0.4103	1.205	0.3116	1.1289	0.4369
1146	5.7	59.5	81.9	tr|Q0DG48|Q0DG48_ORYSJ	ATP synthase subunit beta OS=Oryza sativa subsp. japonica GN=Os05g0553000 PE=2 SV=1	129	ORYSJ	1.0655	0.4229	0.886	0.2221	0.934	0.5994	1.074	0.333	1.0842	0.391	1.0713	0.4561	0.9665	0.8783
1147	5.69	5.84	17.6	tr|Q0JPA8|Q0JPA8_ORYSJ	Histidinol dehydrogenase, chloroplastic OS=Oryza sativa subsp. japonica GN=Os01g0232700 PE=2 SV=1	4	ORYSJ	1.0697	0.5186	1.0876	0.4778	1.1939	0.3433	1.0648	0.5446	0.8557	0.2739	0.9574	0.7058	1.0007	0.9979
1148	5.68	5.8	17.4	tr|Q7XLC5|Q7XLC5_ORYSJ	OSJNBa0070C17.24 protein OS=Oryza sativa subsp. japonica GN=OSJNBa0070C17.24 PE=4 SV=2	3	ORYSJ	0.8581	0.6717	1.1134	0.4802	1.0025	0.9849	1.2189	0.3006	1.204	0.3161	1.1928	0.8099	1.0805	0.841
1149	5.66	5.84	33.8	tr|Q6ZAE3|Q6ZAE3_ORYSJ	Os08g0366100 protein OS=Oryza sativa subsp. japonica GN=P0410E02.2 PE=2 SV=1	4	ORYSJ	1.069	0.6827	0.9227	0.7248	1.2724	0.1352	1.1293	0.502	1.2952	0.221	1.0084	0.9187	1.3449	0.0639
1150	5.65	5.82	22.9	tr|Q6K3Z3|Q6K3Z3_ORYSJ	Putative acetyl-CoA C-acyltransferase OS=Oryza sativa subsp. japonica GN=P0574F11.13 PE=2 SV=1	8	ORYSJ	1.1664	0.2618	1.0601	0.7723	1.0621	0.7888	1.2352	0.1213	1.0767	0.684	1.2429	0.3546	1.1208	0.3254
1151	5.64	8.24	35.3	tr|Q6Z4N6|Q6Z4N6_ORYSJ	Os07g0683900 protein OS=Oryza sativa subsp. japonica GN=OSJNBa0060O17.13-1 PE=2 SV=1	5	ORYSJ	1.041	0.729	1.0761	0.3628	1.1137	0.1818	0.8243	0.0988	0.7798	0.1036	0.8296	0.2046	0.7622	0.1486
1152	5.64	5.75	12.1	sp|Q2QMG2|MCCA_ORYSJ	Methylcrotonoyl-CoA carboxylase subunit alpha, mitochondrial OS=Oryza sativa subsp. japonica GN=MCCA PE=2 SV=2	3	ORYSJ	1.054	0.8018	1.0535	0.8646	1.147	0.745	0.7755	0.7433	0.7361	0.7994	0.8192	0.7718	0.9548	0.9533
1153	5.64	5.75	11.4	tr|Q6Z3I3|Q6Z3I3_ORYSJ	Os08g0550500 protein OS=Oryza sativa subsp. japonica GN=OSJNBb0011H15.1 PE=4 SV=1	3	ORYSJ	0.639	0.5833	0.5445	0.2465	0.7491	0.6873	0.8074	0.7927	0.59	0.5992	0.8761	0.8589	0.997	0.9974
1154	5.63	5.76	13.1	tr|Q6L4C6|Q6L4C6_ORYSJ	Putative uncharacterized protein OSJNBa0088M05.15 OS=Oryza sativa subsp. japonica GN=OSJNBa0088M05.15 PE=4 SV=1	3	ORYSJ	1.0254	0.768	1.0023	0.9766	0.9948	0.9413	0.8198	0.0373	0.9763	0.7843	0.9319	0.6422	0.8443	0.2228
1155	5.63	5.73	16.2	tr|Q6ATY3|Q6ATY3_ORYSJ	Os05g0401300 protein OS=Oryza sativa subsp. japonica GN=Os05g0401300 PE=4 SV=1	3	ORYSJ	0.8187	0.7253	0.6626	0.5845	0.8977	0.8058	0.8291	0.6724	0.831	0.6971	0.901	0.8324	0.7919	0.7243
1156	5.62	6.19	13.4	tr|Q5ZBW3|Q5ZBW3_ORYSJ	Os01g0358300 protein OS=Oryza sativa subsp. japonica GN=P0514H03.13 PE=2 SV=1	4	ORYSJ	0.9255	0.7178	0.8834	0.7563	1.0938	0.836	0.9894	0.9824	0.8216	0.6959	0.7542	0.2641	0.9027	0.8074
1157	5.61	5.71	15.9	tr|Q0ISB3|Q0ISB3_ORYSJ	Expressed protein OS=Oryza sativa subsp. japonica GN=Os11g0540600 PE=4 SV=1	4	ORYSJ	0.6062	0.3394	0.9918	0.9478	0.8919	0.4586	0.4919	0.2761	0.6762	0.4942	0.5096	0.094	0.5865	0.118
1158	5.6	5.7	12.1	tr|Q7XZW1|Q7XZW1_ORYSJ	NADH-ubiquinone oxidoreductase 23 kDa subunit, mitochondrial, putative, expressed OS=Oryza sativa subsp. japonica GN=OSJNBb0094O03.18 PE=2 SV=1	3	ORYSJ	0.8733	0.4642	1.0378	0.7085	0.9549	0.7821	1.2921	0.1878	1.1565	0.5515	1.1609	0.2734	1.1284	0.5385
1159	5.59	6	17.2	tr|Q5W730|Q5W730_ORYSJ	Os05g0333500 protein OS=Oryza sativa subsp. japonica GN=OSJNBa0049D13.2 PE=3 SV=1	5	ORYSJ	0.8173	0.5048	0.9299	0.7218	0.9064	0.4336	0.7981	0.51	0.9232	0.7303	0.9363	0.8345	1.0415	0.8636
1160	5.59	5.73	34.5	tr|Q75IA5|Q75IA5_ORYSJ	30S ribosomal protein S13, putative, expressed OS=Oryza sativa subsp. japonica GN=OSJNBa0004L11.5 PE=2 SV=1	4	ORYSJ	0.8819	0.1105	0.9164	0.2326	0.8795	0.1038	0.8763	0.2674	0.8346	0.1323	0.8915	0.3328	0.8994	0.4238
1161	5.57	6.24	29.1	tr|C7J2C3|C7J2C3_ORYSJ	Os05g0310500 protein (Fragment) OS=Oryza sativa subsp. japonica GN=Os05g0310500 PE=3 SV=1	5	ORYSJ	1.1926		1.4565		1.1514		1.1955		1.134		1.0628		1.2442
1162	5.57	5.69	17.9	tr|Q2QX49|Q2QX49_ORYSJ	CBS domain-containing protein, putative, expressed OS=Oryza sativa subsp. japonica GN=LOC_Os12g07190 PE=4 SV=1	3	ORYSJ
1163	5.55	7.28	31.5	tr|Q8GSE9|Q8GSE9_ORYSJ	Os07g0613200 protein OS=Oryza sativa subsp. japonica GN=P0616D06.101 PE=3 SV=1	5	ORYSJ	0.9263	0.4534	0.8654	0.2236	0.9676	0.73	0.821	0.1422	0.8946	0.4277	0.886	0.4702	0.7704	0.0876
1164	5.55	6.96	23.5	tr|Q9FTY4|Q9FTY4_ORYSJ	Os01g0104400 protein OS=Oryza sativa subsp. japonica GN=P0436E04.19 PE=2 SV=1	5	ORYSJ	0.8902	0.4602	0.9187	0.5597	0.8709	0.5094	0.8232	0.3113	0.8639	0.3896	0.7633	0.2466	0.7459	0.216
1165	5.55	5.66	17.3	tr|Q7XJW1|Q7XJW1_ORYSJ	OSJNBa0016O02.9 protein OS=Oryza sativa subsp. japonica GN=OSJNBa0016O02.9 PE=3 SV=1	3	ORYSJ	0.9743	0.84	0.7402	0.2122	0.9556	0.8328	0.7782	0.7342	0.7285	0.6492	0.7123	0.624	0.6242	0.5617
1166	5.54	5.9	18.6	tr|Q6Z7F5|Q6Z7F5_ORYSJ	Os02g0564000 protein OS=Oryza sativa subsp. japonica GN=P0020C11.10 PE=2 SV=1	3	ORYSJ	1.1915		1.1383		1.2232		0.8108		1.0035		1.0181		0.6391
1167	5.53	5.86	14.1	tr|Q0D6H5|Q0D6H5_ORYSJ	Carboxypeptidase OS=Oryza sativa subsp. japonica GN=Os07g0479300 PE=3 SV=1	4	ORYSJ	1.0024	0.9855	0.9547	0.7203	0.9764	0.8903	0.9999	0.9995	0.9873	0.9533	1.0634	0.8037	1.0078	0.9747
1168	5.52	5.61	27.1	tr|Q851H6|Q851H6_ORYSJ	Expressed protein OS=Oryza sativa subsp. japonica GN=OSJNBb0042N11.12 PE=2 SV=1	4	ORYSJ	0.9755		0.9243		1.0973		0.9444		1.2192		1.0663		1.2463
1169	5.51	5.62	17.7	tr|Q5ZC51|Q5ZC51_ORYSJ	Cis,cis-muconate cycloisomerase-like OS=Oryza sativa subsp. japonica GN=P0443D08.45 PE=4 SV=1	3	ORYSJ	0.6613	0.4852	0.9342	0.6394	0.9039	0.61	0.6567	0.1591	0.6036	0.3395	0.507	0.2858	0.471	0.1967
1170	5.51	5.61	16.5	tr|Q10MT2|Q10MT2_ORYSJ	Eukaryotic translation initiation factor 2 alpha subunit family protein, expressed OS=Oryza sativa subsp. japonica GN=Os03g0296400 PE=2 SV=1	3	ORYSJ	0.7524	0.3324	1.0355	0.8517	0.9943	0.9678	0.7649	0.2416	0.9416	0.7421	0.7386	0.2162	0.7853	0.2667
1171	5.5	5.71	28.8	tr|Q8H4T5|Q8H4T5_ORYSJ	OSJNBa0070C17.19 protein OS=Oryza sativa subsp. japonica GN=OJ1773_H01.104 PE=3 SV=1	3	ORYSJ	1.0288	0.7112	0.938	0.383	1.0436	0.5875	0.9509	0.7425	0.8872	0.1869	0.8436	0.0515	0.7434	0.022
1172	5.5	5.61	26.1	tr|Q6K6C2|Q6K6C2_ORYSJ	Os02g0815400 protein OS=Oryza sativa subsp. japonica GN=P0643F09.3 PE=2 SV=1	3	ORYSJ	0.921	0.7845	1.0088	0.9588	1.0427	0.8614	1.0048	0.9834	0.9859	0.9055	0.8324	0.1918	0.9529	0.7029
1173	5.49	19.35	53.8	tr|C7IXG8|C7IXG8_ORYSJ	Phosphoglycerate kinase OS=Oryza sativa subsp. japonica GN=Os01g0800266 PE=3 SV=1	34	ORYSJ	1.0828	0.585	1.1222	0.4681	1.0963	0.5404	1.0066	0.9696	1.0037	0.9847	1.0195	0.9157	1.0456	0.8362
1174	5.49	5.87	16.9	tr|Q6ZHC3|Q6ZHC3_ORYSJ	Os02g0686400 protein OS=Oryza sativa subsp. japonica GN=OJ1717_A09.34 PE=2 SV=1	4	ORYSJ	1.0955	0.5787	1.065	0.7337	1.1999	0.2922	0.8427	0.2778	0.7412	0.2004	0.8404	0.3293	0.8107	0.08
1175	5.49	5.67	19.8	tr|Q7F190|Q7F190_ORYSJ	Malic enzyme OS=Oryza sativa subsp. japonica GN=OJ1457_D07.117 PE=2 SV=1	4	ORYSJ	1.0266	0.9441	0.849	0.3726	0.8675	0.6521	0.9782	0.9464	0.9016	0.5617	0.9586	0.8856	1.1193	0.7063
1176	5.48	5.59	24	tr|Q8H3X4|Q8H3X4_ORYSJ	Os07g0107300 protein OS=Oryza sativa subsp. japonica GN=P0585H11.104 PE=2 SV=1	3	ORYSJ	1.0072	0.9777	1.0715	0.6402	1.035	0.8033	1.447	0.6494	1.4684	0.1748	1.3307	0.232	1.2599	0.2788
1177	5.47	5.67	41	tr|Q10P51|Q10P51_ORYSJ	Clp amino terminal domain containing protein, expressed OS=Oryza sativa subsp. japonica GN=Os03g0247000 PE=2 SV=1	8	ORYSJ	1.2577	0.0492	1.1191	0.2153	1.133	0.2024	1.3073	0.1016	1.3325	0.0718	1.1843	0.2287	1.4028	0.0319
1178	5.46	5.64	6.8	tr|Q8LQ33|Q8LQ33_ORYSJ	Alpha-1,4 glucan phosphorylase OS=Oryza sativa subsp. japonica GN=P0529H11.34 PE=2 SV=1	3	ORYSJ	1.1013	0.2727	1.0356	0.668	1.034	0.6775	0.6129	0.053	0.7064	0.0288	0.6232	0.0344	0.6135	0.027
1179	5.46	5.56	19.5	tr|Q6EPY8|Q6EPY8_ORYSJ	Os02g0533200 protein OS=Oryza sativa subsp. japonica GN=B1136H02.1 PE=4 SV=1	3	ORYSJ	0.8969	0.7141	1.0288	0.8271	0.8077	0.285	1.1935	0.5269	1.1828	0.7081	1.119	0.7916	0.9792	0.8701
1180	5.45	5.63	10.9	tr|Q7X728|Q7X728_ORYSJ	OSJNBa0083D01.25 protein OS=Oryza sativa subsp. japonica GN=OSJNBb0089B03.4 PE=4 SV=1	4	ORYSJ	1.0622	0.6061	1.1245	0.4151	1.0486	0.6903	1.0808	0.4569	0.9971	0.9891	1.0093	0.9466	1.071	0.4057
1181	5.45	5.56	17.5	tr|Q94E46|Q94E46_ORYSJ	Putative lysophospholipase 2 OS=Oryza sativa subsp. japonica GN=OSJNBa0089K24.29-1 PE=2 SV=1	4	ORYSJ	1.0618	0.6054	1.1095	0.371	1.2509	0.1326	0.7892	0.1207	0.9339	0.625	0.9662	0.7393	1.005	0.9611
1182	5.43	5.54	32	tr|Q84UR8|Q84UR8_ORYSJ	Cold shock domain protein 2 OS=Oryza sativa subsp. japonica GN=P0582D05.112 PE=2 SV=1	4	ORYSJ	1.0674	0.7185	0.9794	0.9291	1.0026	0.9909	0.9203	0.8339	0.7884	0.6486	0.8007	0.6401	0.9172	0.8207
1183	5.4	5.59	6.4	sp|Q9ST27|PHOT2_ORYSJ	Phototropin-2 OS=Oryza sativa subsp. japonica GN=PHOT2 PE=1 SV=1	4	ORYSJ	0.9479	0.8486	1.1226	0.3796	1.2838	0.1962	0.7872	0.1852	0.9428	0.7834	0.7088	0.2311	0.8212	0.3662
1184	5.39	5.52	31.5	tr|Q5N754|Q5N754_ORYSJ	Os01g0815800 protein OS=Oryza sativa subsp. japonica GN=OSJNBa0085D07.41 PE=2 SV=1	3	ORYSJ	0.9794	0.8903	1.0058	0.9361	1.0112	0.8783	1.0583	0.5329	1.049	0.5184	1.0507	0.502	0.9999	0.9993
1185	5.38	5.52	18.2	tr|Q7X6M7|Q7X6M7_ORYSJ	OSJNBa0043L24.5 protein OS=Oryza sativa subsp. japonica GN=OSJNBa0043L24.5 PE=2 SV=1	5	ORYSJ	1.0151	0.8908	0.9731	0.7393	0.9668	0.6782	0.8074	0.383	0.6505	0.0379	0.7165	0.0204	0.8322	0.0878
1186	5.38	5.49	25.7	tr|Q10MT8|Q10MT8_ORYSJ	Gamma interferon inducible lysosomal thiol reductase family protein, expressed OS=Oryza sativa subsp. japonica GN=Os03g0295800 PE=2 SV=1	5	ORYSJ	0.9403	0.5809	0.8909	0.216	1.0485	0.5671	1.3732	0.0516	1.253	0.2854	1.2775	0.1516	1.3281	0.275
1187	5.38	5.48	11.2	sp|Q9MAX6|COPE1_ORYSJ	Coatomer subunit epsilon-1 OS=Oryza sativa subsp. japonica GN=COPE1 PE=2 SV=1	3	ORYSJ	0.7314	0.4093	0.6913	0.1927	0.7053	0.3516	0.6289	0.3387	0.5662	0.189	0.7033	0.2522	0.6775	0.1647
1188	5.36	5.54	13.8	tr|Q6Z702|Q6Z702_ORYSJ	Os02g0125100 protein OS=Oryza sativa subsp. japonica GN=P0575F10.36 PE=2 SV=1	3	ORYSJ	0.9896	0.8948	1.1476	0.1979	1.2095	0.2125	1.0881	0.6695	1.0461	0.7109	0.9496	0.5749	1.0121	0.9544
1189	5.34	5.51	9.5	tr|Q6YY47|Q6YY47_ORYSJ	Os02g0588500 protein OS=Oryza sativa subsp. japonica GN=OSJNBb0046O12.21 PE=4 SV=1	3	ORYSJ	1.0494	0.8394	0.877	0.6099	0.9921	0.9705	1.0065	0.964	0.8861	0.4289	0.9391	0.5433	1.0641	0.8396
1190	5.33	5.49	17.7	tr|Q60E58|Q60E58_ORYSJ	Os05g0388600 protein OS=Oryza sativa subsp. japonica GN=OSJNBa0073E05.18 PE=2 SV=1	4	ORYSJ	0.9861	0.8574	1.0597	0.5134	0.8689	0.1436	0.9495	0.7378	0.9661	0.6623	0.9448	0.4873	0.8375	0.1169
1191	5.32	6.47	26.3	tr|Q6K912|Q6K912_ORYSJ	Os02g0596500 protein OS=Oryza sativa subsp. japonica GN=OJ1568_B05.11 PE=4 SV=1	4	ORYSJ	1.0353	0.877	0.9485	0.8261	1.2046	0.5441	1.3627	0.2269	1.3349	0.3729	1.3621	0.2767	1.1266	0.4805
1192	5.3	33.48	43.9	tr|Q10RW9|Q10RW9_ORYSJ	Chaperonin OS=Oryza sativa subsp. japonica GN=Os03g0143400 PE=2 SV=1	19	ORYSJ	1.0071	0.9755	1.0286	0.8629	0.9241	0.5749	0.8547	0.3624	0.9644	0.7902	0.805	0.4661	0.7281	0.4539
1193	5.28	5.51	30.4	tr|Q8RVB1|Q8RVB1_ORYSJ	50S ribosomal protein L31 OS=Oryza sativa subsp. japonica GN=B1158C05.27 PE=2 SV=1	3	ORYSJ	1.0899	0.407	1.1162	0.3128	1.0465	0.637	0.9543	0.628	0.9918	0.9298	0.9394	0.5285	0.9893	0.9089
1194	5.28	5.43	33.9	tr|Q0D6L9|Q0D6L9_ORYSJ	Os07g0467200 protein OS=Oryza sativa subsp. japonica GN=Os07g0467200 PE=4 SV=1	4	ORYSJ	0.9425	0.7014	0.9607	0.779	0.903	0.4911	1.1091	0.6932	1.1048	0.7546	1.0715	0.8238	1.2192	0.5263
1195	5.27	5.37	16.4	tr|Q6EP75|Q6EP75_ORYSJ	Os02g0677600 protein OS=Oryza sativa subsp. japonica GN=P0135D07.45 PE=2 SV=1	3	ORYSJ	0.9275	0.5859	0.8824	0.4268	0.8809	0.4229	0.9184	0.5481	1.0219	0.8632	0.971	0.8163	0.8451	0.5207
1196	5.26	5.38	27.6	tr|Q9FVZ7|Q9FVZ7_ORYSJ	Membrane steroid binding protein 1, putative, expressed OS=Oryza sativa subsp. japonica GN=OSJNBb0073N24.4 PE=2 SV=1	4	ORYSJ	1.0623	0.4907	0.9901	0.9279	1.0213	0.8334	1.1986	0.4041	1.1849	0.1781	1.1813	0.3189	1.233	0.0885
1197	5.25	5.37	9.9	tr|Q0JD53|Q0JD53_ORYSJ	Os04g0430700 protein OS=Oryza sativa subsp. japonica GN=Os04g0430700 PE=4 SV=1	4	ORYSJ	0.9264	0.66	0.8641	0.2388	0.9888	0.9486	1.0847	0.6561	0.7868	0.2582	0.9211	0.7435	0.9185	0.5092
1198	5.25	5.37	11.4	tr|Q6YZ75|Q6YZ75_ORYSJ	Putative methylcrotonyl-CoA carboxylase beta chain, mitochondrial OS=Oryza sativa subsp. japonica GN=OSJNBa0056L09.27 PE=4 SV=1	4	ORYSJ	1.1747	0.3505	0.7769	0.3088	0.8698	0.7305	0.7875	0.5393	0.6317	0.6405	0.6527	0.4051	0.7814	0.6887
1199	5.25	5.36	24.7	sp|Q7F4F8|VDAC3_ORYSJ	Mitochondrial outer membrane protein porin 3 OS=Oryza sativa subsp. japonica GN=VDAC3 PE=2 SV=1	3	ORYSJ	0.9797	0.8486	0.9553	0.5831	0.9622	0.6772	1.1474	0.5147	1.1114	0.4798	1.1612	0.4217	1.047	0.7999
1200	5.24	5.42	16	sp|Q9LD61|PYRB_ORYSJ	Aspartate carbamoyltransferase, chloroplastic OS=Oryza sativa subsp. japonica GN=PYRB PE=2 SV=1	4	ORYSJ	0.9367	0.6017	0.8373	0.1066	0.9687	0.8131	1.2036	0.3907	1.1188	0.6271	1.2174	0.3884	1.2393	0.2816
1201	5.24	5.36	10.9	tr|Q6AVB7|Q6AVB7_ORYSJ	Eukaryotic translation initiation factor 3 subunit L OS=Oryza sativa subsp. japonica GN=OJ1212_C10.13 PE=3 SV=1	3	ORYSJ	1.0748		0.7709		0.9399		0.5584		0.5587		0.5414		0.5258
1202	5.23	6.1	28.8	tr|Q945X3|Q945X3_ORYSJ	Glutathione S-transferase, putative, expressed OS=Oryza sativa subsp. japonica GN=LOC_Os12g10730 PE=2 SV=1	5	ORYSJ	1.1487	0.4309	1.0761	0.7022	1.4453	0.0485	1.4007	0.0574	1.4372	0.0492	1.3428	0.2535	1.2458	0.1411
1203	5.21	5.3	14.7	sp|Q0JL44|SGT1_ORYSJ	Protein SGT1 homolog OS=Oryza sativa subsp. japonica GN=SGT1 PE=1 SV=1	3	ORYSJ	1.3646		1.2977		1.2483		1.4228		1.7522		1.5587		1.5703
1204	5.19	5.41	42.3	tr|Q0DLC5|Q0DLC5_ORYSJ	Os05g0108800 protein OS=Oryza sativa subsp. japonica GN=Os05g0108800 PE=2 SV=1	6	ORYSJ	0.9306	0.4825	0.9702	0.7913	1.0815	0.4518	1.1982	0.3395	1.2652	0.292	1.0613	0.6827	1.3473	0.0985
1205	5.17	5.7	36.1	tr|Q5ZBH8|Q5ZBH8_ORYSJ	Os01g0618100 protein OS=Oryza sativa subsp. japonica GN=B1040D09.1 PE=4 SV=1	6	ORYSJ	1.0015	0.9935	1.0631	0.5736	1.1762	0.3851	0.9012	0.453	1.0587	0.7477	0.9068	0.637	0.9589	0.7383
1206	5.14	5.3	29.6	tr|Q7XKI6|Q7XKI6_ORYSJ	OSJNBa0038O10.22 protein OS=Oryza sativa subsp. japonica GN=OSJNBa0038O10.22 PE=2 SV=2	6	ORYSJ	0.9934	0.9678	0.9024	0.2596	1.015	0.8819	0.9534	0.6497	1.05	0.833	1.1248	0.4162	0.9158	0.8107
1207	5.13	5.23	15.3	sp|Q7X7N2|ARGI1_ORYSJ	Arginase 1, mitochondrial OS=Oryza sativa subsp. japonica GN=ARG1 PE=2 SV=1	5	ORYSJ	0.9211	0.7715	0.9988	0.9938	0.9321	0.6099	1.0585	0.8216	0.9331	0.6199	0.9213	0.6761	0.9173	0.6353
1208	5.11	5.27	15.2	tr|Q0JDG2|Q0JDG2_ORYSJ	Os04g0405600 protein OS=Oryza sativa subsp. japonica GN=Os04g0405600 PE=4 SV=2	5	ORYSJ	0.7935	0.0475	0.8271	0.0749	0.8544	0.1126	0.9484	0.5087	0.9128	0.2887	0.9336	0.5206	0.8707	0.4076
1209	5.11	5.24	58	tr|Q6K8D4|Q6K8D4_ORYSJ	Peptidyl-prolyl cis-trans isomerase OS=Oryza sativa subsp. japonica GN=OJ1175_B01.15 PE=2 SV=1	8	ORYSJ	1.1096	0.4856	1.0859	0.4152	1.0426	0.6572	1.3683	0.216	1.3177	0.2404	1.4417	0.1644	1.2587	0.204
1210	5.11	5.21	21	tr|Q84M38|Q84M38_ORYSJ	Expressed protein OS=Oryza sativa subsp. japonica GN=OSJNBa0059E14.7 PE=2 SV=1	3	ORYSJ	0.9412	0.7891	0.9083	0.5104	1.0315	0.8461	0.8615	0.3964	0.8382	0.4445	0.9008	0.5676	0.8682	0.39
1211	5.1	5.49	27.6	tr|Q6AUN4|Q6AUN4_ORYSJ	Os05g0569200 protein OS=Oryza sativa subsp. japonica GN=OSJNBa0040E06.6 PE=4 SV=1	6	ORYSJ	1.0443	0.6107	1.2331	0.1856	1.0451	0.6814	1.1719	0.2742	1.1582	0.2408	1.0639	0.7457	1.1645	0.2033
1212	5.08	5.23	13.1	tr|Q5Z4C9|Q5Z4C9_ORYSJ	Os06g0306600 protein OS=Oryza sativa subsp. japonica GN=B1386G10.30 PE=2 SV=1	3	ORYSJ	0.9373	0.6887	0.927	0.5939	1.0677	0.7116	1.1077	0.5616	1.1245	0.4664	1.025	0.9132	1.2239	0.4004
1213	5.06	5.27	16.3	tr|Q50LH5|Q50LH5_ORYSJ	ATP-dependent Clp protease proteolytic subunit OS=Oryza sativa subsp. japonica GN=Os03g0308100 PE=2 SV=1	3	ORYSJ	1.0279	0.8013	0.9614	0.6743	0.9186	0.6288	0.9599	0.6977	0.892	0.6758	0.9362	0.6893	0.8673	0.2209
1214	5.05	7.42	44.1	tr|Q651B0|Q651B0_ORYSJ	Peptidyl-prolyl cis-trans isomerase OS=Oryza sativa subsp. japonica GN=B1331F11.9 PE=2 SV=1	7	ORYSJ	0.9979	0.9867	0.9054	0.7921	0.9651	0.7847	1.428	0.1773	1.0504	0.9117	1.0408	0.9135	0.9056	0.6737
1215	5.05	5.19	29.7	tr|Q10B63|Q10B63_ORYSJ	Fumarylacetoacetate hydrolase domain containing protein 1, putative, expressed OS=Oryza sativa subsp. japonica GN=OSJNBa0010E04.1 PE=4 SV=1	4	ORYSJ	0.897	0.6433	0.829	0.1726	0.8566	0.2347	1.1505	0.3312	1.1066	0.5891	1.0815	0.6846	0.9288	0.3785
1216	5.04	5.14	14.5	tr|Q8S3R2|Q8S3R2_ORYSJ	Os02g0707100 protein OS=Oryza sativa subsp. japonica GN=49D11.20a PE=2 SV=1	3	ORYSJ	0.9826	0.8764	0.9375	0.6227	1.0201	0.886	0.6473	0.0335	0.656	0.0351	0.6988	0.0478	0.8052	0.1168
1217	5.04	5.14	8.6	tr|Q2R1J1|Q2R1J1_ORYSJ	ABC transporter family protein, expressed OS=Oryza sativa subsp. japonica GN=Os11g0603200 PE=2 SV=1	3	ORYSJ	0.9845	0.9632	1.3919	0.1721	1.0208	0.9259	0.9534	0.851	1.0432	0.8218	1.3461	0.1726	1.3108	0.205
1218	5.02	5.18	21.2	sp|Q10N79|ARGJ_ORYSJ	Arginine biosynthesis bifunctional protein ArgJ, chloroplastic OS=Oryza sativa subsp. japonica GN=Os03g0279400 PE=2 SV=1	7	ORYSJ	0.9885	0.9316	1.053	0.5271	1.0855	0.5766	1.3809	0.0483	1.3172	0.072	1.2185	0.2349	1.3028	0.0531
1219	5.02	5.12	30.7	sp|Q8H2V6|CITRX_ORYSJ	Thioredoxin-like protein CITRX, chloroplastic OS=Oryza sativa subsp. japonica GN=Os08g0378900 PE=2 SV=1	3	ORYSJ	0.9796	0.8816	0.9791	0.9171	0.9109	0.3514	0.9523	0.632	1.0046	0.9777	0.9564	0.7678	0.9805	0.9374
1220	5.02	5.11	23.8	tr|Q850T5|Q850T5_ORYSJ	Ferredoxin family protein, expressed OS=Oryza sativa subsp. japonica GN=OSJNBb0047K21.3 PE=2 SV=1	3	ORYSJ	1.0833	0.4524	1.0828	0.5386	1.1026	0.5662	1.0991	0.7732	1.0076	0.981	1.0407	0.9197	1.0947	0.8337
1221	5.01	5.16	20.1	sp|Q6ZD89|OMT1_ORYSJ	Flavone 3'-O-methyltransferase 1 OS=Oryza sativa subsp. japonica GN=ROMT-9 PE=1 SV=1	5	ORYSJ	0.903	0.4892	0.9518	0.538	0.9397	0.5592	1.006	0.9382	1.0419	0.8292	0.992	0.9177	0.8694	0.2073
1222	5.01	5.1	19.6	tr|Q5ZC86|Q5ZC86_ORYSJ	Os01g0369700 protein OS=Oryza sativa subsp. japonica GN=P0043B10.43 PE=2 SV=1	3	ORYSJ	1.029	0.9907	0.9907	0.9432	1.0061	0.9817	1.4204	0.185	1.1517	0.4069	1.117	0.8133	1.0429	0.7586
1223	5	7.4	11.9	tr|Q10M94|Q10M94_ORYSJ	Glucose-6-phosphate 1-dehydrogenase OS=Oryza sativa subsp. japonica GN=Os03g0318500 PE=3 SV=1	5	ORYSJ	0.9906	0.953	1.069	0.6261	1.3194	0.2211	1.0787	0.8434	1.0545	0.6895	1.3509	0.2046	0.9762	0.8494
1224	4.98	5.1	34.5	tr|Q8S3P3|Q8S3P3_ORYSJ	DUF26-like protein OS=Oryza sativa subsp. japonica GN=24K23.14 PE=2 SV=1	5	ORYSJ	0.9853	0.9563	1.1541	0.3741	1.0904	0.6677	2.1075	0.0479	2.2674	0.0346	2.1976	0.026	2.1213	0.021
1225	4.98	5.08	17.4	tr|Q6ESK6|Q6ESK6_ORYSJ	Putative ribulose-1,5 bisphosphate carboxylase/oxygenase large subunit N-methyltransferase, chloroplast OS=Oryza sativa subsp. japonica GN=OJ1294_G06.18 PE=2 SV=1	3	ORYSJ	0.7949	0.1818	1.0165	0.8598	0.9592	0.8345	0.8983	0.6181	0.7472	0.1342	0.8726	0.6018	0.8155	0.2746
1226	4.96	7.6	34.1	tr|Q10RE1|Q10RE1_ORYSJ	Histone H2A OS=Oryza sativa subsp. japonica GN=Os03g0162200 PE=2 SV=1	6	ORYSJ	0.8914	0.3075	1.0393	0.6951	0.9768	0.8071	1.5068	0.0403	1.6035	0.0305	1.4834	0.043	1.6141	0.0494
1227	4.95	5.09	15.6	tr|Q65XN1|Q65XN1_ORYSJ	Os05g0543200 protein OS=Oryza sativa subsp. japonica GN=OJ1288_A07.8 PE=2 SV=1	3	ORYSJ	0.8383	0.1605	0.9222	0.5377	1.1619	0.2041	0.8259	0.1727	0.7446	0.0675	0.6609	0.0545	0.6354	0.1383
1228	4.95	5.04	10	tr|Q6ESE4|Q6ESE4_ORYSJ	Putative uncharacterized protein P0605D08.33 OS=Oryza sativa subsp. japonica GN=P0605D08.33 PE=4 SV=1	3	ORYSJ	0.9102	0.7875	1.0217	0.799	0.8872	0.2981	1.0533	0.768	1.004	0.9856	1.1389	0.5186	1.0342	0.8818
1229	4.93	9.45	29.7	tr|Q8LNR5|Q8LNR5_ORYSJ	Putative stress inducible protein OS=Oryza sativa subsp. japonica GN=OSJNBa0042E19.1 PE=4 SV=1	6	ORYSJ	0.8731	0.4495	0.7879	0.0942	0.9187	0.7599	1.2929	0.3172	1.0254	0.7656	0.974	0.885	0.9848	0.8763
1230	4.91	5	11.9	tr|Q8W3C6|Q8W3C6_ORYSJ	Putative acyltransferase OS=Oryza sativa subsp. japonica GN=OSJNBa0046L02.9 PE=4 SV=1	4	ORYSJ	0.5169	0.0984	0.6657	0.1591	0.6701	0.3819	0.9335	0.8843	0.806	0.2845	0.7032	0.5707	0.8098	0.5772
1231	4.89	4.99	29.8	tr|Q69WA8|Q69WA8_ORYSJ	Os07g0687500 protein OS=Oryza sativa subsp. japonica GN=OJ1150_E04.123 PE=4 SV=1	4	ORYSJ	0.5986	0.1696	0.638	0.422	0.5981	0.2672	0.4914	0.2525	0.5057	0.2497	0.5467	0.3859	0.6889	0.652
1232	4.88	4.97	13.8	tr|Q6YYJ6|Q6YYJ6_ORYSJ	Os08g0172200 protein OS=Oryza sativa subsp. japonica GN=OJ1590_E05.35-1 PE=4 SV=1	3	ORYSJ	1.1564	0.2218	1.1419	0.251	1.2631	0.1072	1.0512	0.6094	1.0948	0.4954	1.0672	0.5531	1.1874	0.4631
1233	4.87	4.95	31.2	tr|Q53JF7|Q53JF7_ORYSJ	ABA/WDS induced protein, expressed OS=Oryza sativa subsp. japonica GN=Os11g0167800 PE=2 SV=1	5	ORYSJ	0.9153	0.6312	1.0249	0.9273	0.9939	0.9683	1.5608	0.2638	1.5214	0.2946	1.681	0.2988	1.3281	0.4654
1234	4.86	5.07	46.6	tr|Q6Z2M5|Q6Z2M5_ORYSJ	Os02g0126700 protein OS=Oryza sativa subsp. japonica GN=P0482F12.18 PE=2 SV=1	3	ORYSJ	1.017	0.9139	0.9666	0.857	0.91	0.4259	1.2092	0.5109	1.2503	0.1701	1.1357	0.5122	1.1556	0.3792
1235	4.86	4.99	20.7	tr|Q84NY6|Q84NY6_ORYSJ	Membrane-associated zinc metalloprotease family protein, expressed OS=Oryza sativa subsp. japonica GN=OSJNBb0016P23.2 PE=2 SV=1	3	ORYSJ	1.309	0.0383	1.1219	0.7698	0.9549	0.8952	1.1216	0.8169	1.1572	0.8192	1.1629	0.8004	1.2447	0.8124
1236	4.86	4.95	12.7	tr|Q7XQJ5|Q7XQJ5_ORYSJ	OSJNBa0017B10.13 protein OS=Oryza sativa subsp. japonica GN=OSJNBa0017B10.13 PE=3 SV=2	3	ORYSJ	0.8744	0.5214	0.9051	0.719	0.8559	0.2386	0.7971	0.282	0.7733	0.0793	0.7003	0.2664	0.5817	0.053
1237	4.85	4.94	18.9	tr|Q7F4S9|Q7F4S9_ORYSJ	Chloroplast photosystem I assembly protein ycf4 OS=Oryza sativa subsp. japonica GN=P0557A01.70 PE=3 SV=1	3	ORYSJ	1.1813	0.1789	1.0685	0.5164	1.2062	0.1492	0.8178	0.2067	0.8626	0.288	0.9132	0.4492	0.8347	0.3847
1238	4.84	4.99	18.9	tr|Q8H7N0|Q8H7N0_ORYSJ	Putative alcohol dehydrogenase OS=Oryza sativa subsp. japonica GN=OJ1217B09.16 PE=3 SV=1	5	ORYSJ	0.7951	0.1061	0.9119	0.3731	0.9879	0.9189	0.9349	0.6664	1.1789	0.3302	0.9226	0.426	0.9566	0.8025
1239	4.82	8.61	25	sp|Q6L4F8|GBLPB_ORYSJ	Guanine nucleotide-binding protein subunit beta-like protein B OS=Oryza sativa subsp. japonica GN=RACK1B PE=1 SV=1	6	ORYSJ	1.0097	0.916	0.9641	0.6969	1.0145	0.8756	0.7606	0.0882	1.0159	0.8636	1.1435	0.3157	0.9858	0.8989
1240	4.82	4.91	13.8	tr|Q0D8L9|Q0D8L9_ORYSJ	Ferredoxin--NADP reductase OS=Oryza sativa subsp. japonica GN=Os07g0147900 PE=3 SV=1	3	ORYSJ	1.0082	0.9322	0.9463	0.5807	0.9833	0.8598	0.9793	0.8272	1.034	0.7789	0.9972	0.9793	1.0794	0.7483
1241	4.82	4.9	31.7	tr|Q9LWT2|Q9LWT2_ORYSJ	Os06g0114500 protein OS=Oryza sativa subsp. japonica GN=P0541H01.27 PE=2 SV=1	4	ORYSJ	0.9841	0.8614	1.1174	0.3026	1.0956	0.3753	1.7538	0.0493	1.3498	0.0654	1.4389	0.142	1.3216	0.0745
1242	4.81	4.93	20	tr|Q7XCS4|Q7XCS4_ORYSJ	Aldo/keto reductase family protein, putative, expressed OS=Oryza sativa subsp. japonica GN=Os10g0517400 PE=2 SV=1	5	ORYSJ	0.9944	0.9389	1.104	0.4729	0.8772	0.5805	0.7159	0.1518	0.93	0.7243	0.7693	0.1708	0.7815	0.3157
1243	4.81	4.92	8.8	tr|Q7XK13|Q7XK13_ORYSJ	OSJNBa0044K18.31 protein OS=Oryza sativa subsp. japonica GN=OSJNBa0044K18.31 PE=4 SV=1	3	ORYSJ	1.1457	0.388	1.0191	0.8366	1.1601	0.1827	1.414	0.0623	1.4261	0.0247	1.424	0.0445	1.4557	0.1301
1244	4.8	4.93	24.9	tr|Q6YUR8|Q6YUR8_ORYSJ	Cold shock domain protein 1 OS=Oryza sativa subsp. japonica GN=OSJNBb0088N06.21 PE=2 SV=1	3	ORYSJ	1.1122	0.4416	1.0617	0.6037	0.9854	0.84	0.9886	0.9575	1.0415	0.7909	0.9707	0.9	0.7492	0.272
1245	4.8	4.91	48.1	tr|Q7XKG5|Q7XKG5_ORYSJ	OSJNBb0065J09.4 protein OS=Oryza sativa subsp. japonica GN=OSJNBb0065J09.4 PE=4 SV=1	3	ORYSJ	0.8259	0.1912	1.0631	0.6026	0.9506	0.6035	1.0656	0.6813	1.1113	0.5123	1.0904	0.6982	1.1495	0.3226
1246	4.8	4.91	14.8	tr|Q655P5|Q655P5_ORYSJ	Pectinesterase OS=Oryza sativa subsp. japonica GN=B1011A07.22 PE=2 SV=1	5	ORYSJ	0.8806	0.2712	1.0449	0.738	1.0432	0.667	1.0478	0.636	1.0905	0.4141	1.1858	0.1814	1.3137	0.0848
1247	4.79	5	14.6	tr|Q69MU0|Q69MU0_ORYSJ	Glyoxalase II OS=Oryza sativa subsp. japonica GN=OSJNBb0034B12.14 PE=2 SV=1	3	ORYSJ	0.9299	0.6139	0.9945	0.9622	0.8716	0.2619	0.7403	0.1433	0.781	0.1088	0.7148	0.0623	0.843	0.1928
1248	4.79	4.99	15.9	tr|Q6K7V7|Q6K7V7_ORYSJ	Isochorismatase hydrolase-like OS=Oryza sativa subsp. japonica GN=P0017G06.28 PE=4 SV=1	3	ORYSJ	0.7421	0.1814	0.7708	0.3531	1.1696	0.6194	1.3347	0.294	1.0226	0.9154	0.896	0.709	1.1075	0.5916
1249	4.79	4.91	37.3	tr|Q6ZD96|Q6ZD96_ORYSJ	Os08g0156800 protein OS=Oryza sativa subsp. japonica GN=P0438H08.20 PE=2 SV=1	4	ORYSJ	0.9507	0.6831	0.9511	0.539	0.9658	0.8248	1.2143	0.0753	1.1978	0.101	1.1152	0.3599	1.1761	0.2341
1250	4.77	4.99	32.5	tr|Q6ZGV5|Q6ZGV5_ORYSJ	Putative 60S ribosomal protein L31 OS=Oryza sativa subsp. japonica GN=OJ2056_H01.22-1 PE=4 SV=1	3	ORYSJ	1.1205	0.5199	1.1683	0.3604	1.0314	0.8071	1.5509	0.1411	1.5196	0.1478	1.4032	0.2857	1.28	0.2515
1251	4.77	4.86	15.2	sp|Q941T9|GMPP2_ORYSJ	Probable mannose-1-phosphate guanylyltransferase 2 OS=Oryza sativa subsp. japonica GN=Os01g0847200 PE=2 SV=1	3	ORYSJ	1.1365	0.4221	1.0433	0.8249	1.1641	0.3704	0.6973	0.1729	0.9924	0.9514	0.5094	0.1	0.922	0.7716
1252	4.76	9.32	18.8	tr|Q7XMA0|Q7XMA0_ORYSJ	Isocitrate dehydrogenase [NADP] OS=Oryza sativa subsp. japonica GN=OSJNBa0043L24.16 PE=3 SV=1	6	NADP	0.9402	0.8312	0.8831	0.5215	0.877	0.711	0.9339	0.9131	0.8994	0.8605	0.8899	0.7908	0.7733	0.5841
1253	4.76	4.86	6.6	tr|Q6I5X7|Q6I5X7_ORYSJ	Os05g0390100 protein OS=Oryza sativa subsp. japonica GN=OJ1562_H01.8 PE=2 SV=1	3	ORYSJ	1.0835	0.7068	1.1341	0.4296	0.9915	0.9553	1.2544	0.5426	1.2749	0.3803	1.0965	0.5298	1.0293	0.8217
1254	4.75	4.83	15.1	tr|Q2R8U4|Q2R8U4_ORYSJ	DNAJ heat shock N-terminal domain-containing protein, putative, expressed OS=Oryza sativa subsp. japonica GN=Os11g0216100 PE=2 SV=1	3	ORYSJ	1.0434	0.666	0.9567	0.6523	1.0051	0.9673	0.8302	0.1601	0.8457	0.2962	0.7508	0.0772	0.9575	0.6593
1255	4.74	9.11	42.7	sp|Q08479|KAD3_ORYSJ	Adenylate kinase 3 OS=Oryza sativa subsp. japonica GN=ADK-A PE=2 SV=1	7	ORYSJ	1.0297	0.7834	0.9483	0.7306	1.0335	0.8571	1.3014	0.0749	1.2041	0.21	1.1457	0.4765	1.2454	0.2925
1256	4.73	4.94	19.7	tr|Q5ZCB0|Q5ZCB0_ORYSJ	Putative Bowman Birk trypsin inhibitor OS=Oryza sativa subsp. japonica GN=P0037C04.15 PE=3 SV=1	3	ORYSJ	1.8366		0.5559		1.6666		1.8219		2.0931		2.8489		1.9292
1257	4.72	4.83	19.6	tr|Q84YY4|Q84YY4_ORYSJ	Os08g0292600 protein OS=Oryza sativa subsp. japonica GN=OSJNBb0075O18.114 PE=2 SV=1	3	ORYSJ	1.0365	0.8689	1.1033	0.7495	0.9597	0.852	0.9359	0.8658	0.9483	0.8786	0.9839	0.9603	0.9084	0.6344
1258	4.71	4.82	15.7	tr|Q94EG1|Q94EG1_ORYSJ	Os01g0178000 protein OS=Oryza sativa subsp. japonica GN=P0509B06.2-1 PE=3 SV=1	3	ORYSJ	1.0599	0.82	0.9401	0.8561	0.9354	0.7769	1.2001	0.6607	0.6917	0.2868	0.9468	0.9034	1.0677	0.9033
1259	4.7	5	18.6	sp|Q10S55|HIS1_ORYSJ	ATP phosphoribosyltransferase, chloroplastic OS=Oryza sativa subsp. japonica GN=Os03g0134300 PE=3 SV=1	3	ORYSJ	0.9105	0.2208	0.921	0.738	0.9154	0.4372	0.6856	0.0959	0.8165	0.0347	0.7646	0.0154	0.9372	0.6652
1260	4.7	4.79	11.5	tr|Q6ATR5|Q6ATR5_ORYSJ	Mitochondrial Rho GTPase OS=Oryza sativa subsp. japonica GN=OSJNBa0028F23.7 PE=2 SV=1	3	ORYSJ	0.8176	0.6624	0.7124	0.4489	0.6063	0.3678	0.6972	0.1741	0.7056	0.181	0.8765	0.638	0.758	0.2224
1261	4.69	4.96	14.7	tr|Q6KA61|Q6KA61_ORYSJ	Os02g0285800 protein OS=Oryza sativa subsp. japonica GN=OJ1115_D03.25 PE=4 SV=1	4	ORYSJ	1.06	0.6647	1.3072	0.0336	1.2761	0.0729	0.9938	0.9758	0.9022	0.6022	0.8778	0.5476	0.8983	0.477
1262	4.69	4.95	18.4	tr|Q7XM93|Q7XM93_ORYSJ	OSJNBb0060E08.6 protein OS=Oryza sativa subsp. japonica GN=OSJNBb0060E08.6 PE=4 SV=1	3	ORYSJ	0.9152	0.6885	0.7926	0.1065	0.8426	0.5415	1.0401	0.7568	0.8742	0.6103	0.9133	0.6387	0.9334	0.7025
1263	4.67	4.76	14.6	tr|Q0D721|Q0D721_ORYSJ	Os07g0408700 protein OS=Oryza sativa subsp. japonica GN=Os07g0408700 PE=2 SV=1	4	ORYSJ	0.9349		1.0797		0.975		0.7496		0.8013		0.7873		0.7232
1264	4.67	4.75	18	sp|A3BKF2|LTD_ORYSJ	Protein LHCP TRANSLOCATION DEFECT OS=Oryza sativa subsp. japonica GN=LTD PE=2 SV=1	3	ORYSJ	0.9906	0.9568	1.0064	0.981	1.0476	0.8305	0.9537	0.8178	0.9535	0.8007	0.9451	0.8375	1.0173	0.9843
1265	4.67	4.74	13.7	tr|Q6L5I4|Q6L5I4_ORYSJ	Putative aldehyde dehydrogenase OS=Oryza sativa subsp. japonica GN=OJ1741_B01.10 PE=3 SV=1	3	ORYSJ	0.8858	0.5434	0.9854	0.9562	0.8013	0.4173	0.9137	0.5318	0.7667	0.5809	1.022	0.9433	0.8369	0.4895
1266	4.66	5.06	52.5	tr|Q0DRP7|Q0DRP7_ORYSJ	Os03g0366000 protein OS=Oryza sativa subsp. japonica GN=Os03g0366000 PE=3 SV=2	3	ORYSJ	1.0227	0.8131	1.0929	0.421	0.9584	0.6615	1.5348	0.0359	1.6035	0.0298	1.4465	0.0474	1.6466	0.0267
1267	4.65	5.12	27.6	sp|Q851R5|TRH22_ORYSJ	Thioredoxin H2-2 OS=Oryza sativa subsp. japonica GN=Os03g0800700 PE=2 SV=1	3	ORYSJ	1.118	0.3119	1.0537	0.5931	0.996	0.9657	1.045	0.6465	1.0714	0.6565	1.1909	0.3273	1.0586	0.7942
1268	4.65	4.74	18	tr|Q6Z9C4|Q6Z9C4_ORYSJ	Os08g0547000 protein OS=Oryza sativa subsp. japonica GN=P0544G09.7 PE=2 SV=1	4	ORYSJ	0.8173	0.6017	0.9118	0.546	1.0797	0.7693	0.9069	0.6303	1.1249	0.4694	1.0843	0.5873	1.1197	0.483
1269	4.65	4.72	13.3	tr|Q6YYX5|Q6YYX5_ORYSJ	Os08g0560500 protein OS=Oryza sativa subsp. japonica GN=P0604E01.18 PE=2 SV=1	3	ORYSJ	1.4252	0.1818	1.0766	0.6058	1.2965	0.4954	1.354	0.3389	1.2952	0.3541	1.4968	0.2278	1.761	0.2774
1270	4.64	24.59	53.1	sp|Q10DV7|ACT1_ORYSJ	Actin-1 OS=Oryza sativa subsp. japonica GN=ACT1 PE=2 SV=1	18	ORYSJ	1.0648	0.6729	1.073	0.642	0.9748	0.8556	0.6789	0.3957	0.6841	0.1812	0.6747	0.1761	0.7573	0.2952
1271	4.64	4.93	22.1	tr|Q69LE6|Q69LE6_ORYSJ	Putative glutathione S-transferase GST27 OS=Oryza sativa subsp. japonica GN=OSJNBa0050F10.6 PE=2 SV=1	3	ORYSJ	1.1261	0.5458	1.3507	0.2567	1.2871	0.0928	1.2257	0.1338	1.225	0.1352	1.1788	0.3644	1.1271	0.2861
1272	4.63	4.7	16.6	tr|Q9AT30|Q9AT30_ORYSJ	Chitinase 2, putative, expressed OS=Oryza sativa subsp. japonica GN=Rcb4 PE=2 SV=1	4	ORYSJ	0.9645	0.84	0.9177	0.5518	0.7796	0.4271	1.1208	0.7867	1.3551	0.6394	1.0783	0.9039	1.0445	0.9292
1273	4.61	4.66	15.5	tr|Q6ASV4|Q6ASV4_ORYSJ	Glutamate decarboxylase OS=Oryza sativa subsp. japonica GN=B1377B10.13 PE=3 SV=1	5	ORYSJ	0.552	0.1078	0.8759	0.4142	0.8123	0.4753	0.7306	0.3435	0.769	0.5536	0.7434	0.2099	0.6928	0.5504
1274	4.58	4.76	55.1	tr|Q2RBP5|Q2RBP5_ORYSJ	Os11g0103900 protein OS=Oryza sativa subsp. japonica GN=Os11g0103900 PE=2 SV=1	3	ORYSJ	1.1544		0.9782		1.0961		1.4475		1.4467		1.3465		1.4996
1275	4.58	4.65	27.9	tr|Q6H800|Q6H800_ORYSJ	Proteasome subunit beta type OS=Oryza sativa subsp. japonica GN=OJ1297_C09.31 PE=2 SV=1	4	ORYSJ	0.7377	0.0681	0.815	0.2014	0.8365	0.4522	0.9634	0.7977	0.7194	0.0592	0.9444	0.5648	1.046	0.6487
1276	4.57	6.57	14.5	tr|Q8W2X4|Q8W2X4_ORYSJ	Expressed protein OS=Oryza sativa subsp. japonica GN=OSJNBb0060I05.14 PE=2 SV=1	4	ORYSJ	1.0635	0.8898	0.9251	0.7595	0.9116	0.678	0.9742	0.9609	1.0233	0.9335	0.9046	0.7828	0.7065	0.1378
1277	4.54	4.88	29.3	tr|Q94E65|Q94E65_ORYSJ	Os01g0172800 protein OS=Oryza sativa subsp. japonica GN=OSJNBa0089K24.2 PE=2 SV=1	4	ORYSJ	1.3287	0.3611	1.1283	0.5851	0.9521	0.9754	1.5642	0.1299	1.6858	0.1497	1.6492	0.2301	2.0575	0.0932
1278	4.54	4.59	22.7	sp|Q10RE5|MTND2_ORYSJ	1,2-dihydroxy-3-keto-5-methylthiopentene dioxygenase 2 OS=Oryza sativa subsp. japonica GN=ARD2 PE=2 SV=1	4	ORYSJ	0.871	0.2338	0.9096	0.3671	0.8527	0.3328	0.953	0.615	1.0692	0.5339	1.1019	0.3578	1.1453	0.3544
1279	4.52	47.21	40.5	sp|Q2QLY5|METE1_ORYSJ	5-methyltetrahydropteroyltriglutamate--homocysteine methyltransferase 1 OS=Oryza sativa subsp. japonica GN=Os12g0623900 PE=2 SV=1	31	ORYSJ	0.9921	0.9784	0.9503	0.8332	0.8117	0.2198	0.6646	0.1667	0.6957	0.1123	0.762	0.3657	0.6791	0.0125
1280	4.52	4.67	8.3	tr|Q2QP62|Q2QP62_ORYSJ	Os12g0540900 protein OS=Oryza sativa subsp. japonica GN=LOC_Os12g35570 PE=3 SV=1	3	ORYSJ	0.8906	0.4317	0.9321	0.8026	0.9218	0.4615	0.9603	0.7225	0.8294	0.316	0.8292	0.5083	0.8963	0.757
1281	4.51	8.77	17.2	tr|Q6Z875|Q6Z875_ORYSJ	Os02g0325100 protein OS=Oryza sativa subsp. japonica GN=P0476C12.12 PE=2 SV=1	5	ORYSJ	0.9309	0.5933	0.9472	0.7408	0.9201	0.6353	0.8308	0.5016	0.9713	0.9166	0.898	0.7134	0.7026	0.2742
1282	4.51	4.7	15	tr|Q7XRB6|Q7XRB6_ORYSJ	OSJNBa0006B20.1 protein OS=Oryza sativa subsp. japonica GN=OSJNBa0006B20.1 PE=2 SV=1	3	ORYSJ	0.982	0.9456	0.8071	0.1929	0.8947	0.3442	0.7125	0.0998	0.6803	0.1636	0.711	0.2713	0.6807	0.202
1283	4.51	4.56	17.1	tr|Q7XVP0|Q7XVP0_ORYSJ	OSJNBa0023J03.8 protein OS=Oryza sativa subsp. japonica GN=OSJNBa0023J03.8 PE=2 SV=2	4	ORYSJ	0.9499	0.7094	0.8828	0.8054	0.8578	0.6934	0.8195	0.5747	0.7077	0.206	0.6344	0.1412	0.5866	0.1227
1284	4.5	4.71	11.1	tr|Q6F366|Q6F366_ORYSJ	'putative translation initiation factor IF-2, PF04760' OS=Oryza sativa subsp. japonica GN=OJ1268_B08.15 PE=2 SV=1	6	ORYSJ	1.3856	0.1881	1.3268	0.3313	1.168	0.3614	1.0193	0.9691	0.9628	0.9592	0.8979	0.674	0.8806	0.7806
1285	4.49	4.84	25.9	tr|Q8LNN1|Q8LNN1_ORYSJ	Eukaryotic aspartyl protease family protein, expressed OS=Oryza sativa subsp. japonica GN=OSJNBa0040D23.12 PE=2 SV=1	3	ORYSJ	0.8961	0.695	1.0008	0.9962	1.0247	0.9128	1.2032	0.3956	1.2851	0.1378	1.3427	0.4617	1.5507	0.1882
1286	4.48	4.91	9.3	sp|Q852M1|ALDO2_ORYSJ	Probable aldehyde oxidase 2 OS=Oryza sativa subsp. japonica GN=Os03g0790900 PE=2 SV=1	6	ORYSJ	0.9665	0.892	0.9616	0.8082	1.0399	0.8043	0.9002	0.7589	0.6855	0.1775	0.8954	0.6852	0.7809	0.8596
1287	4.47	4.72	30.6	tr|Q10B71|Q10B71_ORYSJ	50S ribosomal protein L18, chloroplast, putative, expressed OS=Oryza sativa subsp. japonica GN=Os03g0828100 PE=2 SV=1	2	ORYSJ	1.1478	0.2482	1.1203	0.3146	1.0532	0.6068	1.0486	0.6823	0.9701	0.833	1.0456	0.7609	0.9304	0.6161
1288	4.47	4.52	22.3	tr|Q2R3H6|Q2R3H6_ORYSJ	Acyl carrier protein OS=Oryza sativa subsp. japonica GN=Os11g0521500 PE=2 SV=2	4	ORYSJ	1.0711	0.7147	1.1691	0.2233	1.127	0.1842	1.2452	0.2105	1.2591	0.255	1.2399	0.3205	1.3144	0.1811
1289	4.46	4.61	16.8	tr|Q10N17|Q10N17_ORYSJ	Os03g0286200 protein OS=Oryza sativa subsp. japonica GN=Os03g0286200 PE=2 SV=1	3	ORYSJ	0.9119	0.3891	0.9297	0.7791	1.2002	0.1626	1.1866	0.1801	1.1887	0.4027	0.9774	0.8121	1.2617	0.3029
1290	4.45	5.53	20.4	tr|Q7X7S9|Q7X7S9_ORYSJ	Putative alanine aminotransferase OS=Oryza sativa subsp. japonica GN=P0552F09.120 PE=4 SV=1	5	ORYSJ	0.9465	0.583	1.0219	0.8776	1.0411	0.7545	0.9387	0.5524	1.0154	0.9485	0.9885	0.9549	0.8741	0.3471
1291	4.45	5.36	21.9	tr|Q9LRE9|Q9LRE9_ORYSJ	Cytosolic aldehyde dehydrogenase OS=Oryza sativa subsp. japonica GN=ALDH1a PE=2 SV=1	6	ORYSJ	0.9244	0.2104	1.0082	0.9081	0.9597	0.673	0.8505	0.1229	0.8549	0.2947	0.8898	0.3229	0.7935	0.2011
1292	4.41	9.43	24.1	tr|Q5U1Q2|Q5U1Q2_ORYSJ	Peroxidase OS=Oryza sativa subsp. japonica GN=prx41 PE=2 SV=1	6	ORYSJ	0.8539	0.5628	0.8659	0.5964	0.7824	0.2513	0.9426	0.6663	0.98	0.8759	0.99	0.9629	0.9573	0.7425
1293	4.4	4.6	32.1	sp|Q9XGP7|OMT15_ORYSJ	Tricin synthase 1 OS=Oryza sativa subsp. japonica GN=ROMT-15 PE=1 SV=1	4	ORYSJ	1.0084	0.9275	0.9429	0.6975	0.992	0.9353	1.0537	0.6527	1.2053	0.2761	1.3217	0.1957	1.3789	0.0929
1294	4.4	4.45	25.9	tr|Q69V59|Q69V59_ORYSJ	Os06g0608500 protein OS=Oryza sativa subsp. japonica GN=P0556B08.16 PE=2 SV=1	3	ORYSJ	0.8667	0.3909	0.8442	0.3462	0.8223	0.5774	0.9698	0.906	1.0008	0.9966	0.926	0.8284	0.8602	0.606
1295	4.4	4.44	19.9	tr|Q0IMX5|Q0IMX5_ORYSJ	Peroxidase OS=Oryza sativa subsp. japonica GN=LOC_Os12g34524 PE=2 SV=1	3	ORYSJ	1.0321	0.8642	1.1442	0.5794	1.0231	0.9212	1.0103	0.9647	1.0218	0.7782	1.0785	0.392	0.8847	0.1783
1296	4.39	4.51	40.4	tr|Q6ZB58|Q6ZB58_ORYSJ	Light induced protein like OS=Oryza sativa subsp. japonica GN=OJ1119_B10.31 PE=2 SV=1	3	ORYSJ	0.9228	0.5755	1.0091	0.9443	1.0914	0.5491	1.2706	0.329	1.2249	0.6261	1.409	0.2103	1.1178	0.4718
1297	4.38	4.42	14.4	tr|Q0IYP9|Q0IYP9_ORYSJ	Os10g0181600 protein (Fragment) OS=Oryza sativa subsp. japonica GN=Os10g0181600 PE=4 SV=1	2	ORYSJ	1.3802	0.3451	1.2062	0.5883	1.1215	0.7748	1.0012	0.9986	1.1307	0.785	1.1958	0.7202	1.002	0.9949
1298	4.37	6.52	23.9	tr|Q7F1J9|Q7F1J9_ORYSJ	Os08g0522400 protein OS=Oryza sativa subsp. japonica GN=OJ1081_B12.115 PE=3 SV=1	4	ORYSJ	0.8796	0.4351	1.0799	0.729	1.0088	0.9217	0.9887	0.9538	0.9986	0.986	0.9329	0.6967	0.9665	0.6733
1299	4.37	4.49	6.2	tr|Q10L06|Q10L06_ORYSJ	Os03g0363500 protein OS=Oryza sativa subsp. japonica GN=Os03g0363500 PE=3 SV=1	3	ORYSJ	1.0021	0.9933	0.9532	0.7703	0.8589	0.2026	0.726	0.2195	0.928	0.4568	0.8805	0.2593	0.8843	0.7359
1300	4.37	4.46	21.1	tr|Q6ETL6|Q6ETL6_ORYSJ	Os02g0179100 protein OS=Oryza sativa subsp. japonica GN=P0544B02.15 PE=2 SV=1	4	ORYSJ	1.0954	0.4125	1.0068	0.9415	0.9683	0.7292	0.93	0.5082	0.956	0.7126	0.9669	0.7183	0.7666	0.1926
1301	4.37	4.42	8.4	tr|Q8H631|Q8H631_ORYSJ	Acyl-coenzyme A oxidase OS=Oryza sativa subsp. japonica GN=OSJNBa0075G19.29-1 PE=2 SV=1	2	ORYSJ	0.8961	0.4077	0.7494	0.0797	0.6859	0.1276	0.7476	0.1906	0.699	0.054	0.711	0.1914	0.7802	0.0925
1302	4.35	4.96	20.6	tr|Q5ZDX8|Q5ZDX8_ORYSJ	Heterogeneous nuclear ribonucleoprotein A2/B1-like OS=Oryza sativa subsp. japonica GN=P0410E01.38 PE=4 SV=1	3	ORYSJ	1.1522	0.1934	0.8043	0.1364	1.0544	0.5319	1.1051	0.5296	0.9917	0.9575	1.1815	0.2819	1.1423	0.5973
1303	4.35	4.52	8.3	tr|Q10L71|Q10L71_ORYSJ	Os03g0356700 protein OS=Oryza sativa subsp. japonica GN=Os03g0356700 PE=4 SV=1	3	ORYSJ	0.587	0.1984	0.7839	0.4811	0.8036	0.7012	0.5854	0.5767	0.9122	0.8727	0.6975	0.3623	0.6964	0.7051
1304	4.35	4.47	4.7	tr|Q5ZA32|Q5ZA32_ORYSJ	WD-40 repeat protein-like OS=Oryza sativa subsp. japonica GN=P0501G08.38-1 PE=4 SV=1	3	ORYSJ	0.8744	0.419	0.8733	0.5563	0.6444	0.0627	0.7041	0.0587	0.7358	0.0261	0.6337	0.0142	0.7573	0.0916
1305	4.35	4.4	39.2	tr|Q0DFF8|Q0DFF8_ORYSJ	Os05g0593200 protein OS=Oryza sativa subsp. japonica GN=Os05g0593200 PE=2 SV=1	4	ORYSJ	0.8728	0.3723	0.828	0.6285	0.848	0.42	0.9883	0.982	0.849	0.8141	0.9494	0.8999	1.03	0.963
1306	4.34	4.38	8.3	tr|Q67J10|Q67J10_ORYSJ	Os09g0460300 protein OS=Oryza sativa subsp. japonica GN=OSJNBa0054F02.24 PE=2 SV=1	3	ORYSJ	1.1018	0.5809	1.2001	0.3333	1.1977	0.3358	1.1849	0.7985	0.7788	0.2597	1.1409	0.7255	0.6962	0.47
1307	4.33	22.3	38.5	tr|Q0E2Q6|Q0E2Q6_ORYSJ	Os02g0220600 protein OS=Oryza sativa subsp. japonica GN=Os02g0220600 PE=4 SV=1	15	ORYSJ	1.1374	0.2561	1.0721	0.4844	0.7712	0.3382	0.7204	0.0573	0.7901	0.2206	0.8295	0.1499	0.9687	0.7538
1308	4.33	4.38	23.3	sp|Q0DKF0|RL102_ORYSJ	60S ribosomal protein L10-2 OS=Oryza sativa subsp. japonica GN=SG12 PE=2 SV=1	2	ORYSJ	0.9946	0.9711	0.9887	0.9663	1.1817	0.662	0.8415	0.3833	0.9379	0.7027	0.871	0.4526	0.9268	0.6392
1309	4.32	4.36	21.3	tr|Q5N7E8|Q5N7E8_ORYSJ	Os01g0283100 protein OS=Oryza sativa subsp. japonica GN=P0581F09.18 PE=2 SV=1	2	ORYSJ	1.064	0.7711	1.1153	0.4989	0.9895	0.9184	1.3148	0.1438	1.0882	0.5706	1.1216	0.5119	1.1719	0.3008
1310	4.29	6.45	15.1	sp|Q94E75|SPP1_ORYSJ	Probable sucrose-phosphatase 1 OS=Oryza sativa subsp. japonica GN=SPP1 PE=2 SV=1	3	ORYSJ	1.0987	0.3889	1.0337	0.7401	1.0997	0.3853	0.9678	0.8056	0.937	0.5313	0.8939	0.4467	0.8993	0.559
1311	4.29	4.32	20.4	tr|Q8L4F2|Q8L4F2_ORYSJ	40S ribosomal protein S23 OS=Oryza sativa subsp. japonica GN=P0460C04.38 PE=2 SV=1	2	ORYSJ	1.0793	0.5971	1.1814	0.1904	1.1046	0.3628	1.1523	0.2382	1.1652	0.3821	1.1702	0.4135	1.1465	0.3692
1312	4.28	4.31	17.8	tr|Q7XPV9|Q7XPV9_ORYSJ	OSJNBa0032F06.22 protein OS=Oryza sativa subsp. japonica GN=OSJNBa0032F06.22 PE=4 SV=1	4	ORYSJ	1.1617		0.8601		0.8072		0.7504		1.2806		0.8676		1.1397
1313	4.26	4.29	11	tr|Q6YXT5|Q6YXT5_ORYSJ	Os08g0114300 protein OS=Oryza sativa subsp. japonica GN=P0427G12.16 PE=2 SV=1	2	ORYSJ	1.6313	0.5018	1.7079	0.5169	1.0923	0.7783	0.991	0.9845	0.9516	0.8433	1.047	0.9025	0.9428	0.8824
1314	4.25	4.28	18.4	tr|Q10QH0|Q10QH0_ORYSJ	Chloroplast 30S ribosomal protein S10, putative, expressed OS=Oryza sativa subsp. japonica GN=Os03g0196800 PE=2 SV=1	3	ORYSJ	1.1112	0.3933	1.0967	0.4378	1.1752	0.1849	0.9554	0.6	0.9331	0.362	0.9709	0.6784	0.8867	0.232
1315	4.25	4.28	44.2	tr|Q7XVZ0|Q7XVZ0_ORYSJ	40S ribosomal protein S27 OS=Oryza sativa subsp. japonica GN=OSJNBa0020I02.1 PE=2 SV=1	3	ORYSJ	0.9627	0.7034	1.0242	0.8088	0.986	0.955	0.9283	0.8071	0.9103	0.7374	0.9979	0.994	0.8975	0.4963
1316	4.24	4.36	18.9	tr|Q7XIM6|Q7XIM6_ORYSJ	Putative uncharacterized protein OJ1714_H10.124 OS=Oryza sativa subsp. japonica GN=OJ1714_H10.124 PE=4 SV=1	3	ORYSJ	1.0767	0.3845	1.0822	0.3562	1.103	0.2687	1.2375	0.0614	1.1946	0.0918	1.2323	0.0642	1.0584	0.6421
1317	4.24	4.3	45.7	tr|Q10M57|Q10M57_ORYSJ	14 kDa zinc-binding protein, putative, expressed OS=Oryza sativa subsp. japonica GN=Os03g0322500 PE=2 SV=1	3	ORYSJ	1.0281	0.7237	1.0648	0.4419	1.0237	0.7633	1.1837	0.4151	1.2243	0.3195	1.1561	0.4751	1.0191	0.8981
1318	4.23	6.34	10.7	sp|Q6H6R9|FTSH7_ORYSJ	ATP-dependent zinc metalloprotease FTSH 7, chloroplastic OS=Oryza sativa subsp. japonica GN=FTSH7 PE=3 SV=1	4	ORYSJ	0.7998	0.3913	0.7039	0.2354	0.7494	0.3209	0.6902	0.4483	0.5786	0.0802	0.7136	0.3844	0.5879	0.2904
1319	4.23	4.33	35.3	sp|P12203|YCF3_ORYSJ	Photosystem I assembly protein Ycf3 OS=Oryza sativa subsp. japonica GN=ycf3 PE=2 SV=3	2	ORYSJ	0.9971	0.9896	0.9922	0.9327	0.8717	0.4088	0.9726	0.7677	1.1355	0.2623	1.204	0.153	1.1488	0.2349
1320	4.23	4.27	14.9	tr|Q5SNI3|Q5SNI3_ORYSJ	Os01g0190000 protein OS=Oryza sativa subsp. japonica GN=P0710E05.12 PE=4 SV=1	2	ORYSJ	1.0759	0.7951	0.8983	0.8029	0.8807	0.7704	0.7089	0.4284	0.619	0.4691	0.7287	0.5373	0.7116	0.6449
1321	4.21	4.64	18.1	tr|Q8H2T7|Q8H2T7_ORYSJ	Os07g0645400 protein OS=Oryza sativa subsp. japonica GN=P0503D09.102 PE=4 SV=1	3	ORYSJ	1.0575	0.7142	0.9823	0.8985	0.9872	0.8695	0.7338	0.023	0.7576	0.0654	0.7946	0.0803	0.6828	0.1037
1322	4.21	4.32	25.6	tr|Q0IP21|Q0IP21_ORYSJ	Os12g0263200 protein OS=Oryza sativa subsp. japonica GN=Os12g0263200 PE=4 SV=2	2	ORYSJ	0.5926	0.2389	0.8213	0.2962	0.7352	0.3854	0.9936	0.9588	0.8351	0.5216	0.9677	0.7958	0.9267	0.5828
1323	4.2	12.44	28	tr|Q6H703|Q6H703_ORYSJ	Glyceraldehyde-3-phosphate dehydrogenase OS=Oryza sativa subsp. japonica GN=P0030G02.26 PE=2 SV=1	10	ORYSJ	0.9978	0.9888	1.0295	0.9062	0.8009	0.6105	0.9723	0.8442	0.9849	0.9143	0.7138	0.2151	0.8419	0.3661
1324	4.2	4.32	7.1	tr|Q7EYX7|Q7EYX7_ORYSJ	Sec31p OS=Oryza sativa subsp. japonica GN=P0047B07.120 PE=4 SV=1	2	ORYSJ	1.0484	0.6792	0.7964	0.1846	1.0398	0.6789	0.7367	0.0385	0.7752	0.128	0.7648	0.0881	0.7876	0.1651
1325	4.19	4.56	20.4	tr|Q0JKF5|Q0JKF5_ORYSJ	Os01g0678600 protein OS=Oryza sativa subsp. japonica GN=Os01g0678600 PE=2 SV=1	4	ORYSJ	1.1014	0.3839	1.1513	0.247	1.1189	0.3264	1.0299	0.7673	1.031	0.7591	1.0619	0.5634	1.0704	0.518
1326	4.19	4.46	11.4	tr|Q6ZIY1|Q6ZIY1_ORYSJ	Os07g0205700 protein OS=Oryza sativa subsp. japonica GN=OJ1119_B04.6 PE=2 SV=1	3	ORYSJ	1.2516	0.2175	1.0507	0.722	0.9587	0.7638	0.7904	0.1334	0.8063	0.1191	0.8517	0.3934	0.7702	0.0864
1327	4.18	4.2	10.9	tr|Q6YTT3|Q6YTT3_ORYSJ	Os08g0484500 protein OS=Oryza sativa subsp. japonica GN=P0419H09.15 PE=2 SV=1	2	ORYSJ	0.9655	0.8227	0.774	0.1015	0.9857	0.8854	0.8071	0.3474	0.6559	0.1522	0.805	0.1508	0.5955	0.1025
1328	4.18	4.2	15.2	tr|Q0J732|Q0J732_ORYSJ	Xyloglucan endotransglucosylase/hydrolase OS=Oryza sativa subsp. japonica GN=Os08g0237000 PE=2 SV=1	3	ORYSJ	1.0251	0.8528	1.013	0.9589	0.9198	0.5737	1.1832	0.3533	1.131	0.6728	1.0514	0.7466	1.0312	0.8191
1329	4.17	4.2	10.2	tr|Q8LMN8|Q8LMN8_ORYSJ	Mutant TFIIF-alpha, putative, expressed OS=Oryza sativa subsp. japonica GN=LOC_Os10g10990 PE=4 SV=1	3	ORYSJ	1.1907	0.3726	1.0603	0.7704	1.195	0.3656	1.4922	0.2577	1.4345	0.334	1.6451	0.1865	1.5282	0.2808
1330	4.16	4.19	8	tr|Q653F6|Q653F6_ORYSJ	Putative t-complex protein 1 theta chain OS=Oryza sativa subsp. japonica GN=P0623A10.31 PE=3 SV=1	4	ORYSJ	0.9083	0.5677	0.7726	0.5811	0.9643	0.86	0.5556	0.1123	0.7356	0.2361	0.7153	0.1931	1.0865	0.6741
1331	4.16	4.19	19.7	tr|Q6YU78|Q6YU78_ORYSJ	Os02g0102700 protein OS=Oryza sativa subsp. japonica GN=B1370C05.32 PE=2 SV=1	2	ORYSJ	1.0473	0.7767	0.9699	0.8685	0.9843	0.8681	1.1346	0.5714	0.9009	0.7432	0.8867	0.5956	0.8023	0.3618
1332	4.16	4.18	12.7	tr|Q7XXD3|Q7XXD3_ORYSJ	OSJNBa0039G19.10 protein OS=Oryza sativa subsp. japonica GN=OSJNBa0039G19.10 PE=2 SV=2	4	ORYSJ	0.7782	0.1058	0.7175	0.1216	0.6877	0.123	1.0768	0.6275	0.9735	0.9202	1.1987	0.5337	1.0456	0.7739
1333	4.14	4.32	8.5	sp|Q10NX8|BGAL6_ORYSJ	Beta-galactosidase 6 OS=Oryza sativa subsp. japonica GN=Os03g0255100 PE=1 SV=2	3	ORYSJ	2.4799	0.5465	1.9423	0.5265	1.9471	0.6885	1.8047	0.5643	1.2656	0.155	1.3328	0.2101	1.2499	0.1474
1334	4.14	4.27	7.4	sp|Q84YK7|BGL27_ORYSJ	Beta-glucosidase 27 OS=Oryza sativa subsp. japonica GN=BGLU27 PE=2 SV=1	3	ORYSJ	0.8496	0.422	0.9208	0.8462	0.8886	0.6567	1.023	0.9003	1.0397	0.898	1.0699	0.6221	1.3673	0.2251
1335	4.13	8.74	31.4	tr|Q6K826|Q6K826_ORYSJ	Os02g0781400 protein OS=Oryza sativa subsp. japonica GN=OJ1369_G08.10-1 PE=2 SV=1	5	ORYSJ	1.0664	0.6334	0.9356	0.6229	1.011	0.9298	1.0202	0.8732	1.0497	0.8998	0.9962	0.9753	0.7959	0.3944
1336	4.13	4.41	33.8	tr|Q652U8|Q652U8_ORYSJ	Putative calcium binding protein OS=Oryza sativa subsp. japonica GN=P0046H10.37-1 PE=2 SV=1	2	ORYSJ	0.8	0.4211	0.9474	0.7638	0.7618	0.3963	1.0145	0.9637	0.9736	0.9479	1.0252	0.9296	0.7171	0.445
1337	4.13	4.26	12.8	tr|Q53LT9|Q53LT9_ORYSJ	Expressed protein OS=Oryza sativa subsp. japonica GN=LOC_Os11g16320 PE=2 SV=1	3	ORYSJ	0.7914	0.2554	0.8843	0.4311	0.735	0.1978	0.8676	0.387	0.9533	0.7129	0.9977	0.9854	0.9899	0.9699
1338	4.13	4.15	12	tr|Q947Y2|Q947Y2_ORYSJ	Putative cell death suppressor protein OS=Oryza sativa subsp. japonica GN=OSJNBa0067N01.14 PE=4 SV=1	2	ORYSJ	1.0066	0.9568	0.9204	0.6122	0.7775	0.0721	0.8577	0.1384	0.8957	0.632	0.8895	0.5494	1.0202	0.8397
1339	4.12	12.31	31.7	tr|Q10PS4|Q10PS4_ORYSJ	Glutamine synthetase OS=Oryza sativa subsp. japonica GN=Os03g0223400 PE=2 SV=1	25	ORYSJ	1.2078	0.4022	1.0802	0.6021	1.2041	0.3498	1.1308	0.539	1.1192	0.594	1.0667	0.6828	1.1599	0.6173
1340	4.11	4.17	20.8	tr|Q9FTN6|Q9FTN6_ORYSJ	Os01g0106300 protein OS=Oryza sativa subsp. japonica GN=P0005A05.17 PE=2 SV=1	2	ORYSJ	1.1486	0.6385	0.7902	0.387	0.8357	0.3221	0.8889	0.5205	0.9428	0.6715	0.6059	0.1244	1.3249	0.2873
1341	4.1	4.26	12.9	tr|Q7XPI5|Q7XPI5_ORYSJ	OSJNBb0004A17.4 protein OS=Oryza sativa subsp. japonica GN=OSJNBb0004A17.4 PE=2 SV=2	2	ORYSJ	0.9893	0.9235	1.1024	0.3641	1.0357	0.805	1.0168	0.9447	0.9064	0.6025	1.0607	0.7856	0.9667	0.7246
1342	4.1	4.13	18.3	tr|Q2R068|Q2R068_ORYSJ	Os11g0657100 protein OS=Oryza sativa subsp. japonica GN=Os11g0657100 PE=2 SV=1	3	ORYSJ	0.8213	0.2271	0.8769	0.3823	0.9143	0.3851	0.5854	0.0351	0.7679	0.3443	0.6316	0.1071	0.7385	0.2561
1343	4.1	4.11	18.5	sp|Q84LK3|BADH2_ORYSJ	Betaine aldehyde dehydrogenase 2 OS=Oryza sativa subsp. japonica GN=BADH2 PE=1 SV=1	2	ORYSJ	0.8568	0.4933	0.9846	0.9429	0.9377	0.7929	0.7401	0.1002	0.724	0.405	0.7561	0.4124	0.8239	0.1543
1344	4.09	24.47	64.1	tr|Q655T1|Q655T1_ORYSJ	Phosphoglycerate kinase OS=Oryza sativa subsp. japonica GN=P0686E06.13 PE=2 SV=1	31	ORYSJ	1.0458	0.7645	1.1976	0.168	1.1403	0.4172	1.1407	0.5819	1.0842	0.5477	1.0863	0.659	1.3117	0.0847
1345	4.09	17.24	39.6	sp|P0C540|ACT7_ORYSJ	Actin-7 OS=Oryza sativa subsp. japonica GN=ACT7 PE=3 SV=1	14	ORYSJ	0.8216	0.4735	1.0657	0.535	1.0177	0.9129	0.9709	0.8365	1.06	0.7488	1.0855	0.4401	0.9651	0.8794
1346	4.09	4.22	7.4	tr|Q7XWK2|Q7XWK2_ORYSJ	OSJNBa0052O21.16 protein OS=Oryza sativa subsp. japonica GN=OSJNBa0052O21.16 PE=3 SV=2	2	ORYSJ	0.8462	0.198	0.8476	0.2569	0.9288	0.6023	0.8367	0.5938	0.9184	0.8316	0.9342	0.8623	0.9355	0.8049
1347	4.09	4.1	57.9	tr|Q7XVG7|Q7XVG7_ORYSJ	OSJNBa0073L04.7 protein OS=Oryza sativa subsp. japonica GN=OSJNBa0073L04.7 PE=2 SV=2	3	ORYSJ	1.1022	0.5263	1.0464	0.7412	1.0229	0.8658	1.2445	0.531	1.2316	0.5293	1.248	0.3217	1.3048	0.2409
1348	4.08	4.1	6.5	sp|Q7XKV4|BGL12_ORYSJ	Beta-glucosidase 12 OS=Oryza sativa subsp. japonica GN=BGLU12 PE=2 SV=2	2	ORYSJ	1.0149	0.9432	1.0091	0.9571	1.0103	0.9451	1.5652	0.0581	1.4353	0.0811	1.5483	0.1496	1.5946	0.0718
1349	4.08	4.09	23.7	tr|Q6Z387|Q6Z387_ORYSJ	Lipid transfer protein-like OS=Oryza sativa subsp. japonica GN=P0417F02.20 PE=2 SV=1	5	ORYSJ	1.1698	0.4109	1.226	0.2939	1.2092	0.3119	1.7961	0.1093	1.9225	0.1127	2.0738	0.0881	1.71	0.2628
1350	4.08	4.09	10.3	tr|Q5ZAM8|Q5ZAM8_ORYSJ	Os01g0767100 protein OS=Oryza sativa subsp. japonica GN=OSJNBb0053G03.16 PE=4 SV=1	3	ORYSJ	1.0133	0.9391	0.9821	0.8957	1.0711	0.6637	1.7818	0.387	1.8905	0.257	1.7154	0.3286	1.9052	0.2684
1351	4.08	4.09	14.6	sp|Q67W29|DAPB1_ORYSJ	Probable 4-hydroxy-tetrahydrodipicolinate reductase 1, chloroplastic OS=Oryza sativa subsp. japonica GN=DAPB1 PE=2 SV=1	2	ORYSJ	0.8585	0.1995	1.0481	0.6192	0.9288	0.4569	0.7453	0.1171	0.7917	0.2001	0.8231	0.1373	0.6924	0.1624
1352	4.07	4.24	24	tr|Q65X91|Q65X91_ORYSJ	Os05g0526200 protein OS=Oryza sativa subsp. japonica GN=Os05g0526200 PE=2 SV=1	2	ORYSJ	0.8144	0.6017	1.0631	0.9181	0.7691	0.4563	0.6603	0.5251	0.7204	0.5681	0.6691	0.4145	0.5116	0.0933
1353	4.07	4.08	28.7	tr|Q9LGP4|Q9LGP4_ORYSJ	Os01g0120500 protein OS=Oryza sativa subsp. japonica GN=P0684C01.2 PE=4 SV=2	2	ORYSJ	1.125	0.3158	0.8478	0.2029	1.0061	0.9519	0.9251	0.6302	0.8677	0.5241	0.9775	0.8214	0.4436	0.488
1354	4.06	4.36	12.7	sp|Q94LW4|KNOSB_ORYSJ	Homeobox protein knotted-1-like 11 OS=Oryza sativa subsp. japonica GN=HOS59 PE=2 SV=2	4	ORYSJ	0.9903	0.9244	0.911	0.4225	0.8935	0.3164	0.8293	0.3055	0.9334	0.575	0.8189	0.2222	0.9404	0.5449
1355	4.06	4.24	16.7	tr|Q654L9|Q654L9_ORYSJ	Acetyltransferase component of pyruvate dehydrogenase complex OS=Oryza sativa subsp. japonica GN=P0012H03.4 PE=2 SV=1	4	ORYSJ	0.9034	0.6739	0.986	0.928	1.0525	0.7326	0.8112	0.4095	0.8849	0.5858	0.8887	0.585	1.0333	0.8562
1356	4.06	4.08	21.5	tr|Q84VG1|Q84VG1_ORYSJ	Development protein-like protein OS=Oryza sativa subsp. japonica GN=P0416A11.29 PE=2 SV=1	2	ORYSJ	1.2151	0.3967	1.216	0.1966	1.1066	0.7964	1.2336	0.3374	1.282	0.4021	1.2393	0.2316	1.2736	0.4843
1357	4.06	4.07	18.8	tr|Q7Y152|Q7Y152_ORYSJ	Galactokinase, putative, expressed OS=Oryza sativa subsp. japonica GN=OSJNBa0078D06.32 PE=3 SV=1	5	ORYSJ	1.0736	0.7818	1.4972	0.1617	1.2202	0.4057	0.8619	0.8011	1.0694	0.8272	1.0879	0.7379	1.2252	0.5
1358	4.06	4.07	13	tr|Q5VRZ6|Q5VRZ6_ORYSJ	Os06g0112400 protein OS=Oryza sativa subsp. japonica GN=P0029D06.26 PE=2 SV=1	2	ORYSJ	0.8832	0.5322	0.8905	0.6238	0.9326	0.5025	1.1337	0.5835	1.2712	0.4209	1.2	0.4761	1.0483	0.6821
1359	4.05	4.84	18.4	tr|Q8H559|Q8H559_ORYSJ	Os07g0159800 protein OS=Oryza sativa subsp. japonica GN=OJ1714_H10.115 PE=2 SV=1	5	ORYSJ	0.7109		0.7388		0.8276		1.3253		1.4008		1.4854		1.6082
1360	4.05	4.06	12.8	tr|Q6YUH7|Q6YUH7_ORYSJ	Os02g0697300 protein OS=Oryza sativa subsp. japonica GN=P0666E12.11 PE=2 SV=1	2	ORYSJ	0.8867	0.5132	0.9935	0.9566	0.9899	0.9635	0.7359	0.0819	0.579	0.0284	0.7014	0.207	1.0997	0.8813
1361	4.05	4.06	24.2	tr|Q84MH2|Q84MH2_ORYSJ	Inosine-uridine preferring nucleoside hydrolase family protein, expressed OS=Oryza sativa subsp. japonica GN=Os03g0425200 PE=4 SV=1	2	ORYSJ	0.937	0.7769	1.0849	0.5979	1.199	0.1859	1.2767	0.1772	1.1107	0.5263	1.2658	0.1985	1.49	0.0779
1362	4.04	7.47	36.8	sp|Q42972|MDHG_ORYSJ	Malate dehydrogenase, glyoxysomal OS=Oryza sativa subsp. japonica GN=Os12g0632700 PE=1 SV=3	10	ORYSJ	0.9005	0.6662	0.7728	0.0431	0.9137	0.3239	0.8849	0.2554	0.9161	0.4017	0.9531	0.5731	0.9588	0.8528
1363	4.04	7.42	22	tr|Q7F1U2|Q7F1U2_ORYSJ	Peroxidase OS=Oryza sativa subsp. japonica GN=OJ1167_G06.122 PE=3 SV=1	5	ORYSJ	0.8086	0.2902	0.8161	0.3656	0.8355	0.3319	0.9439	0.6762	0.7576	0.2282	0.8629	0.4036	0.8181	0.551
1364	4.04	4.08	21.1	tr|Q75GN6|Q75GN6_ORYSJ	Putative 40S ribosomal protein S26 OS=Oryza sativa subsp. japonica GN=OSJNBa0018K15.3 PE=4 SV=1	3	ORYSJ	0.8853	0.6374	0.9173	0.6642	1.0404	0.8395	1.1437	0.7029	1.1202	0.4708	1.0144	0.9126	1.244	0.2813
1365	4.04	4.06	11.1	tr|Q6YZH8|Q6YZH8_ORYSJ	Os08g0559600 protein OS=Oryza sativa subsp. japonica GN=P0562A06.23 PE=2 SV=1	2	ORYSJ	1.0587	0.8065	1.0168	0.9338	1.0183	0.8542	0.7642	0.1433	0.7659	0.1633	0.8401	0.4936	0.7297	0.4013
1366	4.04	4.05	14.4	tr|Q5Z7F8|Q5Z7F8_ORYSJ	Putative Acid phosphatase 1 OS=Oryza sativa subsp. japonica GN=OSJNBa0090E14.35 PE=2 SV=1	2	ORYSJ	0.8949	0.4337	0.8522	0.3739	0.9334	0.7817	1.4234	0.3013	1.3241	0.2749	1.3735	0.359	1.1537	0.6883
1367	4.03	18.98	40.8	tr|Q7X9A7|Q7X9A7_ORYSJ	60 kDa chaperonin alpha subunit OS=Oryza sativa subsp. japonica GN=OSJNBa0033P04.2 PE=2 SV=1	16	ORYSJ	1.0865	0.6927	1.0979	0.702	1.1857	0.4425	1.3576	0.0987	1.3371	0.2491	1.2593	0.4464	1.3368	0.2717
1368	4.03	6.05	28.5	tr|Q6ZGP5|Q6ZGP5_ORYSJ	Os02g0753300 protein OS=Oryza sativa subsp. japonica GN=OJ1288_G09.19 PE=2 SV=1	5	ORYSJ	1.0193	0.8795	1.1019	0.5097	1.0262	0.8389	1.7451	0.2213	1.6995	0.3036	1.7224	0.197	1.6788	0.2358
1369	4.02	5.59	25.4	tr|Q6H4M9|Q6H4M9_ORYSJ	Cytochrome b-c1 complex subunit Rieske, mitochondrial OS=Oryza sativa subsp. japonica GN=OSJNBb0003H22.14 PE=2 SV=1	4	ORYSJ	1.0549	0.7534	1.1418	0.4211	1.0205	0.8765	1.3124	0.2319	1.3665	0.2995	1.4227	0.2379	1.5954	0.1384
1370	4.02	4.13	30.2	tr|Q0J9C1|Q0J9C1_ORYSJ	Os04g0661900 protein (Fragment) OS=Oryza sativa subsp. japonica GN=Os04g0661900 PE=4 SV=1	2	ORYSJ	1.0706	0.9244	0.9822	0.9616	0.9922	0.9821	1.1115	0.7495	1.2	0.5549	1.0785	0.8891	0.9369	0.8986
1371	4.02	4.06	14.8	tr|Q8H7P4|Q8H7P4_ORYSJ	FH protein interacting protein FIP1, putative, expressed OS=Oryza sativa subsp. japonica GN=OJ1217B09.2 PE=2 SV=1	2	ORYSJ	0.9499	0.8969	1.0469	0.8651	1.035	0.9015	1.1766	0.6602	0.9754	0.9616	1.1844	0.673	1.09	0.8373
1372	4.02	4.05	9.7	tr|Q6K850|Q6K850_ORYSJ	Os02g0804500 protein OS=Oryza sativa subsp. japonica GN=OJ1548_F12.8 PE=3 SV=1	2	ORYSJ	0.9635	0.8236	0.9855	0.8796	0.8841	0.4436	0.9827	0.8551	0.9168	0.8313	0.797	0.1147	1.0649	0.5348
1373	4.02	4.05	20.2	tr|Q8S9R1|Q8S9R1_ORYSJ	Os01g0940800 protein OS=Oryza sativa subsp. japonica GN=P0432C03.11 PE=2 SV=1	5	ORYSJ	0.7961	0.4127	0.9277	0.7267	0.6708	0.5105	1.2087	0.3065	0.8662	0.57	1.0284	0.8247	0.9217	0.5835
1374	4.02	4.03	9.5	tr|Q6ES11|Q6ES11_ORYSJ	Os09g0347700 protein OS=Oryza sativa subsp. japonica GN=P0698G06.1 PE=2 SV=1	3	ORYSJ	0.9366	0.7164	0.9845	0.8751	1.0285	0.7775	0.9032	0.3681	0.8494	0.343	0.8885	0.3125	0.9674	0.9886
1375	4.02	4.03	22	tr|Q2QMK8|Q2QMK8_ORYSJ	Os12g0600400 protein OS=Oryza sativa subsp. japonica GN=LOC_Os12g40830 PE=2 SV=1	2	ORYSJ	0.934	0.5412	0.7266	0.2949	1.1113	0.3441	0.9794	0.8967	0.8089	0.5215	0.9144	0.6387	1.2329	0.6208
1376	4.02	4.03	35.3	sp|Q0J9V5|CXXS1_ORYSJ	Thioredoxin-like protein CXXS1 OS=Oryza sativa subsp. japonica GN=Os04g0629500 PE=2 SV=1	2	ORYSJ	1.1129	0.4769	1.153	0.4	1.1003	0.5122	1.3343	0.4579	1.1995	0.3183	1.4328	0.2007	1.0441	0.8574
1377	4.02	4.03	12.2	tr|Q945X2|Q945X2_ORYSJ	Glutathione S-transferase, N-terminal domain containing protein, expressed OS=Oryza sativa subsp. japonica GN=Os11g0588300 PE=2 SV=1	2	ORYSJ	1.1977	0.4729	1.0002	0.999	0.9742	0.7855	0.8903	0.5762	0.8729	0.4414	0.9802	0.9503	0.7851	0.5669
1378	4.02	4.03	17.4	tr|Q7XQK2|Q7XQK2_ORYSJ	HMG protein OS=Oryza sativa subsp. japonica GN=OSJNBa0017B10.6 PE=2 SV=2	2	ORYSJ	1.0571	0.8403	1.137	0.2653	1.1234	0.4465	1.5905	0.1962	1.6432	0.146	1.7026	0.0967	1.3869	0.3451
1379	4.02	4.02	26.9	tr|Q0D7W3|Q0D7W3_ORYSJ	Os07g0205000 protein OS=Oryza sativa subsp. japonica GN=Os07g0205000 PE=4 SV=1	2	ORYSJ	0.9156	0.5148	0.9184	0.4052	0.9347	0.4928	1.4794	0.0598	1.3905	0.1827	1.4281	0.09	1.8553	0.0395
1380	4.02	4.02	16.1	tr|Q6Z1P3|Q6Z1P3_ORYSJ	Os08g0566400 protein OS=Oryza sativa subsp. japonica GN=OSJNBa0044E16.26 PE=2 SV=1	3	ORYSJ	0.9261	0.5914	0.8883	0.4581	0.8807	0.4349	0.7644	0.2322	0.7528	0.2209	0.7021	0.2885	0.6722	0.1624
1381	4.01	22.2	33.4	tr|Q53QG1|Q53QG1_ORYSJ	Os11g0153700 protein OS=Oryza sativa subsp. japonica GN=Os11g0153700 PE=2 SV=1	12	ORYSJ	1.0614	0.8152	1.0248	0.8871	1.4516	0.3018	1.1382	0.3947	1.0545	0.8303	1.0849	0.4451	0.8887	0.4019
1382	4.01	9.7	31.8	tr|Q84TA8|Q84TA8_ORYSJ	Ethylene-responsive small GTP-binding protein OS=Oryza sativa subsp. japonica GN=OJ1754_E06.16 PE=2 SV=1	5	ORYSJ	0.8512	0.3241	0.7935	0.2502	0.8926	0.4622	0.9886	0.9579	0.8552	0.6505	0.9662	0.9016	0.775	0.3259
1383	4.01	6.06	14.1	tr|Q0E238|Q0E238_ORYSJ	Os02g0274100 protein OS=Oryza sativa subsp. japonica GN=Os02g0274100 PE=3 SV=1	3	ORYSJ	1.1287	0.5239	0.9371	0.5863	1.0268	0.788	0.9207	0.7332	0.8622	0.67	0.9051	0.7433	0.8465	0.592
1384	4.01	6.04	40.2	tr|Q0IV34|Q0IV34_ORYSJ	Non-specific lipid-transfer protein OS=Oryza sativa subsp. japonica GN=Os11g0116200 PE=3 SV=1	8	ORYSJ	1.0298	0.9611	1.0752	0.8408	0.895	0.9067	1.5069	0.4719	1.4852	0.4597	1.5537	0.4036	1.6498	0.2916
1385	4.01	4.09	17.6	tr|Q60EL7|Q60EL7_ORYSJ	Os05g0456300 protein OS=Oryza sativa subsp. japonica GN=OJ1651_D06.16 PE=4 SV=1	2	ORYSJ	0.7786	0.5008	1.0444	0.8938	0.9456	0.8842	0.8372	0.4284	1.1572	0.3814	0.9185	0.5507	1.0814	0.8239
1386	4.01	4.05	10.2	tr|Q0D4J5|Q0D4J5_ORYSJ	Os07g0622200 protein OS=Oryza sativa subsp. japonica GN=Os07g0622200 PE=2 SV=1	2	ORYSJ	1.1983		0.5641		0.9596		0.6821		0.6802		0.6184		0.4601
1387	4.01	4.04	11.5	tr|Q5VQR0|Q5VQR0_ORYSJ	Os01g0812900 protein OS=Oryza sativa subsp. japonica GN=P0425G02.34 PE=4 SV=1	3	ORYSJ	1.1051	0.694	0.9699	0.8351	0.9871	0.9587	1.1112	0.7588	1.0043	0.98	1.0924	0.7825	0.9554	0.7596
1388	4.01	4.03	30.5	tr|Q5WMV0|Q5WMV0_ORYSJ	Os05g0314100 protein OS=Oryza sativa subsp. japonica GN=Os05g0314100 PE=2 SV=1	2	ORYSJ	0.8462	0.3403	0.7498	0.2602	0.8867	0.461	0.7751	0.2633	0.8841	0.4305	0.9988	0.9923	1.3728	0.1925
1389	4.01	4.02	43.5	sp|Q5QM99|RL37A_ORYSJ	60S ribosomal protein L37a OS=Oryza sativa subsp. japonica GN=Os01g0679700 PE=1 SV=1	3	ORYSJ	1.0575	0.7562	1.0823	0.4329	0.9274	0.4739	0.9839	0.8605	1.0326	0.8018	1.1555	0.3013	1.4461	0.1345
1390	4.01	4.02	15.6	tr|Q6YS11|Q6YS11_ORYSJ	Os08g0282400 protein OS=Oryza sativa subsp. japonica GN=B1446H11.22 PE=2 SV=1	3	ORYSJ	1.1202	0.6927	0.9732	0.8862	1.1337	0.4317	0.9965	0.9782	0.9254	0.585	0.8956	0.6832	0.9826	0.9339
1391	4.01	4.02	6.2	tr|Q67VC5|Q67VC5_ORYSJ	DeliriumA-like OS=Oryza sativa subsp. japonica GN=OSJNBa0068B06.9 PE=4 SV=1	2	ORYSJ	0.7444	0.5426	0.8637	0.8935	0.7716	0.427	0.8835	0.4292	0.7705	0.4565	0.6342	0.4416	0.9603	0.9356
1392	4.01	4.01	4.6	tr|Q0J716|Q0J716_ORYSJ	Os08g0240800 protein OS=Oryza sativa subsp. japonica GN=Os08g0240800 PE=4 SV=1	2	ORYSJ	0.7894	0.3993	0.8975	0.412	0.898	0.3532	0.8706	0.6357	1.1044	0.661	1.1179	0.6922	1.2002	0.6908
1393	4.01	4.01	11	tr|Q7XCL2|Q7XCL2_ORYSJ	Os10g0542200 protein OS=Oryza sativa subsp. japonica GN=OSJNBb0015I11.23 PE=4 SV=1	2	ORYSJ	0.8225	0.3002	1.0914	0.5684	0.8217	0.2987	0.8167	0.4396	1.0286	0.8309	0.9024	0.4909	0.9888	0.9794
1394	4.01	4.01	8.4	tr|Q6K270|Q6K270_ORYSJ	Nodulation receptor kinase-like protein OS=Oryza sativa subsp. japonica GN=P0415D04.48 PE=3 SV=1	3	ORYSJ	1.1327	0.5695	0.8776	0.4739	1.1483	0.4506	0.8605	0.2056	0.9044	0.7158	0.811	0.1293	0.8166	0.2513
1395	4.01	4.01	20.9	tr|Q5TKG0|Q5TKG0_ORYSJ	Putative adhesion regulating molecule family OS=Oryza sativa subsp. japonica GN=OSJNBa0030I14.6 PE=2 SV=1	2	ORYSJ
1396	4.01	4.01	15.3	tr|Q0JAJ2|Q0JAJ2_ORYSJ	OSJNba0093F12.3 protein OS=Oryza sativa subsp. japonica GN=OSJNba0093F12.3 PE=2 SV=1	2	ORYSJ	1.0289	0.7675	0.9456	0.5745	0.9917	0.9301	0.8734	0.247	0.7989	0.172	0.8457	0.1866	0.845	0.1832
1397	4.01	4.01	7.1	tr|Q7F5L2|Q7F5L2_ORYSJ	Os01g0196600 protein OS=Oryza sativa subsp. japonica GN=P0419B01.3 PE=4 SV=1	2	ORYSJ	1.2866	0.2008	0.797	0.4382	0.9833	0.8548	1.3434	0.2132	1.016	0.883	1.0715	0.6343	1.0326	0.9203
1398	4.01	4.01	8.4	tr|Q5ZE07|Q5ZE07_ORYSJ	Spore coat protein-like OS=Oryza sativa subsp. japonica GN=P0409B08.2 PE=2 SV=1	2	ORYSJ	0.9664	0.8165	0.9241	0.5711	0.8562	0.7396	0.7603	0.2204	0.6525	0.1449	1.0588	0.8002	0.9964	0.9771
1399	4.01	4.01	9.4	tr|Q5VME5|Q5VME5_ORYSJ	Os06g0289900 protein OS=Oryza sativa subsp. japonica GN=B1026E06.3 PE=2 SV=1	2	ORYSJ	1.3654	0.4616	1.1218	0.463	1.2633	0.2625	0.7514	0.3784	1.0092	0.9428	0.6945	0.1737	0.8027	0.2747
1400	4.01	4.01	23.5	tr|Q2R0H3|Q2R0H3_ORYSJ	Dirigent-like protein, expressed OS=Oryza sativa subsp. japonica GN=Os11g0645300 PE=2 SV=1	4	ORYSJ	0.8159	0.2892	1.0325	0.9217	0.7498	0.488	1.0655	0.6398	0.8876	0.4431	0.8555	0.4259	0.8204	0.5666
1401	4.01	4.01	18.3	sp|Q0DHB7|EXPA4_ORYSJ	Expansin-A4 OS=Oryza sativa subsp. japonica GN=EXPA4 PE=2 SV=1	3	ORYSJ	0.9346	0.7018	0.9747	0.7998	0.8877	0.3055	1.3401	0.4568	1.3473	0.4766	1.3032	0.5637	1.3514	0.5357
1402	4	23.51	26.2	tr|Q6ZCV7|Q6ZCV7_ORYSJ	Os08g0487800 protein OS=Oryza sativa subsp. japonica GN=P0028A08.21 PE=3 SV=1	15	ORYSJ	0.9952	0.9733	1.0396	0.7895	0.9031	0.5772	0.6091	0.1429	0.6159	0.1688	0.626	0.15	0.502	0.2072
1403	4	11.14	47.2	tr|Q6YZI2|Q6YZI2_ORYSJ	Os08g0559200 protein OS=Oryza sativa subsp. japonica GN=P0562A06.14 PE=2 SV=1	7	ORYSJ	1.0179	0.8874	1.0572	0.6748	1.0964	0.5237	1.4189	0.1759	1.6179	0.1295	1.4407	0.169	1.4301	0.1725
1404	4	10	42.2	tr|Q9AUW3|Q9AUW3_ORYSJ	Eukaryotic translation initiation factor 5A OS=Oryza sativa subsp. japonica GN=OSJNBa0040E01.1 PE=2 SV=1	5	ORYSJ	1.4783	0.605	1.847	0.5276	1.1808	0.594	1.3073	0.6611	1.3451	0.5786	1.3645	0.6947	1.3096	0.6491
1405	4	9.85	17.6	tr|Q6I5V5|Q6I5V5_ORYSJ	Amidophosphoribosyltransferase OS=Oryza sativa subsp. japonica GN=OJ1378_A04.3 PE=2 SV=1	5	ORYSJ	0.8537	0.9067	0.7994	0.9029	0.8898	0.9078	0.6196	0.7984	0.7548	0.8946	0.4432	0.6734	0.9571	0.9752
1406	4	9.34	36.8	tr|Q8H7V0|Q8H7V0_ORYSJ	40S ribosomal protein S17, putative, expressed OS=Oryza sativa subsp. japonica GN=OSJNBb0043C10.11 PE=3 SV=1	7	ORYSJ	0.8562	0.4817	0.8697	0.5073	0.8308	0.325	1.359	0.3976	1.0911	0.5528	1.4124	0.1855	1.4262	0.2111
1407	4	9.07	20.9	tr|Q6ZI55|Q6ZI55_ORYSJ	NAD-dependent isocitrate dehydrogenase c;2 OS=Oryza sativa subsp. japonica GN=OJ1126_D09.28 PE=2 SV=1	5	ORYSJ	1.1797	0.3704	0.8203	0.4773	1.0073	0.9573	1.058	0.6944	1.1016	0.5364	1.1069	0.5214	0.9733	0.844
1408	4	8	34.6	tr|Q6YSX0|Q6YSX0_ORYSJ	Os07g0674200 protein OS=Oryza sativa subsp. japonica GN=P0037D09.3 PE=2 SV=1	6	ORYSJ	0.9506	0.7144	0.9338	0.6333	1.0185	0.8899	1.0907	0.5618	1.0362	0.7937	1.0524	0.7126	1.1515	0.4073
1409	4	7.83	31	tr|Q69TX3|Q69TX3_ORYSJ	Os06g0210500 protein OS=Oryza sativa subsp. japonica GN=P0021C04.12 PE=3 SV=1	6	ORYSJ	1.0942	0.5499	0.8891	0.4852	1.0084	0.9856	0.8299	0.3312	0.8788	0.5134	0.84	0.347	0.8524	0.6474
1410	4	7.54	29.8	tr|Q654R7|Q654R7_ORYSJ	Peroxidase OS=Oryza sativa subsp. japonica GN=B1135C02.31 PE=3 SV=1	4	ORYSJ	0.9305	0.6629	0.7352	0.3776	0.9248	0.8418	1.1067	0.9044	1.1187	0.8727	1.1768	0.7978	0.8715	0.554
1411	4	7.03	24.8	sp|Q942L2|PDI22_ORYSJ	Protein disulfide isomerase-like 2-2 OS=Oryza sativa subsp. japonica GN=PDIL2-2 PE=2 SV=1	7	ORYSJ	1.0952	0.3933	1.0449	0.6648	0.8838	0.2843	0.9253	0.7562	0.9896	0.9695	0.8709	0.5078	0.8842	0.3865
1412	4	6.29	18.3	sp|Q6EU94|PIP11_ORYSJ	Aquaporin PIP1-1 OS=Oryza sativa subsp. japonica GN=PIP1-1 PE=2 SV=1	6	ORYSJ	1.0312	0.8852	1.0623	0.6573	1.0171	0.894	1.0962	0.5296	1.056	0.6848	0.9509	0.706	1.2213	0.2984
1413	4	6.19	38.2	tr|Q94E63|Q94E63_ORYSJ	Os01g0173100 protein OS=Oryza sativa subsp. japonica GN=OSJNBa0089K24.5 PE=2 SV=1	3	ORYSJ	0.9505	0.7775	0.8501	0.5066	0.9801	0.9554	1.0806	0.8224	1.0789	0.8185	1.1918	0.5627	1.0658	0.7883
1414	4	6.02	6.3	tr|Q6H6P8|Q6H6P8_ORYSJ	Branching enzyme-3 OS=Oryza sativa subsp. japonica GN=P0475F05.16 PE=4 SV=1	3	ORYSJ	0.9746	0.8381	0.9446	0.6672	0.9689	0.849	0.7755	0.236	0.6896	0.1655	0.6534	0.1788	0.7606	0.221
1415	4	6.01	11.6	tr|Q69YA2|Q69YA2_ORYSJ	3-oxoacyl-[acyl-carrier-protein] synthase OS=Oryza sativa subsp. japonica GN=P0528E04.26 PE=2 SV=1	3	ORYSJ	1.1889	0.5934	0.9831	0.8929	0.9911	0.9432	0.8646	0.3825	0.8292	0.4298	0.9885	0.9269	0.8781	0.4198
1416	4	6	14.1	tr|Q9FYP0|Q9FYP0_ORYSJ	Peroxidase OS=Oryza sativa subsp. japonica GN=P0702D12.15 PE=2 SV=1	3	ORYSJ	1.148	0.4433	0.9567	0.7338	1.1321	0.4325	1.2877	0.2396	1.2215	0.355	0.9516	0.8882	0.8685	0.3934
1417	4	4.9	29.8	tr|Q6L4X5|Q6L4X5_ORYSJ	Thioredoxin OS=Oryza sativa subsp. japonica GN=Os05g0508500 PE=3 SV=1	3	ORYSJ	0.9503		1.1464		1.109		1.2172		1.5116		1.137		1.0972
1418	4	4.52	12.9	tr|Q9FUE3|Q9FUE3_ORYSJ	Glutathione S-transferase GSTU6, putative, expressed OS=Oryza sativa subsp. japonica GN=Os10g0528400 PE=2 SV=1	3	ORYSJ	0.9801	0.9491	1.1978	0.6817	0.8987	0.7428	1.1041	0.5085	1.4797	0.1614	1.1939	0.6687	1.5147	0.1532
1419	4	4.36	29.6	tr|Q6Z1P2|Q6Z1P2_ORYSJ	Os08g0566600 protein OS=Oryza sativa subsp. japonica GN=OSJNBa0044E16.27 PE=2 SV=1	3	ORYSJ	1.0584	0.6763	1.0697	0.6281	1.0266	0.8391	1.0686	0.6955	1.1099	0.6329	1.0417	0.8527	0.7952	0.5114
1420	4	4.3	7.8	tr|Q7XI13|Q7XI13_ORYSJ	Glycine-rich RNA-binding protein-like OS=Oryza sativa subsp. japonica GN=P0506C07.28 PE=4 SV=1	3	ORYSJ	0.8864	0.629	0.8332	0.4409	0.7694	0.3139	0.8207	0.5962	0.924	0.81	0.7816	0.6807	0.7444	0.429
1421	4	4.21	15.7	tr|Q8H855|Q8H855_ORYSJ	Expressed protein OS=Oryza sativa subsp. japonica GN=OJ1626B05.2 PE=4 SV=1	3	ORYSJ	0.8373	0.3235	0.9226	0.5646	0.8271	0.3057	0.831	0.3127	0.9416	0.7799	0.7948	0.2589	0.7988	0.2646
1422	4	4.15	23.7	sp|B9F3B6|SSDH_ORYSJ	Succinate-semialdehyde dehydrogenase, mitochondrial OS=Oryza sativa subsp. japonica GN=ALDH5F1 PE=3 SV=1	3	ORYSJ	0.9514	0.6107	0.837	0.1662	1.0635	0.5356	0.8228	0.2201	0.9278	0.4648	0.6385	0.0734	0.9181	0.6314
1423	4	4.14	9.6	tr|Q5Z7I5|Q5Z7I5_ORYSJ	Os06g0548200 protein OS=Oryza sativa subsp. japonica GN=OSJNBa0016D02.39 PE=4 SV=1	3	ORYSJ	0.8855	0.4354	0.948	0.6852	0.8992	0.4774	0.901	0.4842	0.8451	0.6642	1.0125	0.9206	0.7076	0.5171
1424	4	4.12	26.4	tr|Q2QLS8|Q2QLS8_ORYSJ	Os12g0630100 protein OS=Oryza sativa subsp. japonica GN=LOC_Os12g43440 PE=2 SV=1	3	ORYSJ	0.9973	0.9846	1.0948	0.5675	0.9202	0.5914	1.271	0.3083	1.2559	0.68	1.1023	0.8807	1.3841	0.6975
1425	4	4.05	13.5	tr|Q53NW4|Q53NW4_ORYSJ	Mitochondrial carrier protein, putative OS=Oryza sativa subsp. japonica PE=3 SV=1	2	ORYSJ	0.8539	0.3629	0.9568	0.7372	1.0308	0.8226	1.2144	0.3048	1.0439	0.917	1.0721	0.8202	1.0032	0.9852
1426	4	4.04	4.7	tr|Q6H536|Q6H536_ORYSJ	Os02g0229400 protein OS=Oryza sativa subsp. japonica GN=OSJNBb0035N08.17 PE=2 SV=1	2	ORYSJ	1.2489	0.2744	1.2918	0.3257	1.1864	0.3424	0.8816	0.4337	1.1179	0.6662	1.0675	0.7019	1.1016	0.8604
1427	4	4.03	24.3	sp|Q6K965|OEP21_ORYSJ	Outer envelope pore protein 21, chloroplastic OS=Oryza sativa subsp. japonica GN=OEP21 PE=2 SV=1	2	ORYSJ	0.9286		0.9513		0.9203		1.2446		1.0926		1.2068		1.1069
1428	4	4.03	17.1	tr|Q69IM6|Q69IM6_ORYSJ	Os09g0514600 protein OS=Oryza sativa subsp. japonica GN=P0450E05.20 PE=4 SV=1	2	ORYSJ	1.1391	0.603	1.0892	0.5654	1.2045	0.5767	1.035	0.8646	1.0831	0.585	1.2041	0.3258	1.0931	0.5525
1429	4	4.02	7.3	tr|Q69XG4|Q69XG4_ORYSJ	Os06g0610800 protein OS=Oryza sativa subsp. japonica GN=P0490F09.29-1 PE=4 SV=1	3	ORYSJ	1.0039	0.9793	1.044	0.7382	0.8332	0.4905	1.0044	0.9925	1.226	0.3068	1.2957	0.232	0.7865	0.3548
1430	4	4.01	23.6	sp|Q6Z9C3|6PGL3_ORYSJ	Probable 6-phosphogluconolactonase 3, chloroplastic OS=Oryza sativa subsp. japonica GN=Os08g0547100 PE=2 SV=1	2	ORYSJ
1431	4	4.01	11.6	sp|Q0DUI8|CRTI_ORYSJ	Phytoene dehydrogenase, chloroplastic/chromoplastic OS=Oryza sativa subsp. japonica GN=PDS PE=3 SV=2	2	ORYSJ	0.9927	0.974	0.9333	0.7964	0.9277	0.7786	0.6201	0.4256	0.518	0.4739	0.5626	0.3233	0.5281	0.8583
1432	4	4.01	13.6	tr|Q9AWW1|Q9AWW1_ORYSJ	Esterase/lipase/thioesterase family protein-like OS=Oryza sativa subsp. japonica GN=P0013G02.37-1 PE=4 SV=1	2	ORYSJ	1.0035		1.2168		1.1022		1.3567		1.2005		1.009		1.359
1433	4	4.01	4	sp|Q8H852|COPG1_ORYSJ	Coatomer subunit gamma-1 OS=Oryza sativa subsp. japonica GN=Os03g0227000 PE=2 SV=2	2	ORYSJ	0.9624	0.913	0.9674	0.7961	0.8994	0.4811	0.7662	0.2279	0.6182	0.1908	0.8564	0.3638	0.86	0.6041
1434	4	4.01	10.6	tr|Q75LL5|Q75LL5_ORYSJ	Putative strictosidine synthase OS=Oryza sativa subsp. japonica GN=OSJNBa0047E24.22 PE=4 SV=1	2	ORYSJ	1.334	0.591	0.9273	0.5876	1.1096	0.8058	0.7619	0.225	0.6485	0.2286	1.0531	0.9114	0.7675	0.3574
1435	4	4.01	30.6	tr|C7J1C2|C7J1C2_ORYSJ	Os04g0428950 protein OS=Oryza sativa subsp. japonica GN=Os04g0428950 PE=4 SV=1	2	ORYSJ	0.9573	0.7488	0.9058	0.5446	1.0756	0.7226	1.0716	0.7787	0.9685	0.8131	0.908	0.773	1.2949	0.2387
1436	4	4.01	5.9	tr|Q5JNL2|Q5JNL2_ORYSJ	Haloacid dehalogenase-like hydrolase-like OS=Oryza sativa subsp. japonica GN=P0638D12.19 PE=3 SV=1	4	ORYSJ	0.8891		0.8622		0.9779		0.5565		0.4887		0.5274		0.4512
1437	4	4.01	26.5	tr|Q0JFT6|Q0JFT6_ORYSJ	Os01g0962400 protein OS=Oryza sativa subsp. japonica GN=Os01g0962400 PE=2 SV=1	2	ORYSJ	1.1411	0.7066	0.9796	0.8746	1.065	0.6558	1.5205	0.2903	1.8022	0.1172	1.4389	0.2643	1.529	0.3688
1438	4	4.01	18.2	sp|Q7XUP7|MSR21_ORYSJ	Peptide methionine sulfoxide reductase A2-1 OS=Oryza sativa subsp. japonica GN=MSRA2-1 PE=2 SV=2	3	ORYSJ	0.9722	0.8716	1.1485	0.6366	1.0107	0.9863	1.2254	0.5437	1.1646	0.7967	0.9693	0.8667	1.0422	0.8995
1439	4	4	18.3	tr|Q851E0|Q851E0_ORYSJ	Expressed protein OS=Oryza sativa subsp. japonica GN=OSJNBb0021P10.2 PE=4 SV=1	2	ORYSJ	0.9855	0.9569	0.9827	0.9023	1.0353	0.8093	1.1941	0.3592	1.4243	0.4415	1.4186	0.3975	1.2637	0.3018
1440	4	4	39.7	tr|Q6Z506|Q6Z506_ORYSJ	Photosystem II 10kDa phosphoprotein, chloroplast OS=Oryza sativa subsp. japonica GN=OSJNBa0036E18.30 PE=3 SV=1	8	ORYSJ	0.9736	0.8525	1.0473	0.7551	1.1226	0.4963	1.2294	0.3228	1.2177	0.3352	1.2779	0.2785	1.137	0.4607
1441	4	4	10.3	tr|Q8GVI0|Q8GVI0_ORYSJ	Eukaryotic translation initiation factor 3 subunit E OS=Oryza sativa subsp. japonica GN=P0592C06.125 PE=3 SV=1	2	ORYSJ	0.9578	0.7504	0.8727	0.4169	1.1075	0.5053	0.8659	0.3999	0.9598	0.9414	0.7891	0.2632	0.9742	0.9724
1442	4	4	60.5	tr|Q6YSF1|Q6YSF1_ORYSJ	Putative uncharacterized protein OSJNBa0072I06.32 OS=Oryza sativa subsp. japonica GN=OSJNBa0072I06.32 PE=4 SV=1	9	ORYSJ	1.0399	0.7715	1.042	0.7527	0.9357	0.7908	1.1333	0.513	0.9512	0.6053	1.0323	0.7702	1.0454	0.7712
1443	4	4	15.5	tr|Q6J657|Q6J657_ORYSJ	Cell death associated protein OS=Oryza sativa subsp. japonica GN=P0668F02.3 PE=2 SV=1	2	ORYSJ	0.9559		1.3292		0.9151		0.8447		1.1139		1.1167		1.0756
1444	4	4	13.2	tr|Q2QVB4|Q2QVB4_ORYSJ	Aspartyl aminopeptidase, putative, expressed OS=Oryza sativa subsp. japonica GN=LOC_Os12g13390 PE=3 SV=1	3	ORYSJ	0.5773		0.8366		0.8369		0.4966		0.7307		0.7849		0.6084
1445	4	4	28.6	tr|Q8LN82|Q8LN82_ORYSJ	Putative uncharacterized protein OSJNBb0091N21.35 OS=Oryza sativa subsp. japonica GN=OSJNBb0091N21.35 PE=4 SV=1	2	ORYSJ	0.7475	0.4749	0.8972	0.4847	0.9016	0.5013	1.0468	0.7352	1.0814	0.5883	0.9866	0.9175	0.8274	0.4437
1446	4	4	5.6	tr|Q7XVK1|Q7XVK1_ORYSJ	OSJNBa0069D17.2 protein OS=Oryza sativa subsp. japonica GN=OSJNBa0069D17.2 PE=2 SV=1	2	ORYSJ	0.8386	0.3455	0.6764	0.545	0.8203	0.3148	1.0719	0.8015	0.8975	0.8549	1.2011	0.5751	0.9102	0.791
1447	4	4	8.7	tr|Q6ZHK4|Q6ZHK4_ORYSJ	Os07g0491900 protein OS=Oryza sativa subsp. japonica GN=OJ1218_C12.23 PE=4 SV=1	3	ORYSJ	0.6081	0.2345	0.9173	0.9061	0.7192	0.388	0.8695	0.5574	0.5957	0.5328	0.4401	0.0775	0.6997	0.2424
1448	4	4	12.3	tr|Q6ES31|Q6ES31_ORYSJ	Putative uncharacterized protein P0643D11.24-1 OS=Oryza sativa subsp. japonica GN=P0643D11.24-1 PE=4 SV=1	2	ORYSJ	0.8027	0.2769	0.7905	0.261	0.9231	0.5771	1.06	0.7558	1.1869	0.5982	0.8516	0.7018	0.7854	0.7105
1449	4	4	6.7	tr|Q6ASR1|Q6ASR1_ORYSJ	Chaperonin protein OS=Oryza sativa subsp. japonica GN=Os05g0147400 PE=2 SV=1	2	ORYSJ	1.235	0.2964	0.9581	0.755	1.3631	0.3488	0.9534	0.9287	0.8763	0.4292	0.8365	0.5845	0.9799	0.9644
1450	4	4	11.9	tr|Q5WMQ0|Q5WMQ0_ORYSJ	Uncharacterized protein OS=Oryza sativa subsp. japonica GN=OSJNBa0053E01.2 PE=4 SV=1	4	ORYSJ	1.0022		1.2427		1.1273		1.2773		1.6806		1.6004		1.63
1451	4	4	25	tr|Q0DIK0|Q0DIK0_ORYSJ	Os05g0383000 protein OS=Oryza sativa subsp. japonica GN=Os05g0383000 PE=2 SV=1	2	ORYSJ	0.8505		0.8491		0.9939		0.8293		0.8695		0.9775		1.0774
1452	4	4	23	tr|Q94LF2|Q94LF2_ORYSJ	Putative salt-induced protein OS=Oryza sativa subsp. japonica GN=Os03g28160 PE=4 SV=1	2	ORYSJ	0.8169	0.3002	0.9871	0.9199	0.9506	0.8344	0.7135	0.3393	0.7674	0.2468	0.9055	0.512	0.6927	0.5344
1453	4	4	20.4	tr|Q8H4P7|Q8H4P7_ORYSJ	Os07g0147500 protein OS=Oryza sativa subsp. japonica GN=OJ1470_H06.117 PE=2 SV=1	2	ORYSJ	0.8591	0.5057	0.8339	0.545	0.7835	0.3495	1.7606	0.231	1.788	0.122	1.686	0.2152	1.5069	0.4398
1454	4	4	8.7	tr|Q7XV17|Q7XV17_ORYSJ	OSJNBa0064H22.5 protein OS=Oryza sativa subsp. japonica GN=OSJNBa0064H22.5 PE=4 SV=2	2	ORYSJ	1.1069	0.584	1.1642	0.5648	0.9914	0.9471	1.0044	0.9859	1.329	0.2989	0.9934	0.9595	1.0917	0.7208
1455	4	4	17.5	tr|Q7XJY1|Q7XJY1_ORYSJ	OSJNBb0088C09.10 protein OS=Oryza sativa subsp. japonica GN=OSJNBb0088C09.10 PE=4 SV=1	2	ORYSJ	1.1733	0.6965	1.0773	0.6162	1.0952	0.8062	1.6743	0.4371	1.8865	0.3489	1.6405	0.5001	1.6997	0.3804
1456	4	4	23.3	tr|Q6K6C3|Q6K6C3_ORYSJ	Os02g0815300 protein OS=Oryza sativa subsp. japonica GN=P0643F09.2 PE=2 SV=1	3	ORYSJ	0.9227	0.5651	0.9325	0.6081	0.9319	0.6055	1.0377	0.7721	0.9906	0.9394	0.9887	0.9274	1.0386	0.7671
1457	4	4	6.1	tr|Q6I5U8|Q6I5U8_ORYSJ	Os05g0432400 protein OS=Oryza sativa subsp. japonica GN=OJ1378_A04.10 PE=2 SV=1	2	ORYSJ	1.2707		0.9956		1.0571		0.9185		1.1		1.1657		1.1235
1458	4	4	18.4	tr|Q69K85|Q69K85_ORYSJ	Putative uncharacterized protein OSJNBb0079K11.29 OS=Oryza sativa subsp. japonica GN=OSJNBb0079K11.29 PE=4 SV=1	3	ORYSJ	0.8518	0.3519	0.8922	0.455	0.9226	0.5652	1.4094	0.1786	1.2265	0.323	1.1075	0.6819	1.4127	0.2107
1459	4	4	18.9	tr|Q69IP1|Q69IP1_ORYSJ	Putative uncharacterized protein P0450E05.1 OS=Oryza sativa subsp. japonica GN=P0450E05.1 PE=4 SV=1	5	ORYSJ	0.689		0.9404		0.9267		1.0826		0.9758		1.1407		0.937
1460	4	4	24.4	tr|Q5Z858|Q5Z858_ORYSJ	Os06g0699500 protein OS=Oryza sativa subsp. japonica GN=P0468G03.12 PE=2 SV=1	6	ORYSJ	0.9046		1.0617		1.0676		1.3948		1.3361		1.3209		1.3158
1461	4	4	29.1	tr|Q5N801|Q5N801_ORYSJ	Peptidyl-prolyl cis-trans isomerase OS=Oryza sativa subsp. japonica GN=P0004D12.26 PE=2 SV=1	2	ORYSJ	1.2656		1.6369		1.5174		1.4415		2.3308		2.1317		2.4034
1462	4	4	8.3	tr|Q2QYI6|Q2QYI6_ORYSJ	Expressed protein OS=Oryza sativa subsp. japonica GN=Os11g0118600 PE=2 SV=1	2	ORYSJ	1.4193	0.1887	1.7156	0.3757	1.1168	0.465	1.4248	0.229	1.9336	0.0949	2.3677	0.0838	1.7728	0.2476
1463	4	4	8	tr|Q10PD0|Q10PD0_ORYSJ	Os03g0238600 protein OS=Oryza sativa subsp. japonica GN=Os03g0238600 PE=2 SV=1	2	ORYSJ	1.0082		0.7733		1.1286		0.9701		1.4221		1.1139		1.3868
1464	4	4	13.8	tr|Q0DLG8|Q0DLG8_ORYSJ	Os05g0103100 protein OS=Oryza sativa subsp. japonica GN=Os05g0103100 PE=4 SV=1	2	ORYSJ	0.9433	0.6778	1.049	0.7537	1.0355	0.7953	1.3595	0.2101	1.4186	0.1964	1.1007	0.5356	1.244	0.2859
1465	4	4	39.4	tr|B9FK97|B9FK97_ORYSJ	Os05g0500450 protein OS=Oryza sativa subsp. japonica GN=Os05g0500450 PE=4 SV=1	2	ORYSJ	1.0162	0.9046	1.2229	0.7089	1.0781	0.6052	1.6171	0.1376	1.2608	0.6525	1.0521	0.8435	1.3734	0.5565
1466	4	4	10.3	sp|Q8H8U0|CLS_ORYSJ	Cardiolipin synthase (CMP-forming), mitochondrial OS=Oryza sativa subsp. japonica GN=Os03g0283600 PE=2 SV=1	2	ORYSJ	1.3092	0.2239	1.211	0.8407	1.8288	0.5718	3.5408	0.2557	2.7567	0.4848	1.9076	0.1551	2.4079	0.4679
1467	4	4	8.6	sp|Q8H3C7|ILL9_ORYSJ	IAA-amino acid hydrolase ILR1-like 9 OS=Oryza sativa subsp. japonica GN=ILL9 PE=2 SV=2	2	ORYSJ	1.1661		0.9912		1.1561		1.0482		0.9662		0.8793		0.8791
1468	4	4	7.1	sp|Q84QU8|PPT2_ORYSJ	Phosphoenolpyruvate/phosphate translocator 2, chloroplastic OS=Oryza sativa subsp. japonica GN=PPT2 PE=2 SV=1	2	ORYSJ	0.9904	0.9381	1.0748	0.6004	1.1792	0.3797	1.3093	0.2252	1.4159	0.2385	1.2846	0.3177	1.397	0.1837
1469	4	4	34.6	sp|Q10L32|MSRB5_ORYSJ	Peptide methionine sulfoxide reductase B5 OS=Oryza sativa subsp. japonica GN=MSRB5 PE=2 SV=1	2	ORYSJ	0.9394	0.6799	0.9103	0.5614	1.0285	0.8463	1.0442	0.883	1.1068	0.6824	1.1846	0.512	1.0705	0.7594
1470	4	4	17.7	tr|Q9LHY3|Q9LHY3_ORYSJ	Os01g0214200 protein OS=Oryza sativa subsp. japonica GN=P0515G01.4 PE=2 SV=1	2	ORYSJ	0.9046		0.7593		0.6544		0.9207		0.7452		0.7598		0.713
1471	4	4	5.2	tr|Q9FVY9|Q9FVY9_ORYSJ	Benzoyl-CoA:benzyl alcohol/phenylethanol benzoyltransferase, putative, expressed OS=Oryza sativa subsp. japonica GN=OSJNBb0073N24.11 PE=4 SV=1	2	ORYSJ	0.882	0.4592	0.7587	0.2208	0.9781	0.9608	0.9077	0.5089	0.7444	0.2282	0.7367	0.2008	0.9305	0.8259
1472	4	4	9.9	tr|Q8S1M1|Q8S1M1_ORYSJ	Embryonic abundant protein-like OS=Oryza sativa subsp. japonica GN=P0683B11.14 PE=2 SV=1	2	ORYSJ	0.8313	0.6058	1.1727	0.3571	1.0109	0.9312	1.1491	0.3961	1.1247	0.4476	1.2547	0.2637	1.2174	0.2997
1473	4	4	13.6	tr|Q851Z3|Q851Z3_ORYSJ	Expressed protein OS=Oryza sativa subsp. japonica GN=OSJNBa0015N08.8 PE=2 SV=1	2	ORYSJ	0.808		0.7505		0.8531		0.5794		0.6558		0.972		1.1783
1474	4	4	16	tr|Q7XQS1|Q7XQS1_ORYSJ	OSJNBa0043L09.26 protein OS=Oryza sativa subsp. japonica GN=OSJNBa0043L09.26 PE=2 SV=2	2	ORYSJ	1.0453		1.0186		1.0215		0.8219		0.7979		0.8336		0.985
1475	4	4	6.9	tr|Q75LB9|Q75LB9_ORYSJ	Os03g0845000 protein OS=Oryza sativa subsp. japonica GN=OSJNBa0032G11.22 PE=2 SV=1	2	ORYSJ	1.0602	0.895	1.111	0.7383	0.9468	0.8378	0.9609	0.8595	0.9571	0.7475	1.0472	0.7803	1.1039	0.7552
1476	4	4	13.4	tr|Q6ZKB0|Q6ZKB0_ORYSJ	Putative uncharacterized protein OJ1111_B08.14 OS=Oryza sativa subsp. japonica GN=OJ1124_B05.23 PE=4 SV=1	2	ORYSJ	1.0268	0.8923	1.0922	0.5361	1.1174	0.4631	1.715	0.1154	1.6685	0.1339	1.8162	0.1503	1.3592	0.8878
1477	4	4	12	tr|Q6Z0E5|Q6Z0E5_ORYSJ	Os08g0323400 protein OS=Oryza sativa subsp. japonica GN=OSJNBa0078D03.13 PE=2 SV=1	2	ORYSJ	0.9439	0.6636	0.988	0.9225	1.0053	0.9662	0.9975	0.9839	1.0821	0.5712	1.1546	0.3834	0.9615	0.8773
1478	4	4	23.8	tr|Q6YSF8|Q6YSF8_ORYSJ	Os07g0129200 protein OS=Oryza sativa subsp. japonica GN=B1249D05.41 PE=4 SV=1	3	ORYSJ	0.8824		0.8373		0.9521		0.948		1.001		0.8656		0.8163
1479	4	4	19.3	tr|Q6I5U6|Q6I5U6_ORYSJ	Os05g0432700 protein OS=Oryza sativa subsp. japonica GN=OJ1378_A04.12 PE=4 SV=1	2	ORYSJ	1.1261	0.7497	1.0851	0.7999	1.0549	0.6874	2.2938	0.3485	2.1531	0.2787	1.9611	0.3235	1.8523	0.3074
1480	4	4	26.1	tr|Q6ESZ6|Q6ESZ6_ORYSJ	Cytochrome b-c1 complex subunit 6 OS=Oryza sativa subsp. japonica GN=P0472F10.7 PE=3 SV=1	2	ORYSJ	0.6801	0.1649	0.7813	0.5946	0.8326	0.4909	1.0295	0.8463	0.8522	0.5878	1.0363	0.7868	0.9784	0.9142
1481	4	4	12.5	tr|Q69Y18|Q69Y18_ORYSJ	Os06g0214800 protein OS=Oryza sativa subsp. japonica GN=P0537F07.15 PE=2 SV=1	2	ORYSJ	0.3746		1.2152		1.2117		1		0.9803		0.9432		1.5613
1482	4	4	8.5	tr|Q69UI3|Q69UI3_ORYSJ	Os08g0117100 protein OS=Oryza sativa subsp. japonica GN=P0470F10.16 PE=2 SV=1	3	ORYSJ	1.1318	0.4479	0.9953	0.9716	1.1104	0.5024	1.0788	0.6776	1.1135	0.635	0.9846	0.9061	0.7265	0.356
1483	4	4	14.4	tr|Q2QNE1|Q2QNE1_ORYSJ	Os12g0568900 protein OS=Oryza sativa subsp. japonica GN=LOC_Os12g38120 PE=2 SV=1	2	ORYSJ	0.8982	0.4747	0.9223	0.699	0.7809	0.3524	1.084	0.5658	1.1374	0.4182	1.2138	0.472	1.0614	0.7174
1484	4	4	35.2	tr|Q0JRG1|Q0JRG1_ORYSJ	Os01g0102900 protein OS=Oryza sativa subsp. japonica GN=Os01g0102900 PE=2 SV=1	3	ORYSJ	1.0605	0.7351	1.0177	0.91	1.0489	0.7375	0.9103	0.6441	0.9618	0.8346	0.9357	0.6968	0.957	0.7576
1485	4	4	24.4	tr|Q0INV7|Q0INV7_ORYSJ	Mago nashi-2 protein OS=Oryza sativa subsp. japonica GN=Os12g0287200 PE=2 SV=1	2	ORYSJ	0.8504		1.1543		0.7814		0.8645		0.8459		0.7067		1.3303
1486	4	4	16.9	tr|Q0DK70|Q0DK70_ORYSJ	Os05g0188100 protein OS=Oryza sativa subsp. japonica GN=Os05g0188100 PE=2 SV=1	2	ORYSJ	1.6404		1.2141		1.4819		2.6983		3.2248		3.1432		3.4244
1487	4	4	17.6	sp|Q6Z2X3|MOC2B_ORYSJ	Molybdopterin synthase catalytic subunit OS=Oryza sativa subsp. japonica GN=MOCS2 PE=2 SV=1	2	ORYSJ	0.757	0.5113	0.8425	0.5717	0.8701	0.7258	1.0859	0.8417	1.0329	0.9509	1.0243	0.9615	0.979	0.9723
1488	4	4	33.3	sp|P0C457|RK33_ORYSJ	50S ribosomal protein L33, chloroplastic OS=Oryza sativa subsp. japonica GN=rpl33 PE=3 SV=1	2	ORYSJ	0.9857	0.9298	0.9687	0.829	0.9697	0.8346	0.934	0.669	0.9032	0.5609	0.8515	0.6316	1.0237	0.8789
1489	3.96	4	7.6	tr|Q6K4Q0|Q6K4Q0_ORYSJ	Putative MAP kinase kinase OS=Oryza sativa subsp. japonica GN=OSJNBa0054K20.10 PE=2 SV=1	2	ORYSJ	0.9297	0.855	1.0405	0.9348	1.023	0.9357	0.8375	0.3433	0.768	0.4166	0.6585	0.2461	0.8274	0.3431
1490	3.92	4	12.8	tr|Q0JMN0|Q0JMN0_ORYSJ	Os01g0377700 protein OS=Oryza sativa subsp. japonica GN=Os01g0377700 PE=4 SV=1	2	ORYSJ	0.8835		1.3138		1.1924		0.6972		0.5753		0.7238		0.9775
1491	3.92	4	9.8	tr|Q9LGQ6|Q9LGQ6_ORYSJ	Os01g0185300 protein OS=Oryza sativa subsp. japonica GN=P0510F03.18 PE=2 SV=1	4	ORYSJ	1.0122		0.9081		1.1774		1.3295		1.5272		1.0701		1.3773
1492	3.92	4	5.4	sp|Q658H5|SPXM3_ORYSJ	SPX domain-containing membrane protein Os06g0129400 OS=Oryza sativa subsp. japonica GN=Os06g0129400 PE=2 SV=1	2	ORYSJ	0.7108		0.9068		0.729		0.8043		0.5884		0.3238		1.0286
1493	3.92	4	20.8	tr|Q69MT6|Q69MT6_ORYSJ	Putative uncharacterized protein OSJNBb0034B12.21 OS=Oryza sativa subsp. japonica GN=OSJNBb0034B12.21 PE=4 SV=1	2	ORYSJ	1.1066	0.5422	1.1236	0.4957	1.1594	0.4219	1.2603	0.4329	1.6759	0.2849	1.327	0.2463	1.3836	0.2173
1494	3.91	6.15	17	sp|Q6K8R2|CHI6_ORYSJ	Chitinase 6 OS=Oryza sativa subsp. japonica GN=Cht6 PE=2 SV=1	4	ORYSJ	1.1637	0.3991	1.0472	0.8469	0.9797	0.9266	1.2681	0.2753	0.9837	0.9088	1.2064	0.3358	1.1179	0.4923
1495	3.91	4.03	9.7	tr|Q5VMA1|Q5VMA1_ORYSJ	Putative lipase OS=Oryza sativa subsp. japonica GN=P0046E09.19 PE=4 SV=1	2	ORYSJ	0.9668	0.7175	0.9895	0.9084	0.927	0.4484	1.1182	0.3013	1.2275	0.24	1.1407	0.4095	1.1374	0.6232
1496	3.89	12.33	72.8	tr|Q2QLR2|Q2QLR2_ORYSJ	Glycine-rich RNA-binding protein GRP1A, putative, expressed OS=Oryza sativa subsp. japonica GN=LOC_Os12g43600 PE=2 SV=1	13	ORYSJ	1.1676	0.3787	1.0394	0.775	1.0222	0.8678	1.2855	0.2518	1.2471	0.2811	1.3393	0.2185	1.1842	0.7846
1497	3.89	4	21.5	tr|Q84K58|Q84K58_ORYSJ	Putative uncharacterized protein OJ1012B02.18 OS=Oryza sativa subsp. japonica GN=OJ1012B02.18 PE=4 SV=1	2	ORYSJ	1.0267	0.8524	1.1282	0.4374	1.0652	0.6381	0.8756	0.563	0.9054	0.6283	0.8698	0.3925	0.9226	0.5646
1498	3.89	4	15.1	tr|Q2QQ97|Q2QQ97_ORYSJ	Os12g0502200 protein OS=Oryza sativa subsp. japonica GN=LOC_Os12g31800 PE=2 SV=1	2	ORYSJ	0.8716	0.4027	0.9204	0.5615	0.8071	0.28	1.1618	0.516	1.2141	0.3038	1.2672	0.2559	1.1464	0.403
1499	3.87	4.21	20	sp|Q0DIV0|HEMH2_ORYSJ	Ferrochelatase-2, chloroplastic OS=Oryza sativa subsp. japonica GN=Os05g0361200 PE=2 SV=1	5	ORYSJ	0.9013	0.5101	1.0749	0.6206	0.7848	0.2657	1.0747	0.6233	0.7666	0.2562	0.8907	0.4728	0.8063	0.6079
1500	3.87	4.02	30.9	tr|Q6YZI4|Q6YZI4_ORYSJ	Os08g0559000 protein OS=Oryza sativa subsp. japonica GN=P0562A06.12 PE=2 SV=1	3	ORYSJ	1.0449	0.8484	0.9929	0.9522	1.1087	0.3599	1.2562	0.3008	1.239	0.2761	1.1012	0.5604	1.3302	0.2926
1501	3.85	4	14.7	tr|Q852G0|Q852G0_ORYSJ	ATP-dependent Clp protease proteolytic subunit OS=Oryza sativa subsp. japonica GN=Os03g0411500 PE=2 SV=2	3	ORYSJ	0.9355	0.6468	1.0986	0.5411	1.0081	0.9684	1.2101	0.3263	1.0499	0.7266	1.062	0.6727	0.9271	0.8125
1502	3.85	4	19.3	tr|Q5QLQ7|Q5QLQ7_ORYSJ	Os01g0666600 protein OS=Oryza sativa subsp. japonica GN=OSJNBb0063G05.7 PE=4 SV=1	2	ORYSJ	0.8576	0.3649	0.7914	0.3701	0.8725	0.5296	1.0842	0.6792	1.0224	0.9249	0.9698	0.9446	0.9244	0.86
1503	3.85	3.96	4.8	tr|Q53NE7|Q53NE7_ORYSJ	Eukaryotic aspartyl protease family protein, expressed OS=Oryza sativa subsp. japonica GN=Os11g0183900 PE=3 SV=1	2	ORYSJ	0.8187	0.2935	0.8615	0.6898	0.8805	0.7936	1.7906	0.1191	1.5258	0.1468	1.6604	0.2119	1.4491	0.4453
1504	3.83	3.97	11.1	tr|Q7XI72|Q7XI72_ORYSJ	Putative pre-mRNA splicing factor SF2 OS=Oryza sativa subsp. japonica GN=P0470D12.143-1 PE=4 SV=1	2	ORYSJ	1.0135	0.9173	1.0112	0.9628	1.0414	0.8514	1.1276	0.4534	1.2695	0.2996	0.929	0.6485	1.131	0.4436
1505	3.83	3.97	18	tr|Q8W3J0|Q8W3J0_ORYSJ	Os03g0278000 protein OS=Oryza sativa subsp. japonica GN=UXS-3 PE=2 SV=1	5	ORYSJ	1.0368		0.9894		0.7771		0.7519		1.0802		0.4594		0.8627
1506	3.82	8.12	30.5	tr|Q10LN7|Q10LN7_ORYSJ	60S ribosomal protein L18 OS=Oryza sativa subsp. japonica GN=Os03g0341100 PE=3 SV=1	5	ORYSJ	1.3811		1.2019		1.0887		1.1273		1.2207		1.2214		1.1482
1507	3.82	3.95	16.9	tr|Q8H3F6|Q8H3F6_ORYSJ	Putative uncharacterized protein OSJNBb0056I06.118 OS=Oryza sativa subsp. japonica GN=OSJNBb0056I06.118 PE=4 SV=1	2	ORYSJ	0.8056	0.3696	0.8934	0.6447	0.9299	0.4777	1.1023	0.436	1.4127	0.055	1.173	0.2716	1.4159	0.0909
1508	3.8	8.25	35.5	tr|Q7XSS8|Q7XSS8_ORYSJ	OSJNBa0039K24.28 protein OS=Oryza sativa subsp. japonica GN=OSJNBa0039K24.28 PE=4 SV=2	9	ORYSJ	0.9773	0.8286	1.0317	0.7689	0.8511	0.4311	1.1499	0.5346	1.2336	0.1797	1.0642	0.7311	1.1157	0.4271
1509	3.8	6	8.4	tr|Q5VSC2|Q5VSC2_ORYSJ	MutT/nudix protein-like OS=Oryza sativa subsp. japonica GN=P0535G04.4 PE=4 SV=1	3	ORYSJ	0.8917		0.8896		0.6872		0.6152		0.7575		0.7535		1.1765
1510	3.8	3.94	14.4	tr|Q0JLN9|Q0JLN9_ORYSJ	Os01g0585300 protein OS=Oryza sativa subsp. japonica GN=Os01g0585300 PE=2 SV=1	5	ORYSJ	1.065	0.6567	1.0769	0.61	1.0785	0.6044	1.3848	0.1996	1.3726	0.2041	1.3909	0.1968	1.3332	0.2233
1511	3.79	3.97	12.9	tr|Q9FU80|Q9FU80_ORYSJ	Os01g0143300 protein OS=Oryza sativa subsp. japonica GN=P0019D06.31 PE=4 SV=1	2	ORYSJ	0.975	0.9022	0.8324	0.3606	1.0292	0.8422	1.2865	0.2906	1.333	0.1898	1.0586	0.6207	1.0949	0.4502
1512	3.78	3.9	16	tr|Q6ZIQ1|Q6ZIQ1_ORYSJ	Os07g0587400 protein OS=Oryza sativa subsp. japonica GN=OJ1047_C01.9 PE=2 SV=1	2	ORYSJ	1.0906		1.1563		1.2379		1.0855		1.1054		1.1225		0.918
1513	3.77	3.96	33.6	tr|Q941F5|Q941F5_ORYSJ	Os11g0592200 protein OS=Oryza sativa subsp. japonica GN=PR4 PE=2 SV=1	2	ORYSJ	0.9566	0.9315	0.8556	0.7062	1.0697	0.9278	1.6872	0.6085	1.4808	0.6458	1.3765	0.7451	1.3883	0.7172
1514	3.77	3.89	5.7	tr|Q84Q90|Q84Q90_ORYSJ	Putative uncharacterized protein OJ1041F02.15 OS=Oryza sativa subsp. japonica GN=OJ1041F02.15 PE=4 SV=1	2	ORYSJ	0.9614	0.7738	0.9738	0.9028	1.0725	0.6282	1.035	0.8172	0.9139	0.5584	0.8564	0.381	0.8888	0.4637
1515	3.76	3.94	9	tr|Q7X8V5|Q7X8V5_ORYSJ	Acetyl-coenzyme A synthetase OS=Oryza sativa subsp. japonica GN=OSJNBb0118P14.12 PE=3 SV=2	4	ORYSJ	1.1395	0.7391	1.3344	0.5501	0.97	0.8362	0.7974	0.4599	0.8331	0.3572	0.697	0.4468	1.4134	0.7819
1516	3.75	3.97	38.5	tr|Q0IXR7|Q0IXR7_ORYSJ	Os03g0167100 protein OS=Oryza sativa subsp. japonica GN=Os10g0411700 PE=3 SV=1	4	ORYSJ	1.1864	0.2028	1.1057	0.3397	1.1117	0.3201	1.6302	0.0263	1.5875	0.0293	1.6263	0.0265	1.6944	0.0227
1517	3.74	3.85	8	sp|Q67UX7|P2C10_ORYSJ	Probable protein phosphatase 2C 10 OS=Oryza sativa subsp. japonica GN=Os02g0149800 PE=2 SV=1	2	ORYSJ	0.9112	0.5535	0.9985	0.9914	1.4256	0.2965	0.8759	0.4417	0.8213	0.6002	1.0336	0.9181	0.9421	0.6831
1518	3.68	3.8	12.2	sp|Q5Z9Z3|OCLOT_ORYSJ	Thioredoxin-like protein Clot OS=Oryza sativa subsp. japonica GN=Os06g0320000 PE=2 SV=1	2	ORYSJ	0.8724	0.5908	0.9611	0.81	0.9795	0.9266	0.9932	0.9904	1.0386	0.9578	1.2014	0.785	1.1065	0.8965
1519	3.67	3.89	20.7	sp|Q6EPN6|ISPF_ORYSJ	2-C-methyl-D-erythritol 2,4-cyclodiphosphate synthase, chloroplastic OS=Oryza sativa subsp. japonica GN=ISPF PE=2 SV=1	3	ORYSJ	0.8763	0.3479	0.9552	0.6323	1.0792	0.5684	1.0339	0.7494	1.1183	0.4986	1.006	0.977	0.9903	0.9262
1520	3.66	3.8	10.3	tr|Q6ZCP8|Q6ZCP8_ORYSJ	Os08g0167500 protein OS=Oryza sativa subsp. japonica GN=P0462E11.7 PE=2 SV=1	3	ORYSJ	1.1291	0.489	0.6889	0.5795	0.9993	0.9966	1.3001	0.2326	1.1706	0.3611	1.2159	0.301	0.8348	0.3239
1521	3.65	5.02	9.5	sp|Q5JK84|RH15_ORYSJ	DEAD-box ATP-dependent RNA helicase 15 OS=Oryza sativa subsp. japonica GN=Os01g0550000 PE=2 SV=1	3	ORYSJ	1.0891	0.4343	1.0352	0.9542	1.4641	0.0495	0.7811	0.1069	0.66	0.2866	0.9874	0.9218	1.2015	0.7042
1522	3.62	3.97	34.6	tr|Q6YW12|Q6YW12_ORYSJ	Putative ATP synthase epsilon chain, mitochondrial OS=Oryza sativa subsp. japonica GN=OSJNBa0012K14.29 PE=4 SV=1	3	ORYSJ	0.9568		1.0137		1.0596		1.3586		1.4044		1.5334		1.3531
1523	3.62	3.75	30.7	tr|Q7XQN4|Q7XQN4_ORYSJ	OSJNBa0089K21.2 protein OS=Oryza sativa subsp. japonica GN=OSJNBa0089K21.2 PE=4 SV=2	2	ORYSJ	0.7829	0.2726	1.0008	0.997	1.0077	0.9508	1.2032	0.3126	1.138	0.416	1.3774	0.1907	1.2565	0.2736
1524	3.62	3.74	11.7	tr|Q8S0I2|Q8S0I2_ORYSJ	Methyltransferase-like OS=Oryza sativa subsp. japonica GN=B1142C05.19 PE=4 SV=1	2	ORYSJ	0.9784	0.8663	1.029	0.8705	0.9579	0.7463	0.9151	0.5463	0.9833	0.8967	0.8126	0.4469	1.0378	0.779
1525	3.61	6.11	11.6	sp|Q5JKF2|RH40_ORYSJ	DEAD-box ATP-dependent RNA helicase 40 OS=Oryza sativa subsp. japonica GN=Os01g0549400 PE=2 SV=2	4	ORYSJ	1.1453	0.6984	0.8502	0.7784	1.1671	0.3623	0.9078	0.7227	0.7041	0.3769	0.8532	0.3545	0.672	0.4868
1526	3.6	8.41	33.9	tr|Q0DIZ8|Q0DIZ8_ORYSJ	Os05g0346300 protein OS=Oryza sativa subsp. japonica GN=Os05g0346300 PE=2 SV=1	6	ORYSJ	0.9277	0.5939	0.9938	0.961	0.9547	0.7276	1.0066	0.9586	0.9331	0.619	0.9605	0.8345	1.0702	0.6271
1527	3.6	3.74	25.6	tr|Q53NP8|Q53NP8_ORYSJ	At3g13650 OS=Oryza sativa subsp. japonica GN=Os11g0178800 PE=2 SV=1	2	ORYSJ	0.966	0.9009	0.8301	0.471	0.8617	0.5748	0.965	0.7616	1.0641	0.7408	1.268	0.2887	1.2737	0.468
1528	3.59	3.82	14.9	tr|Q2RAR8|Q2RAR8_ORYSJ	EF hand family protein, expressed OS=Oryza sativa subsp. japonica GN=Os11g0140600 PE=2 SV=1	3	ORYSJ	0.9772	0.8693	0.8671	0.4214	1.0108	0.9381	0.9141	0.5671	1.1276	0.4767	0.9734	0.8475	1.0554	0.7342
1529	3.59	3.81	22	tr|Q69QR6|Q69QR6_ORYSJ	Os09g0481200 protein OS=Oryza sativa subsp. japonica GN=P0463D04.20 PE=2 SV=1	3	ORYSJ	1.0584	0.5908	1.0368	0.8417	0.9865	0.9152	1.5906	0.0124	1.5972	0.0122	1.6104	0.0386	1.6868	0.1447
1530	3.57	3.78	12.2	tr|Q8LJ88|Q8LJ88_ORYSJ	Os01g0799900 protein OS=Oryza sativa subsp. japonica GN=P0691E06.32 PE=2 SV=1	2	ORYSJ	0.8785	0.5163	0.8152	0.2023	0.9712	0.8444	0.9957	0.9642	0.9071	0.6514	0.9366	0.5224	0.8224	0.3819
1531	3.56	5.9	31.1	tr|Q6K840|Q6K840_ORYSJ	Os02g0805600 protein OS=Oryza sativa subsp. japonica GN=OJ1548_F12.23 PE=2 SV=1	6	ORYSJ	1.0658	0.6757	0.8783	0.6457	1.0584	0.7144	0.7461	0.4017	0.9606	0.9013	0.8047	0.5306	1.0102	0.9682
1532	3.56	3.75	38.6	tr|Q10LX5|Q10LX5_ORYSJ	Expressed protein OS=Oryza sativa subsp. japonica GN=Os03g0331600 PE=2 SV=1	3	ORYSJ	1.0613	0.6615	1.1261	0.4493	0.9832	0.8948	0.9552	0.7288	1.0905	0.5608	1.2649	0.3553	1.0393	0.7687
1533	3.53	5.88	7.6	sp|Q0JGK4|SPSA1_ORYSJ	Probable sucrose-phosphate synthase 1 OS=Oryza sativa subsp. japonica GN=SPS1 PE=2 SV=2	3	ORYSJ	0.9027		1.0993		1.3817		0.9881		0.72		0.7402		0.5622
1534	3.53	3.66	16.6	tr|Q5NAI9|Q5NAI9_ORYSJ	Os01g0710000 protein OS=Oryza sativa subsp. japonica GN=P0456F08.15 PE=2 SV=1	3	ORYSJ	0.9782		0.6186		0.7059		0.3948		0.4911		0.4353		0.1811
1535	3.52	8.12	10.5	tr|Q9FW17|Q9FW17_ORYSJ	Putative serine peptidase OS=Oryza sativa subsp. japonica GN=OSJNBa0055O03.7 PE=4 SV=1	7	ORYSJ	0.7826	0.3992	1.0997	0.7199	0.8736	0.698	1.4822	0.0991	1.2492	0.5511	1.1075	0.7738	1.3288	0.394
1536	3.52	3.73	17	tr|Q8HCQ3|Q8HCQ3_ORYSJ	NADH dehydrogenase subunit 7 OS=Oryza sativa subsp. japonica GN=nad7 PE=3 SV=1	4	ORYSJ	1.1128	0.5069	1.0379	0.7892	1.1858	0.4103	0.813	0.4806	0.7015	0.1899	0.8483	0.5618	0.7368	0.2168
1537	3.5	4.01	15.6	tr|Q6Z7F0|Q6Z7F0_ORYSJ	Putative ATP-dependent Clp protease ATP-binding subunit ClpX1 (CLPX) OS=Oryza sativa subsp. japonica GN=P0020C11.15 PE=4 SV=1	2	ORYSJ	1.0318	0.8968	0.9091	0.7652	0.9433	0.7688	0.7657	0.1955	0.9	0.3478	0.6756	0.0793	0.9537	0.8089
1538	3.5	3.68	26	tr|Q69WH2|Q69WH2_ORYSJ	Os06g0332800 protein OS=Oryza sativa subsp. japonica GN=P0531C01.26 PE=2 SV=1	2	ORYSJ
1539	3.5	3.63	20.3	tr|Q7F164|Q7F164_ORYSJ	Putative beta-1,3-glucanase OS=Oryza sativa subsp. japonica GN=P0432C03.10-1 PE=2 SV=1	5	ORYSJ	1.1571	0.4616	1.0502	0.8291	0.8881	0.5135	1.3858	0.1875	1.3777	0.1908	1.436	0.17	1.1753	0.3517
1540	3.48	17.36	60.9	tr|Q9ZWF5|Q9ZWF5_ORYSJ	Os05g0568300 protein OS=Oryza sativa subsp. japonica GN=rpl12-1 PE=3 SV=1	18	ORYSJ	0.992	0.9487	1.1066	0.4991	1.0219	0.8624	0.9683	0.837	1.0892	0.5463	1.0622	0.6509	0.8604	0.5773
1541	3.48	3.61	20.2	tr|Q5ZAV6|Q5ZAV6_ORYSJ	Putative frataxin OS=Oryza sativa subsp. japonica GN=B1100D10.41 PE=2 SV=1	2	ORYSJ	1.1672	0.6437	0.8681	0.652	1.3257	0.2196	1.0572	0.6802	1.1813	0.4293	1.0864	0.5688	0.9568	0.9376
1542	3.47	3.6	14.4	tr|Q8GSJ3|Q8GSJ3_ORYSJ	Os07g0162400 protein OS=Oryza sativa subsp. japonica GN=OJ1714_H10.149 PE=2 SV=1	2	ORYSJ	1.2024	0.5641	1.0235	0.8907	0.9256	0.5868	1.0114	0.9808	1.0595	0.8489	1.1351	0.5443	1.013	0.9596
1543	3.46	4.05	10.1	tr|Q8GRU7|Q8GRU7_ORYSJ	Os07g0640200 protein OS=Oryza sativa subsp. japonica GN=P0524G08.102 PE=2 SV=1	2	ORYSJ	0.9591	0.6674	0.9209	0.4569	0.9074	0.367	0.7658	0.1061	0.6889	0.0979	0.8199	0.2886	0.9377	0.524
1544	3.46	3.59	16.3	tr|Q10T26|Q10T26_ORYSJ	Os03g0103200 protein OS=Oryza sativa subsp. japonica GN=Os03g0103200 PE=2 SV=1	2	ORYSJ	0.9749	0.9057	1.0314	0.8173	0.9788	0.8709	1.0767	0.8385	0.9611	0.7706	1.1262	0.6175	1.2489	0.6274
1545	3.46	3.59	17.4	tr|Q0JN04|Q0JN04_ORYSJ	Os01g0343500 protein OS=Oryza sativa subsp. japonica GN=Os01g0343500 PE=2 SV=1	2	ORYSJ	0.6855	0.3458	0.7653	0.2823	0.8476	0.3799	0.8057	0.3639	0.8728	0.5026	0.7461	0.231	1.0361	0.9029
1546	3.46	3.59	12.6	sp|Q6YTI3|TRL4_ORYSJ	Thioredoxin-like 4, chloroplastic OS=Oryza sativa subsp. japonica GN=Os02g0567100 PE=2 SV=1	2	ORYSJ	1.1234		1.1553		0.9529		0.6032		0.6291		0.9254		1.0841
1547	3.43	3.56	17.5	tr|Q0J771|Q0J771_ORYSJ	Os08g0224900 protein OS=Oryza sativa subsp. japonica GN=Os08g0224900 PE=4 SV=1	2	ORYSJ	0.8021	0.2714	0.8243	0.4206	0.7902	0.4899	1.2159	0.337	1.2186	0.2994	1.2067	0.3985	0.7514	0.6422
1548	3.42	3.56	19.1	tr|Q5JJM6|Q5JJM6_ORYSJ	Os01g0367100 protein OS=Oryza sativa subsp. japonica GN=B1329D01.2 PE=2 SV=1	2	ORYSJ	1.1602	0.4769	0.991	0.9444	1.1292	0.6228	0.8763	0.2936	0.9667	0.8593	1.017	0.8959	0.876	0.7825
1549	3.41	3.59	11	sp|Q5Z402|CLC2_ORYSJ	Clathrin light chain 2 OS=Oryza sativa subsp. japonica GN=Os06g0731800 PE=2 SV=1	3	ORYSJ	0.915	0.824	0.7685	0.5327	1.2306	0.2835	0.8724	0.3994	1.2389	0.2758	0.8228	0.2996	0.7982	0.6448
1550	3.41	3.53	27.6	tr|Q9SXG0|Q9SXG0_ORYSJ	F1F0-ATPase inhibitor protein OS=Oryza sativa subsp. japonica GN=OsIF1-2 PE=2 SV=1	4	ORYSJ	0.8607	0.208	0.8398	0.1669	0.9487	0.656	1.094	0.7704	1.0695	0.8659	1.052	0.9206	1.2034	0.7693
1551	3.4	3.61	26.3	tr|Q0J9U9|Q0J9U9_ORYSJ	OSJNBa0089N06.22 protein OS=Oryza sativa subsp. japonica GN=OSJNBa0089N06.22 PE=2 SV=1	3	ORYSJ	0.8617	0.4113	1.255	0.4875	0.9679	0.8882	1.0022	0.9944	0.8917	0.5969	0.9356	0.8368	0.8647	0.7439
1552	3.4	3.57	5.6	sp|Q851F9|EGY3_ORYSJ	Probable zinc metalloprotease EGY3, chloroplastic OS=Oryza sativa subsp. japonica GN=EGY3 PE=2 SV=1	2	ORYSJ	1.1462	0.7823	1.1635	0.7511	1.1831	0.6857	1.1218	0.7014	0.8739	0.5308	1.1279	0.8121	0.806	0.3142
1553	3.4	3.54	8.8	tr|Q6ZFM7|Q6ZFM7_ORYSJ	Putative sorbitol transporter OS=Oryza sativa subsp. japonica GN=OJ1301_C12.23 PE=3 SV=1	2	ORYSJ	0.8137	0.5817	0.9622	0.7753	0.8744	0.513	1.0566	0.6918	1.1252	0.4621	1.1059	0.5144	1.1431	0.4236
1554	3.39	3.8	25.8	tr|Q7XWV6|Q7XWV6_ORYSJ	OSJNBb0067G11.11 protein OS=Oryza sativa subsp. japonica GN=OSJNBb0067G11.11 PE=2 SV=2	3	ORYSJ	0.9249	0.5158	0.9339	0.5953	0.9376	0.4352	0.9522	0.657	1.0103	0.9385	1.0809	0.3683	0.9849	0.9117
1555	3.39	3.54	7.9	tr|Q7XM43|Q7XM43_ORYSJ	OSJNBb0018J12.16 protein OS=Oryza sativa subsp. japonica GN=OSJNBb0018J12.16 PE=4 SV=1	2	ORYSJ	1.3198	0.0759	1.3251	0.0738	1.1005	0.3597	1.4321	0.0474	1.3055	0.0816	1.4849	0.0397	1.3133	0.1968
1556	3.39	3.52	19.4	sp|P12149|RR12_ORYSJ	30S ribosomal protein S12, chloroplastic OS=Oryza sativa subsp. japonica GN=rps12-A PE=3 SV=1	2	ORYSJ	0.9675	0.7315	0.8943	0.3143	0.8636	0.23	0.8888	0.4308	0.8346	0.3456	0.7994	0.1162	0.7193	0.2138
1557	3.38	4.27	27.6	tr|Q7XIN7|Q7XIN7_ORYSJ	Putative MFP1 attachment factor 1 OS=Oryza sativa subsp. japonica GN=OJ1710_H11.119 PE=4 SV=1	3	ORYSJ	0.8138	0.5372	0.7198	0.7219	0.9081	0.5625	0.9587	0.7604	0.9493	0.947	0.9581	0.9016	0.8415	0.7582
1558	3.37	29.35	23	tr|Q8L6I1|Q8L6I1_ORYSJ	Os12g0638700 protein OS=Oryza sativa subsp. japonica GN=a3 PE=3 SV=1	17	ORYSJ	1.024	0.8576	1.0587	0.8595	0.921	0.826	0.6972	0.1768	0.6511	0.1521	0.6983	0.3419	0.7755	0.6139
1559	3.37	3.66	38.9	tr|Q7XEU6|Q7XEU6_ORYSJ	Complex 1 family protein, putative, expressed OS=Oryza sativa subsp. japonica GN=Os10g0406600 PE=2 SV=1	2	ORYSJ	1.6073	0.4225	1.3154	0.27	0.9797	0.9067	1.0407	0.863	0.9382	0.7687	1.0585	0.6976	0.9828	0.9523
1560	3.37	3.59	7.8	sp|Q6YV23|CARA_ORYSJ	Carbamoyl-phosphate synthase small chain, chloroplastic OS=Oryza sativa subsp. japonica GN=CARA PE=2 SV=2	3	ORYSJ	0.9708	0.8184	0.792	0.2608	0.761	0.5674	0.8258	0.3343	0.8517	0.3967	0.8571	0.476	0.8467	0.3464
1561	3.37	3.49	14.5	tr|Q6F333|Q6F333_ORYSJ	Os05g0490900 protein OS=Oryza sativa subsp. japonica GN=OSJNBa0088I06.7 PE=2 SV=1	2	ORYSJ	0.9533	0.7134	1.0023	0.9854	0.9447	0.8024	1.0021	0.995	0.9803	0.9407	0.8753	0.4067	1.0974	0.701
1562	3.37	3.49	23	tr|Q60EZ7|Q60EZ7_ORYSJ	Os05g0186000 protein OS=Oryza sativa subsp. japonica GN=OJ1111_A10.15 PE=2 SV=1	2	ORYSJ	0.875	0.6012	0.8823	0.4633	0.8884	0.4838	0.991	0.949	1.0846	0.601	1.0467	0.7547	0.9358	0.6906
1563	3.37	3.49	25	tr|Q10PA5|Q10PA5_ORYSJ	NHP2-like protein 1, putative, expressed OS=Oryza sativa subsp. japonica GN=Os03g0241200 PE=4 SV=1	2	ORYSJ	1.4671		1.6337		1.662		1.7525		1.7457		2.5412		1.6064
1564	3.35	3.47	21.3	tr|Q8HCQ0|Q8HCQ0_ORYSJ	NADH-ubiquinone oxidoreductase chain 3 OS=Oryza sativa subsp. japonica GN=nad3 PE=3 SV=2	3	ORYSJ	1.5393		1.1023		1.1228		0.3879		0.5748		1.0747		1.2451
1565	3.34	3.48	10.1	tr|Q0DRH6|Q0DRH6_ORYSJ	Os03g0383800 protein (Fragment) OS=Oryza sativa subsp. japonica GN=Os03g0383800 PE=4 SV=1	5	ORYSJ	2.3404		1.9972		0.9734		1.5003		0.6526		1.0545		1.4634
1566	3.34	3.47	23	sp|Q6YYB0|Y8359_ORYSJ	Uncharacterized protein Os08g0359500 OS=Oryza sativa subsp. japonica GN=Os08g0359500 PE=2 SV=1	3	ORYSJ	0.8687	0.5103	0.9313	0.6412	0.9981	0.9883	1.1216	0.5863	1.0055	0.9789	1.1074	0.6843	1.057	0.8581
1567	3.33	3.48	13.9	tr|Q6AV23|Q6AV23_ORYSJ	Putative TCP-1/cpn60 chaperonin family protein OS=Oryza sativa subsp. japonica GN=OSJNBa0063J18.19 PE=2 SV=1	2	ORYSJ	0.88	0.2627	0.883	0.2722	0.9446	0.6759	0.6507	0.1979	0.7791	0.2174	0.7825	0.3345	0.7595	0.346
1568	3.33	3.46	8.9	tr|Q5ZDZ8|Q5ZDZ8_ORYSJ	Os01g0127300 protein OS=Oryza sativa subsp. japonica GN=P0409B08.19 PE=2 SV=1	2	ORYSJ	1.077	0.4842	1.3691	0.1344	1.0693	0.526	0.8288	0.3368	0.8655	0.5633	1.0694	0.5354	1.0727	0.6417
1569	3.33	3.44	22.8	tr|Q0DKW1|Q0DKW1_ORYSJ	Os05g0140500 protein OS=Oryza sativa subsp. japonica GN=Os05g0140500 PE=4 SV=2	2	ORYSJ	1.0598	0.6867	1.2514	0.2863	1.2928	0.2555	1.6707	0.2963	1.4164	0.1931	1.3576	0.5538	1.3387	0.6101
1570	3.32	3.45	9.8	sp|Q7XCA7|EXPB6_ORYSJ	Expansin-B6 OS=Oryza sativa subsp. japonica GN=EXPB6 PE=2 SV=1	2	ORYSJ	1.0585	0.781	0.8732	0.6139	0.9056	0.7326	1.8003	0.1173	1.63	0.1404	1.6478	0.1372	1.6878	0.2962
1571	3.31	3.45	14.8	tr|Q6EUS6|Q6EUS6_ORYSJ	Aspartate aminotransferase OS=Oryza sativa subsp. japonica GN=OJ1077_A12.15 PE=2 SV=1	2	ORYSJ	0.7538	0.2926	0.9556	0.774	1.4485	0.4372	0.8953	0.5284	1.0973	0.5385	1.0878	0.5675	1.2057	0.3228
1572	3.3	3.53	20.7	tr|Q7XM53|Q7XM53_ORYSJ	OSJNBb0018J12.6 protein OS=Oryza sativa subsp. japonica GN=OSJNBb0018J12.6 PE=3 SV=1	3	ORYSJ	1.0516	0.6891	1.0938	0.5445	1.1361	0.1471	1.6748	0.0309	1.6556	0.0367	1.696	0.0111	1.7084	0.0136
1573	3.3	3.42	4.8	tr|Q9ARU4|Q9ARU4_ORYSJ	Os01g0121700 protein OS=Oryza sativa subsp. japonica GN=P0445D12.4 PE=2 SV=1	2	ORYSJ	0.8539		0.9928		0.878		0.7062		0.262		1.058		0.291
1574	3.29	3.57	11.2	tr|Q75L87|Q75L87_ORYSJ	Putative uncharacterized protein OJ1729_E02.7 OS=Oryza sativa subsp. japonica GN=OJ1729_E02.7 PE=4 SV=2	2	ORYSJ	0.6313	0.1955	0.7799	0.3134	0.8159	0.2879	0.7794	0.3008	0.6204	0.2388	0.5606	0.1077	0.6646	0.1562
1575	3.29	3.55	10.7	tr|Q53PA1|Q53PA1_ORYSJ	Carboxypeptidase OS=Oryza sativa subsp. japonica GN=LOC_Os11g24510 PE=3 SV=1	2	ORYSJ	0.9894	0.9521	0.9762	0.8006	1.1096	0.3648	0.8416	0.1843	0.9021	0.3429	0.8572	0.2076	0.9809	0.9163
1576	3.29	3.42	15.8	tr|Q8H8U3|Q8H8U3_ORYSJ	Expressed protein OS=Oryza sativa subsp. japonica GN=Os03g0283300 PE=4 SV=1	2	ORYSJ	0.9559	0.6494	0.7063	0.5833	0.9913	0.9666	1.37	0.0751	1.1609	0.6316	1.1741	0.558	1.3602	0.291
1577	3.28	3.42	45	tr|Q0DHB5|Q0DHB5_ORYSJ	Os05g0477900 protein OS=Oryza sativa subsp. japonica GN=Os05g0477900 PE=4 SV=1	4	ORYSJ	0.7795	0.3152	0.8281	0.3112	0.8335	0.3197	1.4675	0.1622	1.3044	0.3145	1.3431	0.3639	1.4393	0.2965
1578	3.28	3.4	14.5	tr|Q0DY53|Q0DY53_ORYSJ	Os02g0714600 protein OS=Oryza sativa subsp. japonica GN=Os02g0714600 PE=2 SV=1	2	ORYSJ	0.9018	0.6609	0.8861	0.6939	0.958	0.8971	0.8854	0.6257	0.7053	0.3663	0.9109	0.5326	1.0741	0.7694
1579	3.26	3.54	15.3	tr|Q84S20|Q84S20_ORYSJ	CHP-rich zinc finger protein-like OS=Oryza sativa subsp. japonica GN=OSJNBb0041B22.112-2 PE=2 SV=1	2	ORYSJ	0.8522	0.3795	0.9124	0.7323	0.8487	0.3453	0.8031	0.401	1.02	0.8743	1.0141	0.9103	1.0535	0.6912
1580	3.25	4.39	8.8	tr|Q6K8D8|Q6K8D8_ORYSJ	Os02g0759900 protein OS=Oryza sativa subsp. japonica GN=OJ1175_B01.12 PE=2 SV=1	3	ORYSJ	0.9789	0.9001	0.9846	0.9064	1.0634	0.6644	1.3672	0.2578	1.353	0.2132	1.3022	0.2405	1.2827	0.3802
1581	3.25	3.51	21.7	sp|Q9S827|SDHB1_ORYSJ	Succinate dehydrogenase [ubiquinone] iron-sulfur subunit 1, mitochondrial OS=Oryza sativa subsp. japonica GN=SDH2-1 PE=1 SV=1	3	ORYSJ	1.1273	0.3591	1.0016	0.9893	0.9805	0.8626	1.2112	0.1952	1.3193	0.0726	1.1901	0.2246	1.0932	0.6544
1582	3.24	3.53	14.8	tr|Q69LE4|Q69LE4_ORYSJ	Putative 3-glucanase OS=Oryza sativa subsp. japonica GN=OSJNBa0050F10.9 PE=2 SV=1	3	ORYSJ	0.9789	0.8992	1.1188	0.5358	0.9864	0.9085	1.1538	0.278	1.0724	0.5055	1.169	0.3034	1.1369	0.4761
1583	3.24	3.45	22.9	tr|Q6K701|Q6K701_ORYSJ	Putative fibrillarin OS=Oryza sativa subsp. japonica GN=P0474F11.25-1 PE=3 SV=1	4	ORYSJ	0.8509	0.3745	0.8006	0.1913	1.0948	0.4586	0.8461	0.2743	0.8867	0.2477	0.8955	0.6141	1.0221	0.9496
1584	3.23	3.44	21.7	tr|Q0DLG4|Q0DLG4_ORYSJ	Os05g0103500 protein OS=Oryza sativa subsp. japonica GN=Os05g0103500 PE=2 SV=1	2	ORYSJ	1.1703	0.7522	0.9581	0.7397	1.1531	0.3861	1.1367	0.6693	1.1088	0.4861	1.1334	0.6275	1.4928	0.154
1585	3.22	3.34	12.3	tr|Q6ZC70|Q6ZC70_ORYSJ	Os08g0109200 protein OS=Oryza sativa subsp. japonica GN=P0007D08.11 PE=2 SV=1	2	ORYSJ	0.997	0.9944	1.023	0.8636	1.1621	0.6139	0.8622	0.3851	0.8101	0.2873	0.7363	0.3072	0.7684	0.2384
1586	3.22	3.34	45.2	tr|Q6AVR1|Q6AVR1_ORYSJ	Expressed protein OS=Oryza sativa subsp. japonica GN=OSJNBa0075M12.11 PE=2 SV=1	3	ORYSJ	1.283	0.3755	1.1812	0.358	1.188	0.4428	1.3775	0.1975	1.5197	0.1537	1.4553	0.187	1.75	0.1159
1587	3.21	3.53	26.4	tr|Q7G754|Q7G754_ORYSJ	Hsp20/alpha crystallin family protein, expressed OS=Oryza sativa subsp. japonica GN=OSJNBa0050E08.7 PE=2 SV=1	9	ORYSJ	1.159		1.3621		1.1558		1.6801		1.4552		1.4736		1.3914
1588	3.21	3.34	13	sp|Q942P9|P2C01_ORYSJ	Probable protein phosphatase 2C 1 OS=Oryza sativa subsp. japonica GN=Os01g0164600 PE=2 SV=1	2	ORYSJ	0.8067	0.4289	0.9687	0.9239	0.8786	0.5204	0.849	0.5153	0.7363	0.2459	0.8083	0.2175	0.8913	0.6353
1589	3.2	3.33	25.5	tr|Q2QNJ8|Q2QNJ8_ORYSJ	Os12g0562900 protein OS=Oryza sativa subsp. japonica GN=LOC_Os12g37590 PE=2 SV=1	3	ORYSJ	0.6449		0.6504		0.7533		0.4344		0.767		0.6648		0.8425
1590	3.19	3.33	15.4	tr|Q67X77|Q67X77_ORYSJ	Putative phi-1 OS=Oryza sativa subsp. japonica GN=P0436F11.32 PE=4 SV=1	2	ORYSJ	0.927	0.7975	0.8454	0.7689	1.347	0.2635	1.136	0.4462	1.1997	0.3391	0.9703	0.9381	1.384	0.2961
1591	3.18	3.83	8.1	tr|Q7XQV1|Q7XQV1_ORYSJ	OSJNBb0079B02.1 protein OS=Oryza sativa subsp. japonica GN=OSJNBb0079B02.1 PE=2 SV=2	3	ORYSJ	2.535		1.4295		0.707		2.505		2.1102		2.4459		3.3417
1592	3.18	3.31	9.3	sp|Q69LE7|PNP1_ORYSJ	Probable polyribonucleotide nucleotidyltransferase 1, chloroplastic OS=Oryza sativa subsp. japonica GN=PNP1 PE=2 SV=1	3	ORYSJ	0.7888	0.3511	0.8881	0.4529	0.9681	0.8022	0.5772	0.1258	0.7911	0.39	0.4753	0.2132	0.5192	0.0974
1593	3.14	3.26	18	tr|Q6K9C2|Q6K9C2_ORYSJ	Os02g0610700 protein OS=Oryza sativa subsp. japonica GN=OJ1476_F05.21-1 PE=4 SV=1	3	ORYSJ	1.0552	0.7855	1.0959	0.525	1.0706	0.6161	0.8586	0.7778	0.9812	0.9587	1.0043	0.9929	0.7362	0.1989
1594	3.14	3.25	9.6	tr|Q8S3Q3|Q8S3Q3_ORYSJ	Apospory-associated protein C OS=Oryza sativa subsp. japonica GN=24K23.3 PE=2 SV=1	2	ORYSJ	0.7497		0.4551		0.7228		0.5993		0.6289		0.8186		0.8042
1595	3.13	3.26	2	sp|B9FXV5|IF4G_ORYSJ	Eukaryotic translation initiation factor 4G OS=Oryza sativa subsp. japonica GN=Os07g0555200 PE=2 SV=2	2	ORYSJ	1.0352	0.8661	1.3073	0.34	1.1304	0.5658	1.2139	0.727	0.9524	0.8974	0.8605	0.5656	0.9795	0.8249
1596	3.12	7.8	14.6	tr|Q7XAL3|Q7XAL3_ORYSJ	Acetyltransferase component of pyruvate dehydrogenase complex OS=Oryza sativa subsp. japonica GN=P0492E07.128 PE=2 SV=1	4	ORYSJ	0.8951	0.8617	1.0279	0.9583	0.9396	0.8659	0.9338	0.9349	1.1734	0.3793	1.2982	0.251	1.163	0.8167
1597	3.12	3.25	13	tr|Q7XUX4|Q7XUX4_ORYSJ	OSJNBa0027P08.20 protein OS=Oryza sativa subsp. japonica GN=OSJNBa0027P08.20 PE=2 SV=2	2	ORYSJ	1.1107	0.4819	1.2422	0.4492	1.2261	0.2882	1.598	0.162	1.3888	0.1872	1.3854	0.1881	1.4693	0.3912
1598	3.11	3.24	11.1	tr|Q10NW0|Q10NW0_ORYSJ	Imidazole glycerol phosphate synthase hisHF, chloroplast, putative, expressed OS=Oryza sativa subsp. japonica GN=Os03g0256400 PE=2 SV=1	3	ORYSJ	1.0626	0.8086	0.9495	0.938	0.8957	0.7659	0.9106	0.7889	0.7991	0.7254	0.9343	0.8151	1.0766	0.8831
1599	3.1	3.24	23.5	tr|Q7FAT7|Q7FAT7_ORYSJ	OSJNBa0010H02.5 protein OS=Oryza sativa subsp. japonica GN=OSJNBa0010H02.5 PE=4 SV=1	2	ORYSJ	0.8643	0.2992	0.7956	0.0224	0.8443	0.1727	0.7841	0.1244	0.8142	0.2652	0.7574	0.017	0.7278	0.1736
1600	3.1	3.22	11.6	tr|Q5N9Z8|Q5N9Z8_ORYSJ	Os01g0871300 protein OS=Oryza sativa subsp. japonica GN=P0039A07.25 PE=2 SV=1	2	ORYSJ	1.3471	0.2088	1.3717	0.338	1.3919	0.3763	1.2571	0.2662	1.28	0.2485	1.2635	0.5269	1.1889	0.6791
1601	3.09	3.36	42.9	tr|Q0DYM2|Q0DYM2_ORYSJ	Os02g0682600 protein OS=Oryza sativa subsp. japonica GN=Os02g0682600 PE=2 SV=1	2	ORYSJ	0.8458	0.5359	0.7795	0.4061	0.7447	0.2344	1.4374	0.414	1.4567	0.1693	1.4346	0.1899	1.4727	0.1656
1602	3.08	3.2	19.9	tr|C7J950|C7J950_ORYSJ	Os11g0102500 protein OS=Oryza sativa subsp. japonica GN=Os11g0102500 PE=4 SV=1	3	ORYSJ	1.026	0.8479	0.9109	0.5379	0.8923	0.7076	1.4408	0.2924	1.2198	0.3893	1.2799	0.4858	1.2135	0.6534
1603	3.08	3.19	29.8	tr|Q6AVU9|Q6AVU9_ORYSJ	Expressed protein OS=Oryza sativa subsp. japonica GN=OSJNBb0024N19.16 PE=2 SV=1	3	ORYSJ	0.8574	0.379	1.0992	0.5301	0.8709	0.5868	0.7305	0.2525	0.8019	0.2793	0.8759	0.4242	0.8259	0.6764
1604	3.08	3.19	9.2	tr|Q5N8I8|Q5N8I8_ORYSJ	Os01g0700000 protein OS=Oryza sativa subsp. japonica GN=P0047E11.2 PE=2 SV=1	2	ORYSJ	1.1743	0.3629	1.102	0.5183	0.9476	0.6928	1.2355	0.6618	1.182	0.6904	1.2221	0.6358	1.1628	0.7798
1605	3.06	3.44	14.7	tr|Q6K2G7|Q6K2G7_ORYSJ	Putative mitochondrial NADH:ubiquinone oxidoreductase 29 kDa subunit OS=Oryza sativa subsp. japonica GN=OSJNBa0052M16.12 PE=2 SV=1	3	ORYSJ	0.9639	0.8376	0.8971	0.3439	1.0078	0.9534	1.238	0.2499	0.9947	0.9632	1.0898	0.5953	1.1516	0.4473
1606	3.05	3.18	8.8	tr|Q67UZ0|Q67UZ0_ORYSJ	Aminotransferase OS=Oryza sativa subsp. japonica GN=P0488D02.27 PE=2 SV=1	2	ORYSJ	1.16		1.1416		1.0037		0.6954		0.5064		0.7115		0.6258
1607	3.04	3.2	12.5	tr|O04882|O04882_ORYSJ	Farnesyl diphosphate synthase OS=Oryza sativa subsp. japonica GN=P0421H07.25 PE=2 SV=1	4	ORYSJ	1.1092	0.9805	0.1886	0.5068	0.1975	0.5208	0.1937	0.4842	0.1568	0.4797	0.1383	0.429	0.1518	0.464
1608	3.04	3.17	16	tr|Q6YUA8|Q6YUA8_ORYSJ	Os08g0463900 protein OS=Oryza sativa subsp. japonica GN=B1116H04.24 PE=2 SV=1	2	ORYSJ	1.0189		1.0412		1.1889		0.9989		1.0366		1.0506		1.073
1609	3.02	3.43	9.9	tr|Q852B0|Q852B0_ORYSJ	Putative sugar transporter protein OS=Oryza sativa subsp. japonica GN=OSJNBb0081B07.15 PE=3 SV=1	2	ORYSJ	1.0493	0.7539	1.0834	0.7093	1.1607	0.3912	1.1194	0.4767	1.1377	0.4372	1.0713	0.6905	1.0588	0.6832
1610	3.01	3.13	47.9	tr|Q0DIC2|Q0DIC2_ORYSJ	Os05g0401200 protein OS=Oryza sativa subsp. japonica GN=Os05g0401200 PE=4 SV=2	3	ORYSJ	1.1048		1.0846		1.1074		1.1903		1.2046		1.2768		1.1414
1611	3	3.22	11.5	tr|Q337E9|Q337E9_ORYSJ	Malic enzyme OS=Oryza sativa subsp. japonica GN=Os10g0503500 PE=3 SV=2	5	ORYSJ	1.2348		0.9546		1.1247		0.9514		0.7775		0.9651		0.681
1612	3	3.11	23.5	tr|Q8W316|Q8W316_ORYSJ	Expressed protein OS=Oryza sativa subsp. japonica GN=OSJNBa0014G15.28 PE=4 SV=1	2	ORYSJ	0.8625		1.1493		0.8881		0.8816		1.076		1.1492		1.0195
1613	2.99	3.12	21.3	sp|Q93XI4|AGUB_ORYSJ	N-carbamoylputrescine amidase OS=Oryza sativa subsp. japonica GN=CPA PE=2 SV=1	2	ORYSJ	1.1398	0.5284	0.8214	0.5366	1.1768	0.1919	0.9344	0.8993	1.0261	0.9157	0.9966	0.9827	0.7929	0.3747
1614	2.96	5.37	14.3	tr|Q0DDX2|Q0DDX2_ORYSJ	Os06g0192600 protein OS=Oryza sativa subsp. japonica GN=Os06g0192600 PE=2 SV=1	4	ORYSJ	0.7872	0.1019	0.8967	0.3198	0.7817	0.0969	0.7221	0.0589	0.6493	0.0674	0.6557	0.389	0.6521	0.5023
1615	2.96	3.08	41	tr|Q0D3L5|Q0D3L5_ORYSJ	Os07g0680300 protein OS=Oryza sativa subsp. japonica GN=Os07g0680300 PE=4 SV=1	2	ORYSJ	1.0067	0.9568	0.9996	0.9971	1.1189	0.4594	1.6497	0.1242	1.8522	0.1013	1.8088	0.1053	1.8548	0.1011
1616	2.95	5.48	14.9	sp|Q9SXF8|PIP13_ORYSJ	Aquaporin PIP 1-3 OS=Oryza sativa subsp. japonica GN=PIP1-3 PE=2 SV=2	4	ORYSJ	0.9536	0.7719	0.8916	0.4679	0.9229	0.7356	1.1197	0.4444	1.0356	0.8308	0.9243	0.8568	1.1248	0.6592
1617	2.95	3.24	9.3	tr|Q7XND3|Q7XND3_ORYSJ	OSJNBb0034I13.6 protein OS=Oryza sativa subsp. japonica GN=OSJNBb0034I13.6 PE=4 SV=1	3	ORYSJ	0.8309		0.5707		0.7974		0.4288		0.5976		0.5192		0.3089
1618	2.95	3.08	8	tr|Q53MP2|Q53MP2_ORYSJ	Beta-D-xylosidase OS=Oryza sativa subsp. japonica GN=LOC_Os11g18730 PE=4 SV=1	2	ORYSJ	0.6462	0.219	0.7593	0.3591	0.7017	0.2298	0.7273	0.2298	0.6614	0.2284	0.7762	0.2409	0.8757	0.4137
1619	2.94	3.06	38.9	tr|Q5ZDX2|Q5ZDX2_ORYSJ	Os01g0615100 protein OS=Oryza sativa subsp. japonica GN=P0410E01.45 PE=2 SV=1	2	ORYSJ	1.1129	0.7711	0.8943	0.8404	0.8274	0.3082	2.0947	0.0855	2.0096	0.106	1.8985	0.0982	1.7922	0.2074
1620	2.92	3.28	24.2	tr|Q6EUQ5|Q6EUQ5_ORYSJ	Putative fiber protein Fb15 OS=Oryza sativa subsp. japonica GN=OJ1077_E05.15-1 PE=2 SV=1	3	ORYSJ	1.1153	0.3155	1.0106	0.9409	0.9505	0.5995	1.3974	0.0554	1.4016	0.0544	1.4996	0.0429	1.5277	0.0354
1621	2.92	3.06	13.7	tr|Q69MX5|Q69MX5_ORYSJ	Beta-phosphoglucomutase-like protein OS=Oryza sativa subsp. japonica GN=OJ1261_A08.54 PE=4 SV=1	2	ORYSJ	1.0142	0.9742	1.1413	0.4186	1.4524	0.2692	1.2897	0.3885	1.261	0.2827	1.2665	0.2581	1.5037	0.155
1622	2.92	3.05	7.7	sp|Q0JQS5|EGY2_ORYSJ	Probable zinc metalloprotease EGY2, chloroplastic OS=Oryza sativa subsp. japonica GN=EGY2 PE=2 SV=1	2	ORYSJ	1.1471	0.3995	0.9666	0.7906	1.2953	0.2331	1.1973	0.3216	1.1721	0.3555	1.1552	0.6323	1.0743	0.6016
1623	2.91	15.43	48.6	tr|Q0E158|Q0E158_ORYSJ	40S ribosomal protein S8 OS=Oryza sativa subsp. japonica GN=Os02g0489400 PE=2 SV=1	13	ORYSJ	1.3859	0.2678	1.2898	0.2516	1.0649	0.742	1.0333	0.9388	1.167	0.7121	0.9223	0.862	0.9877	0.9553
1624	2.91	3.09	12.3	tr|Q8HCP6|Q8HCP6_ORYSJ	Cytochrome c oxidase subunit 2 OS=Oryza sativa subsp. japonica GN=cox2 PE=3 SV=1	2	ORYSJ	1.1323	0.3177	1.1515	0.2811	1.057	0.6231	1.195	0.3415	1.241	0.4071	1.221	0.426	1.2495	0.3826
1625	2.91	3.03	6.7	sp|Q0JLS6|RHD3_ORYSJ	Protein ROOT HAIR DEFECTIVE 3 OS=Oryza sativa subsp. japonica GN=RHD3 PE=2 SV=1	2	ORYSJ	0.924	0.4474	0.8265	0.149	0.809	0.3136	0.7661	0.5449	0.5358	0.197	0.7472	0.0843	0.6908	0.3198
1626	2.91	3.02	15.5	tr|Q5VQ13|Q5VQ13_ORYSJ	ATP-dependent Clp protease proteolytic subunit OS=Oryza sativa subsp. japonica GN=P0548D03.22 PE=2 SV=1	3	ORYSJ	0.9659	0.8996	0.9847	0.9257	0.8672	0.6513	0.8745	0.5291	1.0724	0.7706	0.6789	0.2562	1.125	0.4989
1627	2.9	8.41	34.1	sp|Q0J006|PSA7B_ORYSJ	Proteasome subunit alpha type-7-B OS=Oryza sativa subsp. japonica GN=PAD1 PE=2 SV=1	6	ORYSJ	0.4495	0.2407	0.5169	0.1691	0.5331	0.213	0.617	0.1599	0.5168	0.1524	0.528	0.1053	0.9299	0.7079
1628	2.89	3.02	6.7	tr|Q6ZFX8|Q6ZFX8_ORYSJ	Os02g0710900 protein OS=Oryza sativa subsp. japonica GN=OJ1311_H06.29 PE=3 SV=1	2	ORYSJ	0.7346	0.5965	0.8725	0.4006	0.7691	0.2302	0.8789	0.6396	0.7763	0.3197	0.9335	0.6149	1.0646	0.9252
1629	2.86	3.18	19.7	tr|Q0DEL6|Q0DEL6_ORYSJ	Os06g0146300 protein (Fragment) OS=Oryza sativa subsp. japonica GN=Os06g0146300 PE=4 SV=1	3	ORYSJ	0.9789	0.8219	0.9239	0.6687	1.0398	0.6845	0.934	0.4959	0.8457	0.2958	0.8775	0.2554	0.6498	0.1249
1630	2.86	2.97	34.6	tr|Q10MU1|Q10MU1_ORYSJ	CHCH domain containing protein, expressed OS=Oryza sativa subsp. japonica GN=Os03g0295500 PE=2 SV=1	2	ORYSJ	0.8445		1.4313		1.6228		1.3745		0.7989		0.9964		1.484
1631	2.84	2.98	12.2	tr|Q10A56|Q10A56_ORYSJ	Alpha-mannosidase OS=Oryza sativa subsp. japonica GN=Os10g0140200 PE=3 SV=1	2	ORYSJ	0.8389	0.3438	0.9027	0.6665	0.6599	0.0323	0.8782	0.6934	0.9521	0.6878	0.8088	0.594	1.1447	0.6265
1632	2.83	2.95	8.5	tr|Q75IN6|Q75IN6_ORYSJ	Putative calreticulin protein OS=Oryza sativa subsp. japonica GN=OSJNBb0013J02.5 PE=3 SV=1	3	ORYSJ	1.1976	0.3777	0.8594	0.3679	1.2572	0.2596	0.9053	0.6836	1.2515	0.6839	1.0674	0.7698	2.2315	0.3342
1633	2.82	2.94	23.9	sp|B6RGY0|DEF1A_ORYSJ	Peptide deformylase 1A, chloroplastic OS=Oryza sativa subsp. japonica GN=PDF1A PE=2 SV=1	2	ORYSJ	1.2303		1.3146		1.2278		0.851		0.8027		0.8151		1.07
1634	2.81	5.21	60.3	tr|Q7XBA6|Q7XBA6_ORYSJ	Non-specific lipid-transfer protein OS=Oryza sativa subsp. japonica GN=Os11g0115400 PE=2 SV=1	9	ORYSJ	0.8335		0.8273		0.8677		1.4341		1.3969		1.4656		1.461
1635	2.81	2.92	33.3	tr|Q0J0R1|Q0J0R1_ORYSJ	Os09g0487500 protein OS=Oryza sativa subsp. japonica GN=Os09g0487500 PE=2 SV=1	3	ORYSJ	1.0024	0.9889	0.9718	0.8595	0.8132	0.218	0.9858	0.9568	1.0861	0.4148	0.9992	0.9965	1.1498	0.3714
1636	2.79	2.98	31.1	tr|Q0E0D3|Q0E0D3_ORYSJ	Os02g0557700 protein OS=Oryza sativa subsp. japonica GN=Os02g0557700 PE=2 SV=1	1	ORYSJ	0.9498	0.49	0.9867	0.9133	0.7442	0.1088	0.8735	0.1147	0.7856	0.185	0.8404	0.0614	0.8558	0.1416
1637	2.77	3.71	27.1	tr|Q67VQ4|Q67VQ4_ORYSJ	BolA-like OS=Oryza sativa subsp. japonica GN=OSJNBb0026F02.25 PE=2 SV=1	3	ORYSJ	0.6765		0.8939		0.7139		0.9454		0.8064		0.7718		0.9923
1638	2.76	3.68	7.3	tr|Q6ER90|Q6ER90_ORYSJ	Os02g0538000 protein OS=Oryza sativa subsp. japonica GN=OSJNBa0014M17.10 PE=2 SV=1	3	ORYSJ	1.2626	0.2278	1.1158	0.311	0.9039	0.3393	0.8017	0.1874	0.8198	0.1793	0.8498	0.1836	0.767	0.0821
1639	2.76	2.89	28.6	tr|Q0ISF5|Q0ISF5_ORYSJ	Os11g0526200 protein OS=Oryza sativa subsp. japonica GN=Os11g0526200 PE=4 SV=1	3	ORYSJ	0.9712	0.7527	0.9276	0.3756	0.8565	0.116	1.1645	0.1823	1.0543	0.6158	1.0949	0.5006	1.1363	0.6535
1640	2.76	2.87	10.4	tr|Q5JKX2|Q5JKX2_ORYSJ	Alanine racemase-like OS=Oryza sativa subsp. japonica GN=B1147A04.33 PE=3 SV=1	2	ORYSJ	0.8935		0.9752		0.8151		0.7102		0.8276		0.7469		0.8908
1641	2.75	56.11	48.2	sp|Q0J4P2|HSP81_ORYSJ	Heat shock protein 81-1 OS=Oryza sativa subsp. japonica GN=HSP81-1 PE=3 SV=2	35	ORYSJ	1.1658	0.4381	1.2681	0.2664	1.0572	0.6936	1.1831	0.6284	1.0072	0.957	1.1169	0.4871	0.8381	0.5616
1642	2.75	13.67	25.7	tr|Q6YPF1|Q6YPF1_ORYSJ	Fructose-bisphosphate aldolase OS=Oryza sativa subsp. japonica GN=B1203H11.11 PE=2 SV=1	16	ORYSJ	0.9893		0.9789		1.0139		0.6629		0.6831		0.7248		0.831
1643	2.75	2.94	12.8	tr|Q5VN14|Q5VN14_ORYSJ	Signal peptidase I OS=Oryza sativa subsp. japonica GN=P0676F10.11 PE=2 SV=1	2	ORYSJ	0.9691	0.8041	1.0762	0.6385	1.0008	0.9946	1.0999	0.806	0.8366	0.3618	0.8957	0.4776	1.0217	0.9438
1644	2.75	2.85	12.2	tr|Q69Y17|Q69Y17_ORYSJ	Putative PrMC3 OS=Oryza sativa subsp. japonica GN=P0537F07.16 PE=4 SV=1	2	ORYSJ	0.9907		1.1613		1.2555		1.1202		0.9672		1.5398		0.8171
1645	2.75	2.85	8.1	tr|Q5QLS1|Q5QLS1_ORYSJ	Arabinogalactan protein-like OS=Oryza sativa subsp. japonica GN=OSJNBb0063G05.35 PE=2 SV=1	2	ORYSJ	0.9404	0.6492	0.7937	0.4438	0.7736	0.4629	0.9173	0.547	0.8835	0.7743	0.9428	0.8982	0.7448	0.7134
1646	2.74	3.21	9.9	tr|Q2QYB7|Q2QYB7_ORYSJ	Homoserine dehydrogenase OS=Oryza sativa subsp. japonica GN=LOC_Os12g03190 PE=3 SV=1	2	ORYSJ	1.0775	0.7216	1.1021	0.6797	1.0819	0.8314	1.0089	0.9895	0.8271	0.7382	0.6552	0.446	0.8891	0.7856
1647	2.74	2.94	9.6	tr|Q8W855|Q8W855_ORYSJ	Ubiquinol oxidase OS=Oryza sativa subsp. japonica GN=AOX1c PE=2 SV=1	2	ORYSJ	1.3706	0.201	1.2688	0.3939	1.2795	0.2428	0.8363	0.3216	1.1172	0.6455	1.2109	0.5146	1.1126	0.7788
1648	2.73	2.87	17.6	tr|Q0IM09|Q0IM09_ORYSJ	Sulfurtransferase OS=Oryza sativa subsp. japonica GN=Os12g0608600 PE=4 SV=1	4	ORYSJ	1.0456	0.7366	0.817	0.5048	0.8552	0.3664	1.2071	0.3132	1.1837	0.3439	1.1479	0.5326	0.996	0.9855
1649	2.73	2.84	33.6	tr|Q5VM93|Q5VM93_ORYSJ	Os06g0157800 protein OS=Oryza sativa subsp. japonica GN=P0046E09.31 PE=2 SV=1	3	ORYSJ	0.7749		1.0725		1.146		0.9439		1.2847		1.3244		1.5009
1650	2.73	2.83	12.9	tr|Q7XPV1|Q7XPV1_ORYSJ	OSJNBa0088H09.5 protein OS=Oryza sativa subsp. japonica GN=OSJNBa0088H09.5 PE=4 SV=1	3	ORYSJ	0.9747	0.8843	0.8272	0.3128	0.8832	0.4372	0.7726	0.2372	0.7336	0.2014	0.7581	0.2619	0.7493	0.2198
1651	2.69	2.83	21.8	sp|P48600|IF4E2_ORYSJ	Eukaryotic translation initiation factor isoform 4E-2 OS=Oryza sativa subsp. japonica GN=Os10g0467600 PE=2 SV=2	2	ORYSJ	0.6584		0.8659		0.7929		0.8928		0.9663		1.0282		1.0531
1652	2.69	2.78	8.7	tr|Q6ZDR7|Q6ZDR7_ORYSJ	Os08g0486200 protein OS=Oryza sativa subsp. japonica GN=P0481F05.17 PE=2 SV=1	2	ORYSJ	1.2322		1.1154		0.9297		1.1394		0.9222		1.2503		1.2995
1653	2.68	2.78	14.2	tr|Q2QT64|Q2QT64_ORYSJ	Expressed protein OS=Oryza sativa subsp. japonica GN=LOC_Os12g21710 PE=2 SV=1	3	ORYSJ	1.1096	0.4923	0.8881	0.5079	1.2088	0.3494	1.0905	0.5515	1.0275	0.9254	1.0132	0.9531	1.0476	0.7262
1654	2.67	2.78	14.2	tr|Q6K4S7|Q6K4S7_ORYSJ	Os02g0285300 protein OS=Oryza sativa subsp. japonica GN=OSJNBa0018M09.30 PE=2 SV=1	2	ORYSJ	0.9324		1.0931		0.7217		0.8737		0.7624		0.6276		0.5875
1655	2.66	2.76	16.7	tr|Q5VQW7|Q5VQW7_ORYSJ	Os01g0805800 protein OS=Oryza sativa subsp. japonica GN=P0034E02.61 PE=2 SV=1	2	ORYSJ	1.2325	0.2813	0.9403	0.8782	1.165	0.4865	0.928	0.8341	1.4144	0.1771	0.856	0.5488	1.2112	0.3032
1656	2.65	3.07	26.8	tr|Q8W0I1|Q8W0I1_ORYSJ	Os01g0673600 protein OS=Oryza sativa subsp. japonica GN=P0007F06.32 PE=2 SV=1	3	ORYSJ	0.9791	0.8007	0.9238	0.4367	1.0895	0.3609	1.1042	0.5122	1.2982	0.1895	1.202	0.0969	1.075	0.4213
1657	2.65	2.8	10.8	tr|Q2QS11|Q2QS11_ORYSJ	Bifunctional aminoacyl-tRNA synthetase, putative, expressed OS=Oryza sativa subsp. japonica GN=LOC_Os12g25710 PE=2 SV=1	2	ORYSJ	1.0349	0.784	0.8554	0.4608	0.979	0.874	0.8195	0.3166	0.6676	0.1763	0.6078	0.0757	0.8063	0.3645
1658	2.64	5.04	14.4	tr|Q75K72|Q75K72_ORYSJ	'putative beta-1,3-glucanase OS=Oryza sativa subsp. japonica GN=Os05g0375400 PE=2 SV=1	5	ORYSJ	0.9242		0.9192		1.0521		0.9773		1.0466		0.964		1.0276
1659	2.63	2.73	10.8	tr|Q9XJ28|Q9XJ28_ORYSJ	30S ribosomal protein S9, chloroplast, putative, expressed OS=Oryza sativa subsp. japonica GN=rps9 PE=2 SV=1	2	ORYSJ	0.9705	0.8661	0.9475	0.6098	0.9069	0.4727	0.8896	0.3214	0.8846	0.4389	0.9581	0.68	0.9926	0.9664
1660	2.62	5.03	14.7	tr|Q69VD1|Q69VD1_ORYSJ	Os06g0597900 protein OS=Oryza sativa subsp. japonica GN=P0417D05.38 PE=4 SV=1	4	ORYSJ	0.9587	0.7435	0.9522	0.7076	1.0114	0.9276	0.8329	0.4467	0.9335	0.6129	1.1081	0.4964	0.9525	0.7091
1661	2.61	2.94	10.9	tr|Q5VRT2|Q5VRT2_ORYSJ	Putative prolyl aminopeptidase OS=Oryza sativa subsp. japonica GN=OSJNBa0015I14.1 PE=4 SV=1	3	ORYSJ	1.228	0.6106	1.136	0.7832	1.0592	0.7004	1.0161	0.9722	0.7165	0.3771	0.9598	0.834	1.2152	0.3344
1662	2.61	2.73	17.6	tr|Q6YZ10|Q6YZ10_ORYSJ	27k vesicle-associated membrane protein-associated protein-like OS=Oryza sativa subsp. japonica GN=P0473D02.15 PE=2 SV=1	2	ORYSJ	1.3547	0.2013	1.5867	0.1349	1.1711	0.3965	1.0471	0.7242	1.2067	0.4415	1.0635	0.6471	0.916	0.7332
1663	2.61	2.66	24.7	tr|Q6ZI86|Q6ZI86_ORYSJ	Dehydrogenase-like protein OS=Oryza sativa subsp. japonica GN=OJ1008_F08.11 PE=2 SV=1	2	ORYSJ	1.0963	0.4382	1.2123	0.6223	1.1098	0.7899	1.8729	0.2487	1.5659	0.063	1.4716	0.3687	1.4415	0.1317
1664	2.61	2.66	14.5	tr|Q69T76|Q69T76_ORYSJ	Mitochondrial glycoprotein-like OS=Oryza sativa subsp. japonica GN=P0652D10.37 PE=2 SV=1	5	ORYSJ
1665	2.6	2.66	8.6	tr|Q69Y16|Q69Y16_ORYSJ	Os06g0214900 protein OS=Oryza sativa subsp. japonica GN=P0537F07.17 PE=4 SV=1	2	ORYSJ	1.2316		1.5401		1.3639		1.0894		1.2721		1.0106		1.2318
1666	2.6	2.66	5.3	tr|Q6ATM4|Q6ATM4_ORYSJ	Putative SPFH domain / Band 7 family OS=Oryza sativa subsp. japonica GN=OSJNBb0021K20.18 PE=2 SV=1	2	ORYSJ	0.9457	0.7398	1.1402	0.431	1.0546	0.8805	1.3016	0.3694	1.1437	0.4238	1.2712	0.5121	1.0203	0.8782
1667	2.59	2.65	7.9	tr|Q5QNE1|Q5QNE1_ORYSJ	Os01g0218700 protein OS=Oryza sativa subsp. japonica GN=P0665D10.28 PE=3 SV=1	2	ORYSJ	0.8919	0.2923	1.0823	0.4311	1.1206	0.6042	1.047	0.627	1.0285	0.8699	1.0677	0.503	1.1645	0.2002
1668	2.58	3.74	22.5	tr|Q6L561|Q6L561_ORYSJ	Os05g0589600 protein OS=Oryza sativa subsp. japonica GN=OJ1115_D04.10 PE=4 SV=1	4	ORYSJ	1.1727	0.2031	1.0256	0.7946	1.0183	0.8512	1.0597	0.5835	1.3549	0.071	1.159	0.2233	1.1831	0.1881
1669	2.57	4.63	11.4	tr|Q6K4K9|Q6K4K9_ORYSJ	Os09g0249700 protein OS=Oryza sativa subsp. japonica GN=OJ1116_H10.3 PE=2 SV=1	4	ORYSJ	1.0598		1.1697		0.9761		0.5342		0.5884		0.508		0.6132
1670	2.57	2.74	37.5	tr|Q6ITC5|Q6ITC5_ORYSJ	Cell death-related protein OS=Oryza sativa subsp. japonica GN=A2 PE=2 SV=1	2	ORYSJ	1.0251	0.8937	0.9038	0.6948	1.2226	0.2338	1.2581	0.4785	1.2144	0.3604	1.3719	0.248	1.5071	0.1276
1671	2.56	2.81	6	tr|Q658I3|Q658I3_ORYSJ	Os06g0128300 protein OS=Oryza sativa subsp. japonica GN=P0538C01.5 PE=3 SV=1	3	ORYSJ	0.7534	0.2149	0.6664	0.1525	0.6597	0.1487	0.5294	0.2729	0.6167	0.129	0.3761	0.1401	0.4742	0.084
1672	2.56	2.62	26.1	tr|Q5Z6T5|Q5Z6T5_ORYSJ	Os06g0538900 protein OS=Oryza sativa subsp. japonica GN=P0551A03.47 PE=2 SV=1	2	ORYSJ	1.169	0.2065	0.8659	0.3833	0.9532	0.7441	0.9273	0.6876	0.9809	0.9154	0.941	0.6769	0.7739	0.5226
1673	2.55	2.89	12.2	tr|Q69X61|Q69X61_ORYSJ	Putative WD-40 repeat protein OS=Oryza sativa subsp. japonica GN=P0642B07.48-1 PE=4 SV=1	3	ORYSJ	1.2857	0.5233	1.2317	0.2876	1.1691	0.3663	1.2115	0.3364	1.2082	0.313	1.2572	0.4846	1.5114	0.4101
1674	2.55	2.6	6.2	tr|Q75II5|Q75II5_ORYSJ	Os05g0517500 protein OS=Oryza sativa subsp. japonica GN=B1130G10.17 PE=2 SV=1	2	ORYSJ	1.2552	0.82	1.0373	0.7846	1.1979	0.6704	0.9064	0.6277	1.0105	0.9702	0.6791	0.6176	1.3659	0.8619
1675	2.54	2.76	10.4	tr|Q7XMI6|Q7XMI6_ORYSJ	Eukaryotic translation initiation factor 3 subunit H OS=Oryza sativa subsp. japonica GN=OSJNBb0006N15.13 PE=2 SV=2	3	ORYSJ	1.1094	0.4853	0.8732	0.6558	0.8993	0.7168	0.8744	0.4055	0.8222	0.2983	0.6972	0.3592	0.6411	0.1434
1676	2.54	2.6	9.8	tr|Q65X46|Q65X46_ORYSJ	Os05g0543700 protein OS=Oryza sativa subsp. japonica GN=OJ1206_C08.4 PE=2 SV=1	2	ORYSJ	0.779		0.8549		0.9005		0.9496		0.662		0.8662		0.9599
1677	2.53	2.93	18.9	tr|Q10L56|Q10L56_ORYSJ	Glutathione peroxidase OS=Oryza sativa subsp. japonica GN=Os03g0358100 PE=3 SV=1	2	ORYSJ	0.7959		0.9271		0.5911		0.9082		0.5729		0.7667		0.4439
1678	2.53	2.74	7	tr|Q8RU26|Q8RU26_ORYSJ	Os01g0687400 protein OS=Oryza sativa subsp. japonica GN=P0519D04.21 PE=2 SV=1	2	ORYSJ	0.7346		0.7063		0.8163		0.5829		1.276		1.9399		1.6065
1679	2.52	2.58	7.8	tr|Q654U8|Q654U8_ORYSJ	Os06g0247500 protein OS=Oryza sativa subsp. japonica GN=OJ1136_C11.21 PE=4 SV=1	4	ORYSJ	0.6628	0.2769	1.043	0.6664	0.8617	0.2198	0.9983	0.9883	0.9424	0.5547	0.6064	0.0926	0.6431	0.2272
1680	2.52	2.57	6.7	tr|Q2QNS2|Q2QNS2_ORYSJ	Calmodulin-binding protein, putative, expressed OS=Oryza sativa subsp. japonica GN=LOC_Os12g36920 PE=4 SV=1	2	ORYSJ	1.0067	0.968	1.0107	0.9339	1.1305	0.4418	1.0227	0.8672	1.0987	0.7305	0.9566	0.9236	1.1453	0.4096
1681	2.52	2.57	5.1	tr|Q5ZDL8|Q5ZDL8_ORYSJ	Os01g0147200 protein OS=Oryza sativa subsp. japonica GN=P0416D03.38-1 PE=4 SV=1	2	ORYSJ	0.9706	0.8136	1.0685	0.6245	0.9097	0.5145	1.2819	0.3701	1.2913	0.554	1.3461	0.2047	1.5012	0.1618
1682	2.51	2.75	14.7	tr|Q75GR1|Q75GR1_ORYSJ	Os03g0661600 protein OS=Oryza sativa subsp. japonica GN=OSJNBb0065L20.2 PE=2 SV=1	2	ORYSJ	2.5011	0.2529	2.4997	0.177	2.5107	0.4921	5.3596	0.1731	8.7292	0.0573	7.7647	0.031	8.2465	0.0608
1683	2.51	2.58	24.3	tr|Q75HY4|Q75HY4_ORYSJ	Putative hAT family dimerisation domain containing protein OS=Oryza sativa subsp. japonica GN=OSJNBb0035N21.11 PE=4 SV=2	2	ORYSJ	0.8228	0.6838	0.8364	0.3234	1.014	0.915	0.4873	0.1524	0.6094	0.126	0.8115	0.3465	0.514	0.1816
1684	2.5	2.55	10.8	tr|Q0DJD1|Q0DJD1_ORYSJ	Os05g0299200 protein OS=Oryza sativa subsp. japonica GN=Os05g0299200 PE=4 SV=1	2	ORYSJ	0.9294	0.8235	1.0849	0.6626	0.9334	0.6137	0.7473	0.2104	0.8453	0.3396	0.9095	0.5147	0.8537	0.5155
1685	2.49	2.79	12.5	tr|Q6ZKM2|Q6ZKM2_ORYSJ	Putative COP9 complex subunit 6 OS=Oryza sativa subsp. japonica GN=OJ1118_A06.12 PE=2 SV=1	3	ORYSJ	0.6535		0.713		0.4916		0.3931		0.409		0.4802		0.4875
1686	2.49	2.55	26.1	tr|Q6ZJI9|Q6ZJI9_ORYSJ	Acyl carrier protein OS=Oryza sativa subsp. japonica GN=OJ1479_B11.11 PE=2 SV=1	3	ORYSJ	1.0657	0.4636	1.1805	0.1137	1.0745	0.4137	1.6601	0.0068	1.4854	0.0186	1.536	0.0269	1.5935	0.0398
1687	2.48	2.54	9.1	tr|Q8GVH2|Q8GVH2_ORYSJ	Os07g0638100 protein OS=Oryza sativa subsp. japonica GN=OJ1340_C08.105 PE=4 SV=1	2	ORYSJ	0.8638	0.5606	1.2736	0.2551	1.0183	0.8546	1.1065	0.3461	1.1308	0.5303	0.8538	0.2545	1.1113	0.905
1688	2.47	7.25	38.1	tr|Q75LE2|Q75LE2_ORYSJ	Os03g0843100 protein OS=Oryza sativa subsp. japonica GN=OSJNBa0032G11.3 PE=2 SV=1	4	ORYSJ	0.7721		0.3733		0.7831		1.0337		0.6193		0.8151		1.1357
1689	2.47	2.84	25.1	tr|Q10MK4|Q10MK4_ORYSJ	Mitochondrial import inner membrane translocase subunit Tim17/Tim22/Tim23 family protein, putative, expressed OS=Oryza sativa subsp. japonica GN=Os03g0305600 PE=2 SV=1	2	ORYSJ	0.7001	0.1753	0.7699	0.2348	0.8097	0.2841	1.0029	0.9862	0.9369	0.7006	1.1414	0.5812	0.8688	0.6115
1690	2.47	2.66	10.6	tr|Q10QK8|Q10QK8_ORYSJ	Inositol-3-phosphate synthase OS=Oryza sativa subsp. japonica GN=Os03g0192700 PE=2 SV=1	3	ORYSJ	1.1802	0.5361	1.0707	0.6348	1.0936	0.5503	0.7114	0.19	0.7667	0.2973	0.6524	0.1719	0.798	0.6218
1691	2.47	2.51	10.2	tr|Q6Z995|Q6Z995_ORYSJ	Putative Endo-1,3;1,4-beta-D-glucanase OS=Oryza sativa subsp. japonica GN=P0682A06.39 PE=4 SV=1	2	ORYSJ	1.9889	0.3657	2.1101	0.3997	1.8566	0.2813	1.4345	0.3263	1.5309	0.2684	1.5626	0.3058	1.7495	0.8485
1692	2.44	2.49	27.2	tr|Q94GQ8|Q94GQ8_ORYSJ	Putative uncharacterized protein OJ1124_H03.3 OS=Oryza sativa subsp. japonica GN=OJ1124_H03.3 PE=3 SV=1	2	ORYSJ	0.7833	0.4009	0.9208	0.6662	0.861	0.3717	1.0478	0.797	1.2519	0.3959	0.9293	0.5939	0.8065	0.7665
1693	2.44	2.49	10	tr|Q655Y3|Q655Y3_ORYSJ	Dreg-2 like protein OS=Oryza sativa subsp. japonica GN=P0473H04.14 PE=2 SV=1	2	ORYSJ	1.0806		1.11		0.9043		0.891		1.0755		0.8918		0.6039
1694	2.43	2.47	5.4	tr|Q0IMX0|Q0IMX0_ORYSJ	Os12g0533700 protein OS=Oryza sativa subsp. japonica GN=Os12g0533700 PE=3 SV=1	2	ORYSJ	0.7204		0.787		0.8239		0.4555		0.5143		0.5873		0.3983
1695	2.41	10.25	50	tr|Q8LNW1|Q8LNW1_ORYSJ	Nascent polypeptide-associated complex subunit beta OS=Oryza sativa subsp. japonica GN=OSJNBa0012L23.32 PE=2 SV=1	5	ORYSJ	0.8214	0.168	0.8361	0.4729	0.7868	0.2419	0.755	0.335	0.6916	0.1843	0.8676	0.159	0.7463	0.1484
1696	2.41	4.63	7.8	sp|P31924|SUS1_ORYSJ	Sucrose synthase 1 OS=Oryza sativa subsp. japonica GN=SUS1 PE=1 SV=1	4	ORYSJ	0.8765	0.662	0.869	0.3904	0.761	0.2211	0.6079	0.2911	0.6173	0.2885	0.6823	0.163	1.0736	0.8542
1697	2.41	2.48	8	tr|Q5QLS2|Q5QLS2_ORYSJ	Putative cinnamoyl-CoA reductase OS=Oryza sativa subsp. japonica GN=B1088C09.13 PE=4 SV=1	2	ORYSJ	0.7154	0.4844	1.1276	0.7679	0.9759	0.9055	1.1503	0.5671	0.8865	0.4524	0.8861	0.5448	0.7437	0.237
1698	2.4	2.52	9.7	tr|Q2QWZ1|Q2QWZ1_ORYSJ	Eukaryotic translation initiation factor 2 gamma subunit, putative, expressed OS=Oryza sativa subsp. japonica GN=LOC_Os12g07740 PE=2 SV=1	2	ORYSJ	0.8953		0.9007		0.6478		0.6463		0.7749		0.7349		0.6474
1699	2.4	2.46	11.3	tr|Q6I587|Q6I587_ORYSJ	Os05g0585500 protein OS=Oryza sativa subsp. japonica GN=Os05g0585500 PE=4 SV=1	4	ORYSJ	1.0471	0.8251	1.0065	0.9777	0.9555	0.8435	0.902	0.4863	0.8576	0.4125	0.9363	0.6261	1.0484	0.871
1700	2.39	4.57	17.8	tr|Q8H3R5|Q8H3R5_ORYSJ	Putative indole-3-glycerol phosphate synthase OS=Oryza sativa subsp. japonica GN=P0005C02.101 PE=3 SV=2	3	ORYSJ	0.9888	0.9277	0.9834	0.9454	1.0728	0.4132	0.7955	0.0535	0.8917	0.2197	0.85	0.116	0.8736	0.2069
1701	2.39	2.44	31.2	tr|Q9FTU2|Q9FTU2_ORYSJ	Os01g0238600 protein OS=Oryza sativa subsp. japonica GN=OSJNBa0086P08.24 PE=2 SV=1	1	ORYSJ	0.8538	0.4966	0.8782	0.4204	0.9069	0.5377	1.143	0.6102	1.1715	0.6888	1.1987	0.5271	1.2751	0.3008
1702	2.39	2.43	10.1	tr|Q6ERV1|Q6ERV1_ORYSJ	Os02g0267000 protein OS=Oryza sativa subsp. japonica GN=P0693E08.3 PE=2 SV=1	2	ORYSJ	0.8131		0.7877		1.0784		0.9906		1.0228		0.8924		1.0639
1703	2.38	6.72	24.1	tr|Q6YTX6|Q6YTX6_ORYSJ	Putative uncharacterized protein OSJNBb0018L13.11 OS=Oryza sativa subsp. japonica GN=OSJNBb0018L13.11 PE=2 SV=1	5	ORYSJ	0.943	0.6657	0.9473	0.6896	1.0682	0.6326	1.0582	0.6756	1.0772	0.6506	1.1291	0.4966	1.1042	0.5062
1704	2.37	22.75	43.6	tr|Q7Y1I5|Q7Y1I5_ORYSJ	Os03g0796501 protein OS=Oryza sativa subsp. japonica GN=OSJNBa0094F01.24 PE=4 SV=1	15	ORYSJ	1.0093	0.9412	0.918	0.7842	1.0491	0.8241	0.9467	0.6817	1.0005	0.9971	0.8491	0.7419	0.7267	0.4879
[truncated: 1,018 more rows]

## Sheet: 114
N	Unused	Total	% Cov	Accession #	Name	Peptides(95%)	Species	113:114	PVal 113:114	115:114	PVal 115:114	116:114	PVal 116:114	117:114	PVal 117:114	118:114	PVal 118:114	119:114	PVal 119:114	121:114	PVal 121:114
[truncated: 2,722 more rows]

[truncated: 7 more sheets: 115, 116, 117, 118, 119, 121, Summary statistics ]
