# Supplementary material for: Proteomics Analysis to Identify Proteins and Pathways Associated with the Novel Lesion Mimic Mutant E40 in Rice Using iTRAQ-Based Strategy
Source: Int J Mol Sci. 2019 Mar 14;20(6):1294. doi: 10.3390/ijms20061294 (PMC6471476; doi:10.3390/ijms20061294)
Supplement: Supplementary file 1 [file ijms-20-01294-s001.zip › Table S1.xls]

## Sheet: Table S1
ID	FoldChange	Log2FoldChange	Uniprot	Genename	Biological Process	Cell Component	Molecular Function	KEGG Pathways	UNIPROT_URL	Transcription Factor
Q69RJ0	2.74939	1.45911	Q69RJ0	GLU	GO:0044238,primary metabolic process|GO:0019676,ammonia assimilation cycle|GO:0044283,small molecule biosynthetic process|GO:0019752,carboxylic acid metabolic process|GO:0044249,cellular biosynthetic process|GO:0006807,nitrogen compound metabolic process|GO:0044281,small molecule metabolic process|GO:0009064,glutamine family amino acid metabolic process|GO:0044699,single-organism process|GO:19015…	GO:0005737,cytoplasm|GO:0009536,plastid|GO:0043231,intracellular membrane-bounded organelle|GO:0044464,cell part|GO:0044444,cytoplasmic part|GO:0005623,cell|GO:0005622,intracellular|GO:0043229,intracellular organelle|GO:0044424,intracellular part|GO:0043227,membrane-bounded organelle|GO:0043226,organelle|GO:0009507,chloroplast	GO:0015930,glutamate synthase activity|GO:0043169,cation binding|GO:0051538,3 iron, 4 sulfur cluster binding|GO:0051540,metal cluster binding|GO:0016638,oxidoreductase activity, acting on the CH-NH2 group of donors|GO:0016643,oxidoreductase activity, acting on the CH-NH2 group of donors, iron-sulfur protein as acceptor|GO:0051536,iron-sulfur cluster binding|GO:0016041,glutamate synthase (ferredox…	osa00630,Glyoxylate and dicarboxylate metabolism|osa00910,Nitrogen metabolism	http://www.uniprot.org/uniprot/Q69RJ0	FALSE
P0C512	2.87795	1.52504	P0C512	rbcL	GO:0044249,cellular biosynthetic process|GO:0015977,carbon fixation|GO:0015979,photosynthesis|GO:0044699,single-organism process|GO:1901576,organic substance biosynthetic process|GO:0044710,single-organism metabolic process|GO:0044711,single-organism biosynthetic process|GO:0019685,photosynthesis, dark reaction|GO:0071704,organic substance metabolic process|GO:0019253,reductive pentose-phosphate …	GO:0005737,cytoplasm|GO:0009536,plastid|GO:0043231,intracellular membrane-bounded organelle|GO:0044464,cell part|GO:0044444,cytoplasmic part|GO:0005623,cell|GO:0005622,intracellular|GO:0043229,intracellular organelle|GO:0044424,intracellular part|GO:0043227,membrane-bounded organelle|GO:0043226,organelle|GO:0009507,chloroplast	GO:0043169,cation binding|GO:0004497,monooxygenase activity|GO:0016984,ribulose-bisphosphate carboxylase activity|GO:0016829,lyase activity|GO:0000287,magnesium ion binding|GO:0016830,carbon-carbon lyase activity|GO:0016831,carboxy-lyase activity|GO:0043167,ion binding|GO:0003824,catalytic activity|GO:0005488,binding|GO:0046872,metal ion binding|GO:0016491,oxidoreductase activity	osa00710,Carbon fixation in photosynthetic organisms|osa00630,Glyoxylate and dicarboxylate metabolism|osa01200,Carbon metabolism|osa01100,Metabolic pathways	http://www.uniprot.org/uniprot/P0C512	FALSE
Q0DEU8	2.28589	1.19275	Q0DEU8	Os06g0133800	GO:0008152,metabolic process		GO:0004802,transketolase activity|GO:0003824,catalytic activity|GO:0016740,transferase activity|GO:0016744,transferase activity, transferring aldehyde or ketonic groups	osa00030,Pentose phosphate pathway|osa01230,Biosynthesis of amino acids|osa00710,Carbon fixation in photosynthetic organisms|osa01200,Carbon metabolism|osa01110,Biosynthesis of secondary metabolites|osa01100,Metabolic pathways	http://www.uniprot.org/uniprot/Q0DEU8	FALSE
Q9FWV2	1.86274	0.897424	Q9FWV2	OSJNBa0051D19.7		GO:0019012,virion|GO:0019031,viral envelope|GO:0036338,viral membrane|GO:0044423,virion part			http://www.uniprot.org/uniprot/Q9FWV2	FALSE
Q69X42	2.58939	1.37261	Q69X42	P0429G06.10	GO:0006546,glycine catabolic process|GO:0019752,carboxylic acid metabolic process|GO:0044248,cellular catabolic process|GO:0006807,nitrogen compound metabolic process|GO:0044281,small molecule metabolic process|GO:0044282,small molecule catabolic process|GO:0009069,serine family amino acid metabolic process|GO:0044699,single-organism process|GO:0044712,single-organism catabolic process|GO:0044710…		GO:0004375,glycine dehydrogenase (decarboxylating) activity|GO:0016638,oxidoreductase activity, acting on the CH-NH2 group of donors|GO:0016642,oxidoreductase activity, acting on the CH-NH2 group of donors, disulfide as acceptor|GO:0003824,catalytic activity|GO:0016491,oxidoreductase activity		http://www.uniprot.org/uniprot/Q69X42	FALSE
Q9SNK3	1.78723	0.837729	Q9SNK3	OJ1528D07.7	GO:0044238,primary metabolic process|GO:0044710,single-organism metabolic process|GO:0005975,carbohydrate metabolic process|GO:0005996,monosaccharide metabolic process|GO:0019318,hexose metabolic process|GO:0071704,organic substance metabolic process|GO:0044699,single-organism process|GO:0008152,metabolic process|GO:0044723,single-organism carbohydrate metabolic process|GO:0006006,glucose metabol…		GO:0050662,coenzyme binding|GO:0050661,NADP binding|GO:0051287,NAD binding|GO:0016620,oxidoreductase activity, acting on the aldehyde or oxo group of donors, NAD or NADP as acceptor|GO:0000166,nucleotide binding|GO:0036094,small molecule binding|GO:0003824,catalytic activity|GO:0016903,oxidoreductase activity, acting on the aldehyde or oxo group of donors|GO:0048037,cofactor binding|GO:0005488,bi…	osa00710,Carbon fixation in photosynthetic organisms|osa01200,Carbon metabolism|osa01100,Metabolic pathways	http://www.uniprot.org/uniprot/Q9SNK3	FALSE
Q7F2G3	1.65156	0.72383	Q7F2G3	P0004A09.36	GO:0015976,carbon utilization|GO:0008152,metabolic process|GO:0044699,single-organism process		GO:0043169,cation binding|GO:0046872,metal ion binding|GO:0046914,transition metal ion binding|GO:0016835,carbon-oxygen lyase activity|GO:0016836,hydro-lyase activity|GO:0043167,ion binding|GO:0003824,catalytic activity|GO:0008270,zinc ion binding|GO:0004089,carbonate dehydratase activity|GO:0016829,lyase activity|GO:0005488,binding		http://www.uniprot.org/uniprot/Q7F2G3	FALSE
Q7XTK1	1.99128	0.993698	Q7XTK1	OSJNBa0020P07.3	GO:0044249,cellular biosynthetic process|GO:0034641,cellular nitrogen compound metabolic process|GO:0006807,nitrogen compound metabolic process|GO:0034645,cellular macromolecule biosynthetic process|GO:1901576,organic substance biosynthetic process|GO:0044267,cellular protein metabolic process|GO:0044260,cellular macromolecule metabolic process|GO:0043043,peptide biosynthetic process|GO:0071704,o…		GO:0035639,purine ribonucleoside triphosphate binding|GO:0005488,binding|GO:0003676,nucleic acid binding|GO:0043167,ion binding|GO:1901363,heterocyclic compound binding|GO:0001883,purine nucleoside binding|GO:0001882,nucleoside binding|GO:0043168,anion binding|GO:0016462,pyrophosphatase activity|GO:0000166,nucleotide binding|GO:0032561,guanyl ribonucleotide binding|GO:1901265,nucleoside phosphate…		http://www.uniprot.org/uniprot/Q7XTK1	FALSE
Q0J9F5	1.53946	0.622422	Q0J9F5	OS04G0656100	GO:0046129,purine ribonucleoside biosynthetic process|GO:0009141,nucleoside triphosphate metabolic process|GO:0009142,nucleoside triphosphate biosynthetic process|GO:0009144,purine nucleoside triphosphate metabolic process|GO:0009145,purine nucleoside triphosphate biosynthetic process|GO:0009167,purine ribonucleoside monophosphate metabolic process|GO:0034641,cellular nitrogen compound metabolic …	GO:0044425,membrane part|GO:0016021,integral component of membrane|GO:0016020,membrane|GO:0031224,intrinsic component of membrane	GO:0035639,purine ribonucleoside triphosphate binding|GO:0005488,binding|GO:0016887,ATPase activity|GO:0043167,ion binding|GO:1901363,heterocyclic compound binding|GO:1901265,nucleoside phosphate binding|GO:0001882,nucleoside binding|GO:0043168,anion binding|GO:0043169,cation binding|GO:0000166,nucleotide binding|GO:0001883,purine nucleoside binding|GO:0032549,ribonucleoside binding|GO:0017076,pu…	osa00190,Oxidative phosphorylation	http://www.uniprot.org/uniprot/Q0J9F5	FALSE
Q6AVA8	1.72401	0.785764	Q6AVA8	PPDK1	GO:0044710,single-organism metabolic process|GO:0006082,organic acid metabolic process|GO:0016310,phosphorylation|GO:0009987,cellular process|GO:0019752,carboxylic acid metabolic process|GO:0032787,monocarboxylic acid metabolic process|GO:0071704,organic substance metabolic process|GO:0006796,phosphate-containing compound metabolic process|GO:0044763,single-organism cellular process|GO:0044281,sm…	GO:0005737,cytoplasm|GO:0005829,cytosol|GO:0009536,plastid|GO:0043231,intracellular membrane-bounded organelle|GO:0009532,plastid stroma|GO:0009570,chloroplast stroma|GO:0005634,nucleus|GO:0044464,cell part|GO:0044444,cytoplasmic part|GO:0005623,cell|GO:0005622,intracellular|GO:0044446,intracellular organelle part|GO:0043229,intracellular organelle|GO:0044435,plastid part|GO:0044434,chloroplast p…	GO:0035639,purine ribonucleoside triphosphate binding|GO:0005488,binding|GO:0043167,ion binding|GO:1901363,heterocyclic compound binding|GO:1901265,nucleoside phosphate binding|GO:0001882,nucleoside binding|GO:0043168,anion binding|GO:0043169,cation binding|GO:0000166,nucleotide binding|GO:0016740,transferase activity|GO:0001883,purine nucleoside binding|GO:0032549,ribonucleoside binding|GO:00170…	osa00710,Carbon fixation in photosynthetic organisms|osa01200,Carbon metabolism|osa00620,Pyruvate metabolism|osa01100,Metabolic pathways	http://www.uniprot.org/uniprot/Q6AVA8	FALSE
Q6ZI53	1.5593	0.640896	Q6ZI53	OJ1126_D09.31-1	GO:0006631,fatty acid metabolic process|GO:0019752,carboxylic acid metabolic process|GO:0044249,cellular biosynthetic process|GO:0034641,cellular nitrogen compound metabolic process|GO:0006807,nitrogen compound metabolic process|GO:0044281,small molecule metabolic process|GO:0034645,cellular macromolecule biosynthetic process|GO:1901576,organic substance biosynthetic process|GO:0007275,multicellu…	GO:0055035,plastid thylakoid membrane|GO:0034357,photosynthetic membrane|GO:0031976,plastid thylakoid|GO:0031974,membrane-enclosed lumen|GO:0031975,envelope|GO:0048046,apoplast|GO:0043229,intracellular organelle|GO:0043228,non-membrane-bounded organelle|GO:0005622,intracellular|GO:0043227,membrane-bounded organelle|GO:0043226,organelle|GO:0009535,chloroplast thylakoid membrane|GO:0009534,chloropl…	GO:0035639,purine ribonucleoside triphosphate binding|GO:0005488,binding|GO:0003676,nucleic acid binding|GO:0043167,ion binding|GO:1901363,heterocyclic compound binding|GO:0001883,purine nucleoside binding|GO:0001882,nucleoside binding|GO:0043168,anion binding|GO:0016462,pyrophosphatase activity|GO:0000166,nucleotide binding|GO:0032561,guanyl ribonucleotide binding|GO:1901265,nucleoside phosphate…		http://www.uniprot.org/uniprot/Q6ZI53	FALSE
Q8H4V1	1.99806	0.998599	Q8H4V1	OJ1484_G09.129-1	GO:0019752,carboxylic acid metabolic process|GO:0006099,tricarboxylic acid cycle|GO:0009060,aerobic respiration|GO:0044281,small molecule metabolic process|GO:0006091,generation of precursor metabolites and energy|GO:0072350,tricarboxylic acid metabolic process|GO:0044699,single-organism process|GO:0044710,single-organism metabolic process|GO:0071704,organic substance metabolic process|GO:0045333…		GO:0016829,lyase activity|GO:0016830,carbon-carbon lyase activity|GO:0008964,phosphoenolpyruvate carboxylase activity|GO:0016831,carboxy-lyase activity|GO:0003824,catalytic activity|GO:0004611,phosphoenolpyruvate carboxykinase activity	osa00710,Carbon fixation in photosynthetic organisms|osa01200,Carbon metabolism|osa00620,Pyruvate metabolism|osa01100,Metabolic pathways	http://www.uniprot.org/uniprot/Q8H4V1	FALSE
Q306J3	0.293152	-1.77028	Q306J3	JAC1			GO:0030246,carbohydrate binding|GO:0005488,binding		http://www.uniprot.org/uniprot/Q306J3	FALSE
B7EA73	1.69195	0.758683	B7EA73	Os08g0562700	GO:0044238,primary metabolic process|GO:0019538,protein metabolic process|GO:0043170,macromolecule metabolic process|GO:0071704,organic substance metabolic process|GO:0008152,metabolic process|GO:0006508,proteolysis		GO:0016787,hydrolase activity|GO:0046914,transition metal ion binding|GO:0004177,aminopeptidase activity|GO:0003824,catalytic activity|GO:0043169,cation binding|GO:0043167,ion binding|GO:0008238,exopeptidase activity|GO:0070011,peptidase activity, acting on L-amino acid peptides|GO:0008270,zinc ion binding|GO:0008233,peptidase activity|GO:0046872,metal ion binding|GO:0008237,metallopeptidase acti…	osa00480,Glutathione metabolism|osa01100,Metabolic pathways	http://www.uniprot.org/uniprot/B7EA73	FALSE
Q0D5S1	0.663965	-0.590821	Q0D5S1	Os07g0539900	GO:0044238,primary metabolic process|GO:0005975,carbohydrate metabolic process|GO:0008152,metabolic process|GO:0071704,organic substance metabolic process		GO:0016787,hydrolase activity|GO:0003824,catalytic activity|GO:0016798,hydrolase activity, acting on glycosyl bonds|GO:0004553,hydrolase activity, hydrolyzing O-glycosyl compounds		http://www.uniprot.org/uniprot/Q0D5S1	FALSE
Q9SDJ2	1.72267	0.784644	Q9SDJ2	P0003H10.2	GO:0080090,regulation of primary metabolic process|GO:0019222,regulation of metabolic process|GO:0006778,porphyrin-containing compound metabolic process|GO:0006779,porphyrin-containing compound biosynthetic process|GO:0061024,membrane organization|GO:0044281,small molecule metabolic process|GO:0044283,small molecule biosynthetic process|GO:1901576,organic substance biosynthetic process|GO:1901362…	GO:0031976,plastid thylakoid|GO:0031975,envelope|GO:0043229,intracellular organelle|GO:0043227,membrane-bounded organelle|GO:0043226,organelle|GO:0005737,cytoplasm|GO:0009534,chloroplast thylakoid|GO:0031984,organelle subcompartment|GO:0044435,plastid part|GO:0044434,chloroplast part|GO:0009579,thylakoid|GO:0009941,chloroplast envelope|GO:0031967,organelle envelope|GO:0009536,plastid|GO:0009507,c…	GO:0043169,cation binding|GO:0004497,monooxygenase activity|GO:0046914,transition metal ion binding|GO:0016709,oxidoreductase activity, acting on paired donors, with incorporation or reduction of molecular oxygen, NAD(P)H as one donor, and incorporation of one atom of oxygen|GO:0097159,organic cyclic compound binding|GO:0016705,oxidoreductase activity, acting on paired donors, with incorporation …	osa01100,Metabolic pathways|osa01110,Biosynthesis of secondary metabolites|osa00860,Porphyrin and chlorophyll metabolism	http://www.uniprot.org/uniprot/Q9SDJ2	FALSE
Q53RM0	1.57423	0.654642	Q53RM0	CHLI	GO:0006778,porphyrin-containing compound metabolic process|GO:0006779,porphyrin-containing compound biosynthetic process|GO:0044249,cellular biosynthetic process|GO:0034641,cellular nitrogen compound metabolic process|GO:0006807,nitrogen compound metabolic process|GO:1901362,organic cyclic compound biosynthetic process|GO:0015979,photosynthesis|GO:0044699,single-organism process|GO:1901576,organi…	GO:0005737,cytoplasm|GO:0009536,plastid|GO:0043231,intracellular membrane-bounded organelle|GO:0044464,cell part|GO:0044444,cytoplasmic part|GO:0005623,cell|GO:0005622,intracellular|GO:0043229,intracellular organelle|GO:0044424,intracellular part|GO:0043227,membrane-bounded organelle|GO:0043226,organelle|GO:0009507,chloroplast	GO:0035639,purine ribonucleoside triphosphate binding|GO:0005488,binding|GO:0051002,ligase activity, forming nitrogen-metal bonds|GO:0051003,ligase activity, forming nitrogen-metal bonds, forming coordination complexes|GO:0043167,ion binding|GO:1901363,heterocyclic compound binding|GO:1901265,nucleoside phosphate binding|GO:0001882,nucleoside binding|GO:0043168,anion binding|GO:0000166,nucleotide…	osa01100,Metabolic pathways|osa01110,Biosynthesis of secondary metabolites|osa00860,Porphyrin and chlorophyll metabolism	http://www.uniprot.org/uniprot/Q53RM0	FALSE
Q5QLG3	1.54011	0.623032	Q5QLG3	P0019E03.36	GO:0016310,phosphorylation|GO:0009987,cellular process|GO:0044237,cellular metabolic process|GO:0006796,phosphate-containing compound metabolic process|GO:0008152,metabolic process|GO:0006793,phosphorus metabolic process	GO:0031975,envelope|GO:0043229,intracellular organelle|GO:0043227,membrane-bounded organelle|GO:0043226,organelle|GO:0005737,cytoplasm|GO:0009941,chloroplast envelope|GO:0009536,plastid|GO:0009532,plastid stroma|GO:0009570,chloroplast stroma|GO:0044435,plastid part|GO:0044434,chloroplast part|GO:0031967,organelle envelope|GO:0009507,chloroplast|GO:0009526,plastid envelope|GO:0043231,intracellular…	GO:0016772,transferase activity, transferring phosphorus-containing groups|GO:0016740,transferase activity|GO:0016301,kinase activity|GO:0003824,catalytic activity	osa00630,Glyoxylate and dicarboxylate metabolism|osa01200,Carbon metabolism|osa00561,Glycerolipid metabolism|osa01110,Biosynthesis of secondary metabolites|osa01100,Metabolic pathways|osa00260,Glycine, serine and threonine metabolism	http://www.uniprot.org/uniprot/Q5QLG3	FALSE
Q6Z2T6	1.68761	0.754978	Q6Z2T6	CHLP	GO:0006775,fat-soluble vitamin metabolic process|GO:0006778,porphyrin-containing compound metabolic process|GO:0006779,porphyrin-containing compound biosynthetic process|GO:0044249,cellular biosynthetic process|GO:0034641,cellular nitrogen compound metabolic process|GO:0006807,nitrogen compound metabolic process|GO:0044281,small molecule metabolic process|GO:0044283,small molecule biosynthetic pr…	GO:0005737,cytoplasm|GO:0009536,plastid|GO:0043231,intracellular membrane-bounded organelle|GO:0044464,cell part|GO:0044444,cytoplasmic part|GO:0005623,cell|GO:0005622,intracellular|GO:0043229,intracellular organelle|GO:0044424,intracellular part|GO:0043227,membrane-bounded organelle|GO:0043226,organelle|GO:0009507,chloroplast	GO:0016628,oxidoreductase activity, acting on the CH-CH group of donors, NAD or NADP as acceptor|GO:0016627,oxidoreductase activity, acting on the CH-CH group of donors|GO:0003824,catalytic activity|GO:0045550,geranylgeranyl reductase activity|GO:0016491,oxidoreductase activity	osa00900,Terpenoid backbone biosynthesis|osa01100,Metabolic pathways|osa01110,Biosynthesis of secondary metabolites|osa00860,Porphyrin and chlorophyll metabolism	http://www.uniprot.org/uniprot/Q6Z2T6	FALSE
Q5WMX0	0.352994	-1.50229	Q5WMX0	dip3	GO:0044238,primary metabolic process|GO:0005975,carbohydrate metabolic process|GO:0008152,metabolic process|GO:0071704,organic substance metabolic process		GO:0016787,hydrolase activity|GO:0003824,catalytic activity|GO:0016798,hydrolase activity, acting on glycosyl bonds|GO:0004553,hydrolase activity, hydrolyzing O-glycosyl compounds		http://www.uniprot.org/uniprot/Q5WMX0	FALSE
Q6K548	0.659748	-0.600014	Q6K548	VDAC1	GO:0051049,regulation of transport|GO:0006820,anion transport|GO:0034765,regulation of ion transmembrane transport|GO:0044070,regulation of anion transport|GO:1903959,regulation of anion transmembrane transport|GO:0050789,regulation of biological process|GO:0044699,single-organism process|GO:0051234,establishment of localization|GO:0051179,localization|GO:0065007,biological regulation|GO:0034762,…	GO:0031975,envelope|GO:0043229,intracellular organelle|GO:0043227,membrane-bounded organelle|GO:0043226,organelle|GO:0031224,intrinsic component of membrane|GO:0005737,cytoplasm|GO:0046930,pore complex|GO:0031090,organelle membrane|GO:0016021,integral component of membrane|GO:0016020,membrane|GO:0044444,cytoplasmic part|GO:0005739,mitochondrion|GO:0031968,organelle outer membrane|GO:0098588,bound…	GO:0022891,substrate-specific transmembrane transporter activity|GO:0005244,voltage-gated ion channel activity|GO:0022836,gated channel activity|GO:0005215,transporter activity|GO:0008509,anion transmembrane transporter activity|GO:0015288,porin activity|GO:0008308,voltage-gated anion channel activity|GO:0015075,ion transmembrane transporter activity|GO:0022832,voltage-gated channel activity|GO:0…		http://www.uniprot.org/uniprot/Q6K548	FALSE
Q5Z5T3	0.638464	-0.647323	Q5Z5T3	OSJNBa0062E01.2	GO:0008152,metabolic process|GO:0044710,single-organism metabolic process|GO:0044699,single-organism process|GO:0055114,oxidation-reduction process	GO:0005576,extracellular region	GO:0043169,cation binding|GO:0005507,copper ion binding|GO:0046914,transition metal ion binding|GO:0043167,ion binding|GO:0003824,catalytic activity|GO:0005488,binding|GO:0046872,metal ion binding|GO:0016491,oxidoreductase activity		http://www.uniprot.org/uniprot/Q5Z5T3	FALSE
Q5JMS4	0.447279	-1.16075	Q5JMS4	P0483G10.28	GO:0044710,single-organism metabolic process|GO:0050896,response to stimulus|GO:0006950,response to stress|GO:0055114,oxidation-reduction process|GO:0008152,metabolic process|GO:0006979,response to oxidative stress|GO:0044699,single-organism process		GO:0043169,cation binding|GO:0046872,metal ion binding|GO:0020037,heme binding|GO:0046906,tetrapyrrole binding|GO:0097159,organic cyclic compound binding|GO:0016209,antioxidant activity|GO:0043167,ion binding|GO:1901363,heterocyclic compound binding|GO:0003824,catalytic activity|GO:0005488,binding|GO:0016684,oxidoreductase activity, acting on peroxide as acceptor|GO:0004601,peroxidase activity|GO…	osa01110,Biosynthesis of secondary metabolites|osa00940,Phenylpropanoid biosynthesis|osa01100,Metabolic pathways	http://www.uniprot.org/uniprot/Q5JMS4	FALSE
Q2RBN7	1.96485	0.974417	Q2RBN7	Os11g0104900	GO:0033036,macromolecule localization|GO:0034613,cellular protein localization|GO:0016192,vesicle-mediated transport|GO:0046907,intracellular transport|GO:0070727,cellular macromolecule localization|GO:0006886,intracellular protein transport|GO:0006810,transport|GO:0045184,establishment of protein localization|GO:0008104,protein localization|GO:0071702,organic substance transport|GO:0015031,prote…	GO:0043229,intracellular organelle|GO:0071944,cell periphery|GO:0030117,membrane coat|GO:0005905,coated pit|GO:0012510,trans-Golgi network transport vesicle membrane|GO:0030130,clathrin coat of trans-Golgi network vesicle|GO:0030133,transport vesicle|GO:0030132,clathrin coat of coated pit|GO:0030135,coated vesicle|GO:0043226,organelle|GO:0030136,clathrin-coated vesicle|GO:0030665,clathrin-coated …	GO:0005198,structural molecule activity		http://www.uniprot.org/uniprot/Q2RBN7	FALSE
Q0JPA6	0.63801	-0.648348	Q0JPA6	Os01g0233000	GO:0051716,cellular response to stimulus|GO:0009987,cellular process|GO:0050896,response to stimulus	GO:0044459,plasma membrane part|GO:0016020,membrane|GO:0044464,cell part|GO:0005623,cell|GO:0046658,anchored component of plasma membrane|GO:0071944,cell periphery|GO:0005886,plasma membrane|GO:0044425,membrane part|GO:0031226,intrinsic component of plasma membrane|GO:0031224,intrinsic component of membrane|GO:0031225,anchored component of membrane			http://www.uniprot.org/uniprot/Q0JPA6	FALSE
Q7F1U0	0.420719	-1.24907	Q7F1U0	OJ1167_G06.125	GO:0044710,single-organism metabolic process|GO:0050896,response to stimulus|GO:0006950,response to stress|GO:0055114,oxidation-reduction process|GO:0008152,metabolic process|GO:0006979,response to oxidative stress|GO:0044699,single-organism process	GO:0005576,extracellular region	GO:0043169,cation binding|GO:0046872,metal ion binding|GO:0020037,heme binding|GO:0046906,tetrapyrrole binding|GO:0097159,organic cyclic compound binding|GO:0016209,antioxidant activity|GO:0043167,ion binding|GO:1901363,heterocyclic compound binding|GO:0003824,catalytic activity|GO:0005488,binding|GO:0016684,oxidoreductase activity, acting on peroxide as acceptor|GO:0004601,peroxidase activity|GO…		http://www.uniprot.org/uniprot/Q7F1U0	FALSE
Q5QNA5	2.18981	1.1308	Q5QNA5	OSJNBa0016I09.26	GO:0019752,carboxylic acid metabolic process|GO:0006099,tricarboxylic acid cycle|GO:0009060,aerobic respiration|GO:0044281,small molecule metabolic process|GO:0006091,generation of precursor metabolites and energy|GO:0072350,tricarboxylic acid metabolic process|GO:0044699,single-organism process|GO:0044710,single-organism metabolic process|GO:0071704,organic substance metabolic process|GO:0045333…		GO:0016829,lyase activity|GO:0016830,carbon-carbon lyase activity|GO:0008964,phosphoenolpyruvate carboxylase activity|GO:0016831,carboxy-lyase activity|GO:0003824,catalytic activity|GO:0004611,phosphoenolpyruvate carboxykinase activity	osa00710,Carbon fixation in photosynthetic organisms|osa01200,Carbon metabolism|osa00620,Pyruvate metabolism|osa01100,Metabolic pathways	http://www.uniprot.org/uniprot/Q5QNA5	FALSE
Q7XSU8	0.395282	-1.33905	Q7XSU8	OSJNBa0039K24.8	GO:0044710,single-organism metabolic process|GO:0050896,response to stimulus|GO:0006950,response to stress|GO:0055114,oxidation-reduction process|GO:0008152,metabolic process|GO:0006979,response to oxidative stress|GO:0044699,single-organism process	GO:0005576,extracellular region	GO:0043169,cation binding|GO:0046872,metal ion binding|GO:0020037,heme binding|GO:0046906,tetrapyrrole binding|GO:0097159,organic cyclic compound binding|GO:0016209,antioxidant activity|GO:0043167,ion binding|GO:1901363,heterocyclic compound binding|GO:0003824,catalytic activity|GO:0005488,binding|GO:0016684,oxidoreductase activity, acting on peroxide as acceptor|GO:0004601,peroxidase activity|GO…		http://www.uniprot.org/uniprot/Q7XSU8	FALSE
Q94CR1	0.477972	-1.065	Q94CR1	P0660F12.19	GO:0044238,primary metabolic process|GO:0005975,carbohydrate metabolic process|GO:0008152,metabolic process|GO:0071704,organic substance metabolic process		GO:0016787,hydrolase activity|GO:0003824,catalytic activity|GO:0016798,hydrolase activity, acting on glycosyl bonds|GO:0004553,hydrolase activity, hydrolyzing O-glycosyl compounds		http://www.uniprot.org/uniprot/Q94CR1	FALSE
Q0J3N7	0.653035	-0.614767	Q0J3N7	OS08G0561700	GO:0071486,cellular response to high light intensity|GO:0010035,response to inorganic substance|GO:0071484,cellular response to light intensity|GO:0071482,cellular response to light stimulus|GO:0008152,metabolic process|GO:0000305,response to oxygen radical|GO:0009314,response to radiation|GO:0000303,response to superoxide|GO:0000302,response to reactive oxygen species|GO:0044248,cellular catabol…	GO:0048046,apoplast|GO:0043229,intracellular organelle|GO:0043227,membrane-bounded organelle|GO:0043226,organelle|GO:0009579,thylakoid|GO:0044446,intracellular organelle part|GO:0009536,plastid|GO:0009532,plastid stroma|GO:0009570,chloroplast stroma|GO:0044435,plastid part|GO:0044434,chloroplast part|GO:0005737,cytoplasm|GO:0009507,chloroplast|GO:0043231,intracellular membrane-bounded organelle|G…	GO:0016721,oxidoreductase activity, acting on superoxide radicals as acceptor|GO:0043169,cation binding|GO:0016209,antioxidant activity|GO:0043167,ion binding|GO:0003824,catalytic activity|GO:0005488,binding|GO:0004784,superoxide dismutase activity|GO:0046872,metal ion binding|GO:0016491,oxidoreductase activity	osa04146,Peroxisome	http://www.uniprot.org/uniprot/Q0J3N7	FALSE
Q6Z8Z7	1.71949	0.781982	Q6Z8Z7	P0501G04.9	GO:1901566,organonitrogen compound biosynthetic process|GO:0006631,fatty acid metabolic process|GO:0044237,cellular metabolic process|GO:0042430,indole-containing compound metabolic process|GO:0009310,amine catabolic process|GO:0019752,carboxylic acid metabolic process|GO:1901564,organonitrogen compound metabolic process|GO:0009063,cellular amino acid catabolic process|GO:0043436,oxoacid metaboli…	GO:0009526,plastid envelope|GO:0009941,chloroplast envelope|GO:0009536,plastid|GO:0043231,intracellular membrane-bounded organelle|GO:0044464,cell part|GO:0044444,cytoplasmic part|GO:0031967,organelle envelope|GO:0031975,envelope|GO:0044446,intracellular organelle part|GO:0043229,intracellular organelle|GO:0005737,cytoplasm|GO:0005623,cell|GO:0044435,plastid part|GO:0044434,chloroplast part|GO:00…	GO:0043169,cation binding|GO:0004497,monooxygenase activity|GO:0046914,transition metal ion binding|GO:0020037,heme binding|GO:0046906,tetrapyrrole binding|GO:0097159,organic cyclic compound binding|GO:0016829,lyase activity|GO:0016705,oxidoreductase activity, acting on paired donors, with incorporation or reduction of molecular oxygen|GO:0043167,ion binding|GO:0003824,catalytic activity|GO:00054…	osa01110,Biosynthesis of secondary metabolites|osa00592,alpha-Linolenic acid metabolism	http://www.uniprot.org/uniprot/Q6Z8Z7	FALSE
Q94I53	1.72746	0.788651	Q94I53	OSJNBa0084C09.19	GO:0008152,metabolic process		GO:0016787,hydrolase activity|GO:0003824,catalytic activity		http://www.uniprot.org/uniprot/Q94I53	FALSE
Q7G649	0.660952	-0.597382	Q7G649	OSJNAb0008A05.8					http://www.uniprot.org/uniprot/Q7G649	FALSE
Q2QX58	1.6598	0.731008	Q2QX58	LOC_Os12g07110	GO:0008152,metabolic process		GO:0003824,catalytic activity	osa01212,Fatty acid metabolism|osa04146,Peroxisome|osa00071,Fatty acid degradation|osa00061,Fatty acid biosynthesis|osa01100,Metabolic pathways	http://www.uniprot.org/uniprot/Q2QX58	FALSE
Q6K8J4	1.52672	0.610431	Q6K8J4	ISPG	GO:0051049,regulation of transport|GO:0009694,jasmonic acid metabolic process|GO:0009695,jasmonic acid biosynthetic process|GO:0009696,salicylic acid metabolic process|GO:0009697,salicylic acid biosynthetic process|GO:0044281,small molecule metabolic process|GO:0044282,small molecule catabolic process|GO:0044283,small molecule biosynthetic process|GO:0051716,cellular response to stimulus|GO:00432…	GO:0031975,envelope|GO:0043229,intracellular organelle|GO:0043227,membrane-bounded organelle|GO:0043226,organelle|GO:0005737,cytoplasm|GO:0009941,chloroplast envelope|GO:0009536,plastid|GO:0009532,plastid stroma|GO:0009570,chloroplast stroma|GO:0044435,plastid part|GO:0044434,chloroplast part|GO:0031967,organelle envelope|GO:0009507,chloroplast|GO:0009526,plastid envelope|GO:0043231,intracellular…	GO:0052592,oxidoreductase activity, acting on CH or CH2 groups, with an iron-sulfur protein as acceptor|GO:0046872,metal ion binding|GO:0051539,4 iron, 4 sulfur cluster binding|GO:0046914,transition metal ion binding|GO:0043169,cation binding|GO:0051536,iron-sulfur cluster binding|GO:0046429,4-hydroxy-3-methylbut-2-en-1-yl diphosphate synthase activity|GO:0043167,ion binding|GO:0003824,catalytic …	osa00900,Terpenoid backbone biosynthesis|osa01110,Biosynthesis of secondary metabolites|osa01100,Metabolic pathways	http://www.uniprot.org/uniprot/Q6K8J4	FALSE
Q6YY64	0.631478	-0.663196	Q6YY64	OSJNBa0006O15.44	GO:0044249,cellular biosynthetic process|GO:0034641,cellular nitrogen compound metabolic process|GO:0006807,nitrogen compound metabolic process|GO:0034645,cellular macromolecule biosynthetic process|GO:1901576,organic substance biosynthetic process|GO:0044267,cellular protein metabolic process|GO:0044260,cellular macromolecule metabolic process|GO:0043043,peptide biosynthetic process|GO:0071704,o…	GO:0005737,cytoplasm|GO:0032991,macromolecular complex|GO:0005840,ribosome|GO:0043232,intracellular non-membrane-bounded organelle|GO:0044464,cell part|GO:0044444,cytoplasmic part|GO:0005623,cell|GO:0030529,ribonucleoprotein complex|GO:0043229,intracellular organelle|GO:0043228,non-membrane-bounded organelle|GO:0044424,intracellular part|GO:0005622,intracellular|GO:0043226,organelle	GO:0003735,structural constituent of ribosome|GO:0005198,structural molecule activity	osa03010,Ribosome	http://www.uniprot.org/uniprot/Q6YY64	FALSE
Q2QND6	0.456338	-1.13182	Q2QND6	LOC_Os12g38170					http://www.uniprot.org/uniprot/Q2QND6	FALSE
Q6F362	0.633006	-0.659709	Q6F362	H2B.9		GO:0044815,DNA packaging complex|GO:0043229,intracellular organelle|GO:0043228,non-membrane-bounded organelle|GO:0000785,chromatin|GO:0000786,nucleosome|GO:0043227,membrane-bounded organelle|GO:0043226,organelle|GO:0005634,nucleus|GO:0005694,chromosome|GO:0043234,protein complex|GO:0032991,macromolecular complex|GO:0043231,intracellular membrane-bounded organelle|GO:0043232,intracellular non-memb…	GO:0003676,nucleic acid binding|GO:0097159,organic cyclic compound binding|GO:0005488,binding|GO:0005515,protein binding|GO:0003677,DNA binding|GO:0046983,protein dimerization activity|GO:0046982,protein heterodimerization activity|GO:1901363,heterocyclic compound binding		http://www.uniprot.org/uniprot/Q6F362	FALSE
Q0DKX3	0.610844	-0.711125	Q0DKX3	OS05G0137400	GO:0044238,primary metabolic process|GO:0044710,single-organism metabolic process|GO:0006629,lipid metabolic process|GO:0019538,protein metabolic process|GO:0043170,macromolecule metabolic process|GO:0071704,organic substance metabolic process|GO:0008152,metabolic process|GO:0006508,proteolysis|GO:0044699,single-organism process		GO:0016787,hydrolase activity|GO:0004175,endopeptidase activity|GO:0070001,aspartic-type peptidase activity|GO:0003824,catalytic activity|GO:0070011,peptidase activity, acting on L-amino acid peptides|GO:0004190,aspartic-type endopeptidase activity|GO:0008233,peptidase activity		http://www.uniprot.org/uniprot/Q0DKX3	FALSE
Q6H7Q6	1.76426	0.819063	Q6H7Q6	OJ1225_F07.1	GO:0006633,fatty acid biosynthetic process|GO:0006631,fatty acid metabolic process|GO:0019752,carboxylic acid metabolic process|GO:0031407,oxylipin metabolic process|GO:0044249,cellular biosynthetic process|GO:0044281,small molecule metabolic process|GO:0044283,small molecule biosynthetic process|GO:0072330,monocarboxylic acid biosynthetic process|GO:0044699,single-organism process|GO:1901576,org…		GO:0043169,cation binding|GO:0051213,dioxygenase activity|GO:0043167,ion binding|GO:0016702,oxidoreductase activity, acting on single donors with incorporation of molecular oxygen, incorporation of two atoms of oxygen|GO:0016701,oxidoreductase activity, acting on single donors with incorporation of molecular oxygen|GO:0003824,catalytic activity|GO:0005488,binding|GO:0046872,metal ion binding|GO:0…	osa01110,Biosynthesis of secondary metabolites|osa00592,alpha-Linolenic acid metabolism|osa00591,Linoleic acid metabolism|osa01100,Metabolic pathways	http://www.uniprot.org/uniprot/Q6H7Q6	FALSE
Q7XSV2	0.535641	-0.900662	Q7XSV2	OSJNBa0039K24.4	GO:0044710,single-organism metabolic process|GO:0050896,response to stimulus|GO:0006950,response to stress|GO:0055114,oxidation-reduction process|GO:0008152,metabolic process|GO:0006979,response to oxidative stress|GO:0044699,single-organism process		GO:0043169,cation binding|GO:0046872,metal ion binding|GO:0020037,heme binding|GO:0046906,tetrapyrrole binding|GO:0097159,organic cyclic compound binding|GO:0016209,antioxidant activity|GO:0043167,ion binding|GO:1901363,heterocyclic compound binding|GO:0003824,catalytic activity|GO:0005488,binding|GO:0016684,oxidoreductase activity, acting on peroxide as acceptor|GO:0004601,peroxidase activity|GO…	osa01110,Biosynthesis of secondary metabolites|osa00940,Phenylpropanoid biosynthesis|osa01100,Metabolic pathways	http://www.uniprot.org/uniprot/Q7XSV2	FALSE
Q7XI67	2.22122	1.15135	Q7XI67	P0034A04.101-1	GO:0008152,metabolic process	GO:0005737,cytoplasm|GO:0009536,plastid|GO:0043231,intracellular membrane-bounded organelle|GO:0044464,cell part|GO:0044444,cytoplasmic part|GO:0005623,cell|GO:0005622,intracellular|GO:0043229,intracellular organelle|GO:0044424,intracellular part|GO:0043227,membrane-bounded organelle|GO:0043226,organelle|GO:0009507,chloroplast	GO:0035639,purine ribonucleoside triphosphate binding|GO:0016881,acid-amino acid ligase activity|GO:0005488,binding|GO:0043167,ion binding|GO:1901363,heterocyclic compound binding|GO:1901265,nucleoside phosphate binding|GO:0001882,nucleoside binding|GO:0043168,anion binding|GO:0043169,cation binding|GO:0000166,nucleotide binding|GO:0016879,ligase activity, forming carbon-nitrogen bonds|GO:0001883…		http://www.uniprot.org/uniprot/Q7XI67	FALSE
Q10MJ1	1.52489	0.608703	Q10MJ1	GEP	GO:0044238,primary metabolic process|GO:0019538,protein metabolic process|GO:0043170,macromolecule metabolic process|GO:0071704,organic substance metabolic process|GO:0008152,metabolic process|GO:0006508,proteolysis	GO:0005737,cytoplasm|GO:0009536,plastid|GO:0043231,intracellular membrane-bounded organelle|GO:0009532,plastid stroma|GO:0009570,chloroplast stroma|GO:0044464,cell part|GO:0044444,cytoplasmic part|GO:0005623,cell|GO:0005622,intracellular|GO:0044446,intracellular organelle part|GO:0043229,intracellular organelle|GO:0044435,plastid part|GO:0044434,chloroplast part|GO:0044424,intracellular part|GO:0…	GO:0016787,hydrolase activity|GO:0017171,serine hydrolase activity|GO:0003824,catalytic activity|GO:0070011,peptidase activity, acting on L-amino acid peptides|GO:0008233,peptidase activity|GO:0008236,serine-type peptidase activity		http://www.uniprot.org/uniprot/Q10MJ1	FALSE
Q9FR35	0.661142	-0.596967	Q9FR35	PRXIIC	GO:0008152,metabolic process|GO:0044710,single-organism metabolic process|GO:0044699,single-organism process|GO:0055114,oxidation-reduction process	GO:0005737,cytoplasm|GO:0044464,cell part|GO:0005623,cell|GO:0005622,intracellular|GO:0044424,intracellular part	GO:0016209,antioxidant activity|GO:0051920,peroxiredoxin activity|GO:0003824,catalytic activity|GO:0016684,oxidoreductase activity, acting on peroxide as acceptor|GO:0004601,peroxidase activity|GO:0016491,oxidoreductase activity		http://www.uniprot.org/uniprot/Q9FR35	FALSE
Q5Z7J2	0.450809	-1.14941	Q5Z7J2	OSJNBa0016D02.28	GO:0044710,single-organism metabolic process|GO:0050896,response to stimulus|GO:0006950,response to stress|GO:0055114,oxidation-reduction process|GO:0008152,metabolic process|GO:0006979,response to oxidative stress|GO:0044699,single-organism process	GO:0005576,extracellular region	GO:0043169,cation binding|GO:0046872,metal ion binding|GO:0020037,heme binding|GO:0046906,tetrapyrrole binding|GO:0097159,organic cyclic compound binding|GO:0016209,antioxidant activity|GO:0043167,ion binding|GO:1901363,heterocyclic compound binding|GO:0003824,catalytic activity|GO:0005488,binding|GO:0016684,oxidoreductase activity, acting on peroxide as acceptor|GO:0004601,peroxidase activity|GO…	osa01110,Biosynthesis of secondary metabolites|osa00940,Phenylpropanoid biosynthesis|osa01100,Metabolic pathways	http://www.uniprot.org/uniprot/Q5Z7J2	FALSE
Q6H852	0.621908	-0.685227	Q6H852	OJ1626_B09.4	GO:0044248,cellular catabolic process|GO:0043632,modification-dependent macromolecule catabolic process|GO:0044267,cellular protein metabolic process|GO:1901575,organic substance catabolic process|GO:0044265,cellular macromolecule catabolic process|GO:0044260,cellular macromolecule metabolic process|GO:0071704,organic substance metabolic process|GO:0006508,proteolysis|GO:0044238,primary metabolic…	GO:0043234,protein complex|GO:0005737,cytoplasm|GO:0032991,macromolecular complex|GO:0043231,intracellular membrane-bounded organelle|GO:0019773,proteasome core complex, alpha-subunit complex|GO:0005634,nucleus|GO:0044464,cell part|GO:0005623,cell|GO:0005622,intracellular|GO:0043229,intracellular organelle|GO:0044424,intracellular part|GO:0000502,proteasome complex|GO:0043227,membrane-bounded org…	GO:0016787,hydrolase activity|GO:0004175,endopeptidase activity|GO:0004298,threonine-type endopeptidase activity|GO:0003824,catalytic activity|GO:0070003,threonine-type peptidase activity|GO:0070011,peptidase activity, acting on L-amino acid peptides|GO:0008233,peptidase activity	osa03050,Proteasome	http://www.uniprot.org/uniprot/Q6H852	FALSE
Q07661	0.538552	-0.892842	Q07661	NDKR	GO:0009218,pyrimidine ribonucleotide metabolic process|GO:0009165,nucleotide biosynthetic process|GO:0009163,nucleoside biosynthetic process|GO:0046134,pyrimidine nucleoside biosynthetic process|GO:1901362,organic cyclic compound biosynthetic process|GO:0046131,pyrimidine ribonucleoside metabolic process|GO:0046132,pyrimidine ribonucleoside biosynthetic process|GO:0044710,single-organism metaboli…		GO:0019205,nucleobase-containing compound kinase activity|GO:0035639,purine ribonucleoside triphosphate binding|GO:0005488,binding|GO:0043167,ion binding|GO:1901363,heterocyclic compound binding|GO:1901265,nucleoside phosphate binding|GO:0001882,nucleoside binding|GO:0043168,anion binding|GO:0043169,cation binding|GO:0000166,nucleotide binding|GO:0016740,transferase activity|GO:0001883,purine nuc…	osa01100,Metabolic pathways|osa01110,Biosynthesis of secondary metabolites|osa00230,Purine metabolism|osa00240,Pyrimidine metabolism	http://www.uniprot.org/uniprot/Q07661	FALSE
Q6Z3F9	1.52673	0.610442	Q6Z3F9	OSJNBb0011H15.39-1	GO:0009637,response to blue light|GO:0044281,small molecule metabolic process|GO:0015979,photosynthesis|GO:1901360,organic cyclic compound metabolic process|GO:0044710,single-organism metabolic process|GO:0044711,single-organism biosynthetic process|GO:0042440,pigment metabolic process|GO:0043043,peptide biosynthetic process|GO:0016108,tetraterpenoid metabolic process|GO:0016109,tetraterpenoid bi…	GO:0009579,thylakoid|GO:0009534,chloroplast thylakoid|GO:0031984,organelle subcompartment|GO:0043231,intracellular membrane-bounded organelle|GO:0044464,cell part|GO:0031976,plastid thylakoid|GO:0044444,cytoplasmic part|GO:0005623,cell|GO:0005737,cytoplasm|GO:0044446,intracellular organelle part|GO:0043229,intracellular organelle|GO:0009536,plastid|GO:0044435,plastid part|GO:0044434,chloroplast p…	GO:0005488,binding|GO:0097159,organic cyclic compound binding|GO:0008135,translation factor activity, RNA binding|GO:0003723,RNA binding|GO:0003676,nucleic acid binding|GO:1901363,heterocyclic compound binding|GO:0003743,translation initiation factor activity		http://www.uniprot.org/uniprot/Q6Z3F9	FALSE
Q0ILR5	0.576619	-0.794309	Q0ILR5	OS12G0628600					http://www.uniprot.org/uniprot/Q0ILR5	FALSE
Q0JMY8	0.330672	-1.59653	Q0JMY8	SALT			GO:0030246,carbohydrate binding|GO:0005488,binding		http://www.uniprot.org/uniprot/Q0JMY8	FALSE
Q6Z6L4	1.52764	0.611305	Q6Z6L4	Os02g0218200	GO:0044238,primary metabolic process|GO:0019538,protein metabolic process|GO:0043170,macromolecule metabolic process|GO:0071704,organic substance metabolic process|GO:0008152,metabolic process|GO:0006508,proteolysis	GO:0005737,cytoplasm|GO:0005783,endoplasmic reticulum|GO:0016020,membrane|GO:0044464,cell part|GO:0044444,cytoplasmic part|GO:0005623,cell|GO:0043231,intracellular membrane-bounded organelle|GO:0043229,intracellular organelle|GO:0012505,endomembrane system|GO:0044424,intracellular part|GO:0005622,intracellular|GO:0043227,membrane-bounded organelle|GO:0043226,organelle|GO:0044422,organelle part|GO…	GO:0016787,hydrolase activity|GO:0046914,transition metal ion binding|GO:0004177,aminopeptidase activity|GO:0003824,catalytic activity|GO:0043169,cation binding|GO:0043167,ion binding|GO:0008238,exopeptidase activity|GO:0070011,peptidase activity, acting on L-amino acid peptides|GO:0008270,zinc ion binding|GO:0008233,peptidase activity|GO:0046872,metal ion binding|GO:0008237,metallopeptidase acti…		http://www.uniprot.org/uniprot/Q6Z6L4	FALSE
Q7XUC9	0.501475	-0.99575	Q7XUC9	OSJNBa0088A01.17	GO:0034728,nucleosome organization|GO:0071103,DNA conformation change|GO:0022607,cellular component assembly|GO:0070271,protein complex biogenesis|GO:0043933,macromolecular complex subunit organization|GO:0016043,cellular component organization|GO:0031497,chromatin assembly|GO:0034622,cellular macromolecular complex assembly|GO:0071840,cellular component organization or biogenesis|GO:0071824,prot…	GO:0031974,membrane-enclosed lumen|GO:0044815,DNA packaging complex|GO:0043229,intracellular organelle|GO:0043228,non-membrane-bounded organelle|GO:0000785,chromatin|GO:0000786,nucleosome|GO:0043227,membrane-bounded organelle|GO:0043226,organelle|GO:0030054,cell junction|GO:0009579,thylakoid|GO:0009536,plastid|GO:0031090,organelle membrane|GO:0031981,nuclear lumen|GO:0005730,nucleolus|GO:0005773,…	GO:0003676,nucleic acid binding|GO:0097159,organic cyclic compound binding|GO:0005488,binding|GO:0005515,protein binding|GO:0003677,DNA binding|GO:0046983,protein dimerization activity|GO:0046982,protein heterodimerization activity|GO:1901363,heterocyclic compound binding		http://www.uniprot.org/uniprot/Q7XUC9	FALSE
Q10NX2	1.80579	0.852633	Q10NX2	Os03g0255500	GO:0046364,monosaccharide biosynthetic process|GO:0044699,single-organism process|GO:0006094,gluconeogenesis|GO:1901576,organic substance biosynthetic process|GO:0044710,single-organism metabolic process|GO:0044711,single-organism biosynthetic process|GO:0071704,organic substance metabolic process|GO:0016310,phosphorylation|GO:0009987,cellular process|GO:0019318,hexose metabolic process|GO:001931…		GO:0035639,purine ribonucleoside triphosphate binding|GO:0005488,binding|GO:0043167,ion binding|GO:1901363,heterocyclic compound binding|GO:1901265,nucleoside phosphate binding|GO:0001882,nucleoside binding|GO:0043168,anion binding|GO:0016829,lyase activity|GO:0016740,transferase activity|GO:0000166,nucleotide binding|GO:0004612,phosphoenolpyruvate carboxykinase (ATP) activity|GO:0004611,phosphoe…	osa00020,Citrate cycle (TCA cycle)|osa00620,Pyruvate metabolism|osa00010,Glycolysis / Gluconeogenesis|osa00710,Carbon fixation in photosynthetic organisms|osa01200,Carbon metabolism|osa01110,Biosynthesis of secondary metabolites|osa01100,Metabolic pathways	http://www.uniprot.org/uniprot/Q10NX2	FALSE
Q7XCK6	0.632561	-0.660724	Q7XCK6	Cht8	GO:0046348,amino sugar catabolic process|GO:0044248,cellular catabolic process|GO:0044036,cell wall macromolecule metabolic process|GO:0006807,nitrogen compound metabolic process|GO:1901575,organic substance catabolic process|GO:0044260,cellular macromolecule metabolic process|GO:0016998,cell wall macromolecule catabolic process|GO:0071554,cell wall organization or biogenesis|GO:0071704,organic s…		GO:0016787,hydrolase activity|GO:0016798,hydrolase activity, acting on glycosyl bonds|GO:0003824,catalytic activity|GO:0004553,hydrolase activity, hydrolyzing O-glycosyl compounds|GO:0004568,chitinase activity		http://www.uniprot.org/uniprot/Q7XCK6	FALSE
Q53PY7	1.55222	0.634337	Q53PY7	Os11g0150100	GO:0008152,metabolic process	GO:0005737,cytoplasm|GO:0009536,plastid|GO:0043231,intracellular membrane-bounded organelle|GO:0044464,cell part|GO:0044444,cytoplasmic part|GO:0005623,cell|GO:0005622,intracellular|GO:0043229,intracellular organelle|GO:0044424,intracellular part|GO:0043227,membrane-bounded organelle|GO:0043226,organelle|GO:0009507,chloroplast	GO:0003824,catalytic activity	osa01230,Biosynthesis of amino acids|osa00010,Glycolysis / Gluconeogenesis|osa01200,Carbon metabolism|osa01110,Biosynthesis of secondary metabolites|osa01100,Metabolic pathways|osa00260,Glycine, serine and threonine metabolism	http://www.uniprot.org/uniprot/Q53PY7	FALSE
Q851K1	0.545433	-0.874527	Q851K1	Os03g0694000		GO:0048046,apoplast|GO:0005576,extracellular region	GO:0043169,cation binding|GO:0046914,transition metal ion binding|GO:0030145,manganese ion binding|GO:0043167,ion binding|GO:0005488,binding|GO:0045735,nutrient reservoir activity|GO:0046872,metal ion binding		http://www.uniprot.org/uniprot/Q851K1	FALSE
P30298	1.60272	0.680518	P30298	SUS2	GO:0044238,primary metabolic process|GO:0044710,single-organism metabolic process|GO:0044262,cellular carbohydrate metabolic process|GO:0005984,disaccharide metabolic process|GO:0009987,cellular process|GO:0009311,oligosaccharide metabolic process|GO:0005985,sucrose metabolic process|GO:0044237,cellular metabolic process|GO:0071704,organic substance metabolic process|GO:0009058,biosynthetic proce…		GO:0016157,sucrose synthase activity|GO:0035251,UDP-glucosyltransferase activity|GO:0046527,glucosyltransferase activity|GO:0003824,catalytic activity|GO:0016740,transferase activity|GO:0016757,transferase activity, transferring glycosyl groups|GO:0016758,transferase activity, transferring hexosyl groups|GO:0008194,UDP-glycosyltransferase activity	osa00500,Starch and sucrose metabolism|osa01100,Metabolic pathways	http://www.uniprot.org/uniprot/P30298	FALSE
Q2QLS7	0.399126	-1.32508	Q2QLS7	LOC_Os12g43450					http://www.uniprot.org/uniprot/Q2QLS7	FALSE
Q2R1V2	0.46591	-1.10188	Q2R1V2	Os11g0592000	GO:0006952,defense response|GO:0009607,response to biotic stimulus|GO:0009605,response to external stimulus|GO:0043207,response to external biotic stimulus|GO:0009620,response to fungus|GO:0050896,response to stimulus|GO:0009617,response to bacterium|GO:0050832,defense response to fungus|GO:0006950,response to stress|GO:0098542,defense response to other organism|GO:0042742,defense response to bac…				http://www.uniprot.org/uniprot/Q2R1V2	FALSE
Q7XRE7	0.594094	-0.751237	Q7XRE7	OSJNBa0006M15.20					http://www.uniprot.org/uniprot/Q7XRE7	FALSE
Q8LQN2	0.615923	-0.699178	Q8LQN2	B1070A12.15	GO:0009892,negative regulation of metabolic process|GO:0080090,regulation of primary metabolic process|GO:0009890,negative regulation of biosynthetic process|GO:0031327,negative regulation of cellular biosynthetic process|GO:0031326,regulation of cellular biosynthetic process|GO:0031324,negative regulation of cellular metabolic process|GO:0031323,regulation of cellular metabolic process|GO:009030…		GO:0043168,anion binding|GO:0050662,coenzyme binding|GO:0097367,carbohydrate derivative binding|GO:0097159,organic cyclic compound binding|GO:0000166,nucleotide binding|GO:0036094,small molecule binding|GO:0003824,catalytic activity|GO:0048037,cofactor binding|GO:0032553,ribonucleotide binding|GO:0010181,FMN binding|GO:0005488,binding|GO:0043167,ion binding|GO:1901363,heterocyclic compound bindin…	osa00130,Ubiquinone and other terpenoid-quinone biosynthesis|osa01110,Biosynthesis of secondary metabolites	http://www.uniprot.org/uniprot/Q8LQN2	FALSE
Q8LIC4	0.666771	-0.584737	Q8LIC4	OJ1343_D04.123	GO:0008152,metabolic process|GO:0044710,single-organism metabolic process|GO:0044699,single-organism process|GO:0055114,oxidation-reduction process		GO:0003824,catalytic activity|GO:0016491,oxidoreductase activity		http://www.uniprot.org/uniprot/Q8LIC4	FALSE
Q7F2X8	0.637763	-0.648909	Q7F2X8	P0004D12.37			GO:0097159,organic cyclic compound binding|GO:0000166,nucleotide binding|GO:0036094,small molecule binding|GO:0005488,binding|GO:0003676,nucleic acid binding|GO:1901363,heterocyclic compound binding|GO:1901265,nucleoside phosphate binding		http://www.uniprot.org/uniprot/Q7F2X8	FALSE
Q53RB0	0.641106	-0.641366	Q53RB0	Os03g0700700	GO:0006633,fatty acid biosynthetic process|GO:0006631,fatty acid metabolic process|GO:0019752,carboxylic acid metabolic process|GO:0031407,oxylipin metabolic process|GO:0044249,cellular biosynthetic process|GO:0044281,small molecule metabolic process|GO:0044283,small molecule biosynthetic process|GO:0072330,monocarboxylic acid biosynthetic process|GO:0044699,single-organism process|GO:1901576,org…		GO:0043169,cation binding|GO:0051213,dioxygenase activity|GO:0043167,ion binding|GO:0016702,oxidoreductase activity, acting on single donors with incorporation of molecular oxygen, incorporation of two atoms of oxygen|GO:0016701,oxidoreductase activity, acting on single donors with incorporation of molecular oxygen|GO:0003824,catalytic activity|GO:0005488,binding|GO:0046872,metal ion binding|GO:0…		http://www.uniprot.org/uniprot/Q53RB0	FALSE
Q5Z8V9	1.53679	0.619921	Q5Z8V9	HEMB	GO:0006778,porphyrin-containing compound metabolic process|GO:0006779,porphyrin-containing compound biosynthetic process|GO:0044249,cellular biosynthetic process|GO:0034641,cellular nitrogen compound metabolic process|GO:0006807,nitrogen compound metabolic process|GO:1901362,organic cyclic compound biosynthetic process|GO:0044699,single-organism process|GO:1901576,organic substance biosynthetic p…	GO:0005737,cytoplasm|GO:0009536,plastid|GO:0043231,intracellular membrane-bounded organelle|GO:0044464,cell part|GO:0044444,cytoplasmic part|GO:0005623,cell|GO:0005622,intracellular|GO:0043229,intracellular organelle|GO:0044424,intracellular part|GO:0043227,membrane-bounded organelle|GO:0043226,organelle|GO:0009507,chloroplast	GO:0043169,cation binding|GO:0016835,carbon-oxygen lyase activity|GO:0004655,porphobilinogen synthase activity|GO:0043167,ion binding|GO:0003824,catalytic activity|GO:0005488,binding|GO:0016836,hydro-lyase activity|GO:0046872,metal ion binding|GO:0016829,lyase activity	osa01100,Metabolic pathways|osa01110,Biosynthesis of secondary metabolites|osa00860,Porphyrin and chlorophyll metabolism	http://www.uniprot.org/uniprot/Q5Z8V9	FALSE
Q8W084	0.379472	-1.39793	Q8W084	OSJNBa0091E23.10		GO:0005576,extracellular region			http://www.uniprot.org/uniprot/Q8W084	FALSE
Q75L18	0.653055	-0.614723	Q75L18	Os05g0112800					http://www.uniprot.org/uniprot/Q75L18	FALSE
Q94DM2	0.609893	-0.713371	Q94DM2	P0483G10.32	GO:0044710,single-organism metabolic process|GO:0050896,response to stimulus|GO:0006950,response to stress|GO:0055114,oxidation-reduction process|GO:0008152,metabolic process|GO:0006979,response to oxidative stress|GO:0044699,single-organism process		GO:0043169,cation binding|GO:0046872,metal ion binding|GO:0020037,heme binding|GO:0046906,tetrapyrrole binding|GO:0097159,organic cyclic compound binding|GO:0016209,antioxidant activity|GO:0043167,ion binding|GO:1901363,heterocyclic compound binding|GO:0003824,catalytic activity|GO:0005488,binding|GO:0016684,oxidoreductase activity, acting on peroxide as acceptor|GO:0004601,peroxidase activity|GO…	osa01110,Biosynthesis of secondary metabolites|osa00940,Phenylpropanoid biosynthesis|osa01100,Metabolic pathways	http://www.uniprot.org/uniprot/Q94DM2	FALSE
Q6ZDS0	1.6056	0.683112	Q6ZDS0	P0481F05.14	GO:0019758,glycosinolate biosynthetic process|GO:0019757,glycosinolate metabolic process|GO:0044249,cellular biosynthetic process|GO:0044281,small molecule metabolic process|GO:0044699,single-organism process|GO:1901576,organic substance biosynthetic process|GO:0044710,single-organism metabolic process|GO:0044711,single-organism biosynthetic process|GO:0071704,organic substance metabolic process|…	GO:0031975,envelope|GO:0043229,intracellular organelle|GO:0043227,membrane-bounded organelle|GO:0043226,organelle|GO:0005737,cytoplasm|GO:0009941,chloroplast envelope|GO:0009536,plastid|GO:0009532,plastid stroma|GO:0009570,chloroplast stroma|GO:0044435,plastid part|GO:0044434,chloroplast part|GO:0031967,organelle envelope|GO:0009507,chloroplast|GO:0009526,plastid envelope|GO:0043231,intracellular…	GO:0016787,hydrolase activity|GO:0003824,catalytic activity		http://www.uniprot.org/uniprot/Q6ZDS0	FALSE
P25776	0.664111	-0.590504	P25776	Os04g0650000	GO:0051603,proteolysis involved in cellular protein catabolic process|GO:1901575,organic substance catabolic process|GO:0044265,cellular macromolecule catabolic process|GO:0044260,cellular macromolecule metabolic process|GO:0044267,cellular protein metabolic process|GO:0019538,protein metabolic process|GO:0009056,catabolic process|GO:0009987,cellular process|GO:0044237,cellular metabolic process|…	GO:0005737,cytoplasm|GO:0000323,lytic vacuole|GO:0043231,intracellular membrane-bounded organelle|GO:0005773,vacuole|GO:0044464,cell part|GO:0044444,cytoplasmic part|GO:0005623,cell|GO:0005622,intracellular|GO:0005764,lysosome|GO:0044421,extracellular region part|GO:0043229,intracellular organelle|GO:0005576,extracellular region|GO:0044424,intracellular part|GO:0043227,membrane-bounded organelle|…	GO:0016787,hydrolase activity|GO:0004175,endopeptidase activity|GO:0070011,peptidase activity, acting on L-amino acid peptides|GO:0003824,catalytic activity|GO:0004197,cysteine-type endopeptidase activity|GO:0008233,peptidase activity|GO:0008234,cysteine-type peptidase activity		http://www.uniprot.org/uniprot/P25776	FALSE
Q5ZCA9	0.561185	-0.833452	Q5ZCA9	P0037C04.16	GO:0009892,negative regulation of metabolic process|GO:0080090,regulation of primary metabolic process|GO:0019222,regulation of metabolic process|GO:0031324,negative regulation of cellular metabolic process|GO:0031323,regulation of cellular metabolic process|GO:0043086,negative regulation of catalytic activity|GO:0044267,cellular protein metabolic process|GO:0051248,negative regulation of protein…	GO:0005576,extracellular region	GO:0004866,endopeptidase inhibitor activity|GO:0061135,endopeptidase regulator activity|GO:0061134,peptidase regulator activity|GO:0030414,peptidase inhibitor activity|GO:0004867,serine-type endopeptidase inhibitor activity|GO:0004857,enzyme inhibitor activity|GO:0098772,molecular function regulator|GO:0030234,enzyme regulator activity		http://www.uniprot.org/uniprot/Q5ZCA9	FALSE
Q9SXV0	0.670442	-0.576815	Q9SXV0	COX6b-1	GO:1902600,hydrogen ion transmembrane transport|GO:0044249,cellular biosynthetic process|GO:0044699,single-organism process|GO:0015992,proton transport|GO:0051179,localization|GO:0098662,inorganic cation transmembrane transport|GO:0006810,transport|GO:0098660,inorganic ion transmembrane transport|GO:0015672,monovalent inorganic cation transport|GO:0006818,hydrogen transport|GO:0006812,cation tran…	GO:0055035,plastid thylakoid membrane|GO:0034357,photosynthetic membrane|GO:0031976,plastid thylakoid|GO:0043229,intracellular organelle|GO:0005622,intracellular|GO:0043227,membrane-bounded organelle|GO:0043226,organelle|GO:0009535,chloroplast thylakoid membrane|GO:0009534,chloroplast thylakoid|GO:0031984,organelle subcompartment|GO:0016020,membrane|GO:0005739,mitochondrion|GO:0044436,thylakoid p…	GO:0005488,binding|GO:0016491,oxidoreductase activity|GO:0043169,cation binding|GO:0046914,transition metal ion binding|GO:0015077,monovalent inorganic cation transmembrane transporter activity|GO:0043167,ion binding|GO:0046872,metal ion binding|GO:0015002,heme-copper terminal oxidase activity|GO:0004129,cytochrome-c oxidase activity|GO:0005215,transporter activity|GO:0008324,cation transmembrane…	osa00190,Oxidative phosphorylation|osa01100,Metabolic pathways	http://www.uniprot.org/uniprot/Q9SXV0	FALSE
Q6YT69	0.631263	-0.663686	Q6YT69	OSJNBa0088O14.11		GO:0005576,extracellular region			http://www.uniprot.org/uniprot/Q6YT69	FALSE
Q7Y1Z0	0.469575	-1.09057	Q7Y1Z0	Cht5	GO:0046348,amino sugar catabolic process|GO:0044248,cellular catabolic process|GO:0044036,cell wall macromolecule metabolic process|GO:0006807,nitrogen compound metabolic process|GO:1901575,organic substance catabolic process|GO:0044260,cellular macromolecule metabolic process|GO:0016998,cell wall macromolecule catabolic process|GO:0071554,cell wall organization or biogenesis|GO:0071704,organic s…		GO:0016787,hydrolase activity|GO:0097367,carbohydrate derivative binding|GO:0016798,hydrolase activity, acting on glycosyl bonds|GO:0003824,catalytic activity|GO:0008061,chitin binding|GO:0004553,hydrolase activity, hydrolyzing O-glycosyl compounds|GO:0004568,chitinase activity|GO:0005488,binding	osa00520,Amino sugar and nucleotide sugar metabolism|osa01100,Metabolic pathways	http://www.uniprot.org/uniprot/Q7Y1Z0	FALSE
Q10D65	0.571039	-0.808339	Q10D65	OS03G0738600	GO:0006633,fatty acid biosynthetic process|GO:0006631,fatty acid metabolic process|GO:0019752,carboxylic acid metabolic process|GO:0031407,oxylipin metabolic process|GO:0044249,cellular biosynthetic process|GO:0044281,small molecule metabolic process|GO:0044283,small molecule biosynthetic process|GO:0072330,monocarboxylic acid biosynthetic process|GO:0044699,single-organism process|GO:1901576,org…		GO:0043169,cation binding|GO:0051213,dioxygenase activity|GO:0043167,ion binding|GO:0016702,oxidoreductase activity, acting on single donors with incorporation of molecular oxygen, incorporation of two atoms of oxygen|GO:0016701,oxidoreductase activity, acting on single donors with incorporation of molecular oxygen|GO:0003824,catalytic activity|GO:0005488,binding|GO:0046872,metal ion binding|GO:0…	osa00591,Linoleic acid metabolism	http://www.uniprot.org/uniprot/Q10D65	FALSE
B9EXM2	1.68713	0.754569	B9EXM2	CARB	GO:0006479,protein methylation|GO:0080090,regulation of primary metabolic process|GO:0019222,regulation of metabolic process|GO:0009218,pyrimidine ribonucleotide metabolic process|GO:2000113,negative regulation of cellular macromolecule biosynthetic process|GO:0009165,nucleotide biosynthetic process|GO:0009163,nucleoside biosynthetic process|GO:0044283,small molecule biosynthetic process|GO:00515…	GO:0043229,intracellular organelle|GO:0043227,membrane-bounded organelle|GO:0043226,organelle|GO:0005737,cytoplasm|GO:0009536,plastid|GO:0009532,plastid stroma|GO:0009570,chloroplast stroma|GO:0016020,membrane|GO:0044435,plastid part|GO:0044434,chloroplast part|GO:1902494,catalytic complex|GO:0005951,carbamoyl-phosphate synthase complex|GO:0009507,chloroplast|GO:0043234,protein complex|GO:0032991…	GO:0035639,purine ribonucleoside triphosphate binding|GO:0016884,carbon-nitrogen ligase activity, with glutamine as amido-N-donor|GO:0043167,ion binding|GO:1901363,heterocyclic compound binding|GO:1901265,nucleoside phosphate binding|GO:0001882,nucleoside binding|GO:0043168,anion binding|GO:0043169,cation binding|GO:0000166,nucleotide binding|GO:0016879,ligase activity, forming carbon-nitrogen bo…	osa01100,Metabolic pathways|osa00250,Alanine, aspartate and glutamate metabolism|osa00240,Pyrimidine metabolism	http://www.uniprot.org/uniprot/B9EXM2	FALSE
Q9FEG7	0.547523	-0.869009	Q9FEG7	P0431A03.26	GO:0008152,metabolic process|GO:0006865,amino acid transport|GO:0009813,flavonoid biosynthetic process|GO:0090304,nucleic acid metabolic process|GO:0090305,nucleic acid phosphodiester bond hydrolysis|GO:0006820,anion transport|GO:0006807,nitrogen compound metabolic process|GO:1901576,organic substance biosynthetic process|GO:0044699,single-organism process|GO:0009718,anthocyanin-containing compou…	GO:0005618,cell wall|GO:0016020,membrane|GO:0044464,cell part|GO:0005623,cell|GO:0030312,external encapsulating structure|GO:0071944,cell periphery|GO:0005886,plasma membrane|GO:0005576,extracellular region	GO:0033897,ribonuclease T2 activity|GO:0016787,hydrolase activity|GO:0003676,nucleic acid binding|GO:0004518,nuclease activity|GO:0004519,endonuclease activity|GO:0004540,ribonuclease activity|GO:0004521,endoribonuclease activity|GO:0016788,hydrolase activity, acting on ester bonds|GO:0016892,endoribonuclease activity, producing 3'-phosphomonoesters|GO:0003824,catalytic activity|GO:0003723,RNA bi…		http://www.uniprot.org/uniprot/Q9FEG7	FALSE
Q9AS12	0.50995	-0.971571	Q9AS12	P0537A05.22	GO:0044710,single-organism metabolic process|GO:0050896,response to stimulus|GO:0006950,response to stress|GO:0055114,oxidation-reduction process|GO:0008152,metabolic process|GO:0006979,response to oxidative stress|GO:0044699,single-organism process		GO:0043169,cation binding|GO:0046872,metal ion binding|GO:0020037,heme binding|GO:0046906,tetrapyrrole binding|GO:0097159,organic cyclic compound binding|GO:0016209,antioxidant activity|GO:0043167,ion binding|GO:1901363,heterocyclic compound binding|GO:0003824,catalytic activity|GO:0005488,binding|GO:0016684,oxidoreductase activity, acting on peroxide as acceptor|GO:0004601,peroxidase activity|GO…	osa01110,Biosynthesis of secondary metabolites|osa00940,Phenylpropanoid biosynthesis|osa01100,Metabolic pathways	http://www.uniprot.org/uniprot/Q9AS12	FALSE
Q7XR20	1.55745	0.639184	Q7XR20	OSJNBb0022F23.10	GO:0044249,cellular biosynthetic process|GO:0034641,cellular nitrogen compound metabolic process|GO:0006807,nitrogen compound metabolic process|GO:0034645,cellular macromolecule biosynthetic process|GO:1901576,organic substance biosynthetic process|GO:0044267,cellular protein metabolic process|GO:0044260,cellular macromolecule metabolic process|GO:0043043,peptide biosynthetic process|GO:0071704,o…	GO:0005737,cytoplasm|GO:0005622,intracellular|GO:0015934,large ribosomal subunit|GO:0005840,ribosome|GO:0043232,intracellular non-membrane-bounded organelle|GO:0044464,cell part|GO:0044444,cytoplasmic part|GO:0005623,cell|GO:0044391,ribosomal subunit|GO:0044446,intracellular organelle part|GO:0043229,intracellular organelle|GO:0043228,non-membrane-bounded organelle|GO:0044424,intracellular part|G…	GO:0097159,organic cyclic compound binding|GO:0005198,structural molecule activity|GO:0003735,structural constituent of ribosome|GO:0003824,catalytic activity|GO:0016740,transferase activity|GO:0003723,RNA binding|GO:0003676,nucleic acid binding|GO:1901363,heterocyclic compound binding|GO:0005488,binding		http://www.uniprot.org/uniprot/Q7XR20	FALSE
Q10MP7	0.655752	-0.608777	Q10MP7	Os03g0300400	GO:0006952,defense response|GO:0006950,response to stress|GO:0009607,response to biotic stimulus|GO:0050896,response to stimulus				http://www.uniprot.org/uniprot/Q10MP7	FALSE
Q8S6G1	1.59086	0.669803	Q8S6G1	OSJNBb0075K12.28	GO:0044249,cellular biosynthetic process|GO:0034641,cellular nitrogen compound metabolic process|GO:0006807,nitrogen compound metabolic process|GO:0034645,cellular macromolecule biosynthetic process|GO:1901576,organic substance biosynthetic process|GO:0044267,cellular protein metabolic process|GO:0044260,cellular macromolecule metabolic process|GO:0043043,peptide biosynthetic process|GO:0071704,o…	GO:0005737,cytoplasm|GO:0005622,intracellular|GO:0032991,macromolecular complex|GO:0005840,ribosome|GO:0043232,intracellular non-membrane-bounded organelle|GO:0044464,cell part|GO:0044444,cytoplasmic part|GO:0005623,cell|GO:0044391,ribosomal subunit|GO:0044446,intracellular organelle part|GO:0043229,intracellular organelle|GO:0043228,non-membrane-bounded organelle|GO:0044424,intracellular part|GO…	GO:0003735,structural constituent of ribosome|GO:0005198,structural molecule activity		http://www.uniprot.org/uniprot/Q8S6G1	FALSE
Q9AQZ5	1.52024	0.604298	Q9AQZ5	OJ1174_D05.17			GO:0043168,anion binding|GO:0005488,binding|GO:0030554,adenyl nucleotide binding|GO:0035639,purine ribonucleoside triphosphate binding|GO:0097367,carbohydrate derivative binding|GO:1901363,heterocyclic compound binding|GO:1901265,nucleoside phosphate binding|GO:0000166,nucleotide binding|GO:0036094,small molecule binding|GO:0032553,ribonucleotide binding|GO:0032559,adenyl ribonucleotide binding|G…		http://www.uniprot.org/uniprot/Q9AQZ5	FALSE
Q10N98	0.587832	-0.766524	Q10N98	Os03g0277600					http://www.uniprot.org/uniprot/Q10N98	FALSE
Q7XXQ8	0.666924	-0.584406	Q7XXQ8	P0479H10.4-1					http://www.uniprot.org/uniprot/Q7XXQ8	FALSE
Q5ZCB1	0.430623	-1.2155	Q5ZCB1	P0037C04.14	GO:0009892,negative regulation of metabolic process|GO:0080090,regulation of primary metabolic process|GO:0019222,regulation of metabolic process|GO:0031324,negative regulation of cellular metabolic process|GO:0031323,regulation of cellular metabolic process|GO:0043086,negative regulation of catalytic activity|GO:0044267,cellular protein metabolic process|GO:0051248,negative regulation of protein…	GO:0005576,extracellular region	GO:0004866,endopeptidase inhibitor activity|GO:0061135,endopeptidase regulator activity|GO:0061134,peptidase regulator activity|GO:0030414,peptidase inhibitor activity|GO:0004867,serine-type endopeptidase inhibitor activity|GO:0004857,enzyme inhibitor activity|GO:0098772,molecular function regulator|GO:0030234,enzyme regulator activity		http://www.uniprot.org/uniprot/Q5ZCB1	FALSE
Q5ZBR5	0.453038	-1.14229	Q5ZBR5	P0699H05.9	GO:0044238,primary metabolic process|GO:0019538,protein metabolic process|GO:0043170,macromolecule metabolic process|GO:0071704,organic substance metabolic process|GO:0008152,metabolic process|GO:0006508,proteolysis	GO:0005618,cell wall|GO:0044464,cell part|GO:0005623,cell|GO:0030312,external encapsulating structure|GO:0071944,cell periphery	GO:0004252,serine-type endopeptidase activity|GO:0004175,endopeptidase activity|GO:0017171,serine hydrolase activity|GO:0016787,hydrolase activity|GO:0003824,catalytic activity|GO:0070011,peptidase activity, acting on L-amino acid peptides|GO:0008233,peptidase activity|GO:0008236,serine-type peptidase activity		http://www.uniprot.org/uniprot/Q5ZBR5	FALSE
Q0DRV6	0.556094	-0.846599	Q0DRV6	SODCC1	GO:0000305,response to oxygen radical|GO:0000303,response to superoxide|GO:0000302,response to reactive oxygen species|GO:0006801,superoxide metabolic process|GO:0070887,cellular response to chemical stimulus|GO:0044699,single-organism process|GO:0044710,single-organism metabolic process|GO:0071451,cellular response to superoxide|GO:0071450,cellular response to oxygen radical|GO:0009987,cellular …	GO:0005737,cytoplasm|GO:0044464,cell part|GO:0005623,cell|GO:0005622,intracellular|GO:0044424,intracellular part	GO:0005488,binding|GO:0016721,oxidoreductase activity, acting on superoxide radicals as acceptor|GO:0046872,metal ion binding|GO:0046914,transition metal ion binding|GO:0043169,cation binding|GO:0016209,antioxidant activity|GO:0043167,ion binding|GO:0003824,catalytic activity|GO:0008270,zinc ion binding|GO:0004784,superoxide dismutase activity|GO:0005507,copper ion binding|GO:0016491,oxidoreducta…	osa04146,Peroxisome	http://www.uniprot.org/uniprot/Q0DRV6	FALSE
P0C337	1.5632	0.644506	P0C337	ndhH	GO:0044710,single-organism metabolic process|GO:0006810,transport|GO:0019684,photosynthesis, light reaction|GO:0009987,cellular process|GO:0044237,cellular metabolic process|GO:0051179,localization|GO:0055114,oxidation-reduction process|GO:0008152,metabolic process|GO:0006091,generation of precursor metabolites and energy|GO:0051234,establishment of localization|GO:0015979,photosynthesis|GO:00446…	GO:0055035,plastid thylakoid membrane|GO:0034357,photosynthetic membrane|GO:0031976,plastid thylakoid|GO:0043229,intracellular organelle|GO:0009579,thylakoid|GO:0043227,membrane-bounded organelle|GO:0043226,organelle|GO:0009535,chloroplast thylakoid membrane|GO:0009534,chloroplast thylakoid|GO:0031984,organelle subcompartment|GO:0016020,membrane|GO:0044436,thylakoid part|GO:0044435,plastid part|G…	GO:0005488,binding|GO:0050662,coenzyme binding|GO:0003824,catalytic activity|GO:0051287,NAD binding|GO:0000166,nucleotide binding|GO:0036094,small molecule binding|GO:0016655,oxidoreductase activity, acting on NAD(P)H, quinone or similar compound as acceptor|GO:0048037,cofactor binding|GO:0016651,oxidoreductase activity, acting on NAD(P)H|GO:0097159,organic cyclic compound binding|GO:0048038,quin…	osa00190,Oxidative phosphorylation|osa01100,Metabolic pathways	http://www.uniprot.org/uniprot/P0C337	FALSE
Q75IR7	1.5725	0.65306	Q75IR7	OSJNBb0099P06.6	GO:0044238,primary metabolic process|GO:0019752,carboxylic acid metabolic process|GO:0090304,nucleic acid metabolic process|GO:0044249,cellular biosynthetic process|GO:0034641,cellular nitrogen compound metabolic process|GO:0006807,nitrogen compound metabolic process|GO:0044281,small molecule metabolic process|GO:0034645,cellular macromolecule biosynthetic process|GO:0034660,ncRNA metabolic proce…	GO:0005737,cytoplasm|GO:0044464,cell part|GO:0005623,cell|GO:0005622,intracellular|GO:0044424,intracellular part	GO:0035639,purine ribonucleoside triphosphate binding|GO:0005488,binding|GO:0000166,nucleotide binding|GO:1901363,heterocyclic compound binding|GO:1901265,nucleoside phosphate binding|GO:0001882,nucleoside binding|GO:0043168,anion binding|GO:0004812,aminoacyl-tRNA ligase activity|GO:0004814,arginine-tRNA ligase activity|GO:0043167,ion binding|GO:0001883,purine nucleoside binding|GO:0032549,ribonu…	osa00970,Aminoacyl-tRNA biosynthesis	http://www.uniprot.org/uniprot/Q75IR7	FALSE
Q84M34	0.648754	-0.624258	Q84M34	OSJNBa0059E14.17	GO:0009141,nucleoside triphosphate metabolic process|GO:0009144,purine nucleoside triphosphate metabolic process|GO:0009167,purine ribonucleoside monophosphate metabolic process|GO:0034641,cellular nitrogen compound metabolic process|GO:0006807,nitrogen compound metabolic process|GO:0044281,small molecule metabolic process|GO:0009161,ribonucleoside monophosphate metabolic process|GO:0009123,nucle…	GO:0044464,cell part|GO:1990204,oxidoreductase complex|GO:0043229,intracellular organelle|GO:0070069,cytochrome complex|GO:0043227,membrane-bounded organelle|GO:0043226,organelle|GO:0031224,intrinsic component of membrane|GO:0005737,cytoplasm|GO:0031090,organelle membrane|GO:0098796,membrane protein complex|GO:0016021,integral component of membrane|GO:0016020,membrane|GO:0098803,respiratory chain…		osa00190,Oxidative phosphorylation|osa01100,Metabolic pathways	http://www.uniprot.org/uniprot/Q84M34	FALSE
Q0DI31	0.529408	-0.917549	Q0DI31	CC-1	GO:0008152,metabolic process|GO:0044710,single-organism metabolic process|GO:0044699,single-organism process|GO:0055114,oxidation-reduction process	GO:0031970,organelle envelope lumen|GO:0031974,membrane-enclosed lumen|GO:0031975,envelope|GO:0043229,intracellular organelle|GO:0043227,membrane-bounded organelle|GO:0043226,organelle|GO:0005737,cytoplasm|GO:0016020,membrane|GO:0005740,mitochondrial envelope|GO:0005739,mitochondrion|GO:0005758,mitochondrial intermembrane space|GO:0031967,organelle envelope|GO:0043231,intracellular membrane-bound…	GO:0043169,cation binding|GO:0020037,heme binding|GO:0046906,tetrapyrrole binding|GO:0097159,organic cyclic compound binding|GO:0043167,ion binding|GO:0005488,binding|GO:0046872,metal ion binding|GO:1901363,heterocyclic compound binding|GO:0009055,electron carrier activity	osa00920,Sulfur metabolism|osa01100,Metabolic pathways	http://www.uniprot.org/uniprot/Q0DI31	FALSE
Q7XSU7	0.494373	-1.01633	Q7XSU7	OSJNBa0039K24.9	GO:0044710,single-organism metabolic process|GO:0050896,response to stimulus|GO:0006950,response to stress|GO:0055114,oxidation-reduction process|GO:0008152,metabolic process|GO:0006979,response to oxidative stress|GO:0044699,single-organism process		GO:0043169,cation binding|GO:0046872,metal ion binding|GO:0020037,heme binding|GO:0046906,tetrapyrrole binding|GO:0097159,organic cyclic compound binding|GO:0016209,antioxidant activity|GO:0043167,ion binding|GO:1901363,heterocyclic compound binding|GO:0003824,catalytic activity|GO:0005488,binding|GO:0016684,oxidoreductase activity, acting on peroxide as acceptor|GO:0004601,peroxidase activity|GO…		http://www.uniprot.org/uniprot/Q7XSU7	FALSE
Q65WT5	0.617729	-0.694953	Q65WT5	Os05g0445500	GO:0044249,cellular biosynthetic process|GO:0034641,cellular nitrogen compound metabolic process|GO:0006807,nitrogen compound metabolic process|GO:0034645,cellular macromolecule biosynthetic process|GO:1901576,organic substance biosynthetic process|GO:0044267,cellular protein metabolic process|GO:0044260,cellular macromolecule metabolic process|GO:0043043,peptide biosynthetic process|GO:0071704,o…	GO:0005737,cytoplasm|GO:0032991,macromolecular complex|GO:0005840,ribosome|GO:0043232,intracellular non-membrane-bounded organelle|GO:0044464,cell part|GO:0044444,cytoplasmic part|GO:0005623,cell|GO:0030529,ribonucleoprotein complex|GO:0043229,intracellular organelle|GO:0043228,non-membrane-bounded organelle|GO:0044424,intracellular part|GO:0005622,intracellular|GO:0043226,organelle	GO:0003735,structural constituent of ribosome|GO:0005198,structural molecule activity	osa03010,Ribosome	http://www.uniprot.org/uniprot/Q65WT5	FALSE
Q657P0	1.88377	0.913625	Q657P0	P0426D06.18	GO:0033036,macromolecule localization|GO:0006810,transport|GO:0046907,intracellular transport|GO:0070727,cellular macromolecule localization|GO:0006886,intracellular protein transport|GO:0017038,protein import|GO:0034613,cellular protein localization|GO:0006605,protein targeting|GO:0045184,establishment of protein localization|GO:0044765,single-organism transport|GO:0008104,protein localization|G…	GO:0016020,membrane|GO:0044464,cell part|GO:0005623,cell|GO:0005622,intracellular	GO:0043168,anion binding|GO:0005488,binding|GO:0030554,adenyl nucleotide binding|GO:0035639,purine ribonucleoside triphosphate binding|GO:0097367,carbohydrate derivative binding|GO:1901363,heterocyclic compound binding|GO:1901265,nucleoside phosphate binding|GO:0000166,nucleotide binding|GO:0036094,small molecule binding|GO:0032553,ribonucleotide binding|GO:0032559,adenyl ribonucleotide binding|G…		http://www.uniprot.org/uniprot/Q657P0	FALSE
Q69RN2	0.588953	-0.763776	Q69RN2	OSJNBb0055I24.131					http://www.uniprot.org/uniprot/Q69RN2	FALSE
Q7G2B5	0.436369	-1.19638	Q7G2B5	Os10g0505700	GO:0044238,primary metabolic process|GO:0019538,protein metabolic process|GO:0043170,macromolecule metabolic process|GO:0071704,organic substance metabolic process|GO:0008152,metabolic process|GO:0006508,proteolysis		GO:0016787,hydrolase activity|GO:0008233,peptidase activity|GO:0003824,catalytic activity		http://www.uniprot.org/uniprot/Q7G2B5	FALSE
Q8H3I7	0.657842	-0.604186	Q8H3I7	P0524G08.116	GO:0044267,cellular protein metabolic process|GO:0006457,protein folding|GO:0044260,cellular macromolecule metabolic process|GO:0044238,primary metabolic process|GO:0019538,protein metabolic process|GO:0009987,cellular process|GO:0044237,cellular metabolic process|GO:0043170,macromolecule metabolic process|GO:0071704,organic substance metabolic process|GO:0008152,metabolic process	GO:0005737,cytoplasm|GO:0044464,cell part|GO:0005623,cell|GO:0005622,intracellular|GO:0044424,intracellular part			http://www.uniprot.org/uniprot/Q8H3I7	FALSE
Q5ZCB2	0.522298	-0.937056	Q5ZCB2	P0037C04.13	GO:0009892,negative regulation of metabolic process|GO:0080090,regulation of primary metabolic process|GO:0019222,regulation of metabolic process|GO:0031324,negative regulation of cellular metabolic process|GO:0031323,regulation of cellular metabolic process|GO:0043086,negative regulation of catalytic activity|GO:0044267,cellular protein metabolic process|GO:0051248,negative regulation of protein…	GO:0005576,extracellular region	GO:0004866,endopeptidase inhibitor activity|GO:0061135,endopeptidase regulator activity|GO:0061134,peptidase regulator activity|GO:0030414,peptidase inhibitor activity|GO:0004867,serine-type endopeptidase inhibitor activity|GO:0004857,enzyme inhibitor activity|GO:0098772,molecular function regulator|GO:0030234,enzyme regulator activity		http://www.uniprot.org/uniprot/Q5ZCB2	FALSE
Q6ESR4	0.673814	-0.569577	Q6ESR4	P0684A08.9-1	GO:1901700,response to oxygen-containing compound|GO:0009628,response to abiotic stimulus|GO:0050896,response to stimulus|GO:0006950,response to stress|GO:0001101,response to acid chemical|GO:0009415,response to water|GO:0042221,response to chemical|GO:0010035,response to inorganic substance				http://www.uniprot.org/uniprot/Q6ESR4	FALSE
Q6K680	0.612065	-0.708244	Q6K680	P0700F06.22		GO:0005737,cytoplasm|GO:0005829,cytosol|GO:0044464,cell part|GO:0005623,cell|GO:0005622,intracellular|GO:0044444,cytoplasmic part|GO:0044424,intracellular part			http://www.uniprot.org/uniprot/Q6K680	FALSE
Q8LR62	0.667371	-0.58344	Q8LR62	P0423A12.29	GO:0008152,metabolic process		GO:0003824,catalytic activity|GO:0016740,transferase activity	osa00480,Glutathione metabolism	http://www.uniprot.org/uniprot/Q8LR62	FALSE
Q5N9F1	0.651512	-0.618137	Q5N9F1	P0505D12.39		GO:0032991,macromolecular complex|GO:0044464,cell part|GO:0005623,cell|GO:0030529,ribonucleoprotein complex|GO:0019013,viral nucleocapsid|GO:0019012,virion|GO:0019028,viral capsid|GO:0044424,intracellular part|GO:0005622,intracellular|GO:0044423,virion part		osa03018,RNA degradation|osa03040,Spliceosome	http://www.uniprot.org/uniprot/Q5N9F1	FALSE
A3C7Z3	0.585585	-0.772049	A3C7Z3	Os11g0115466	GO:0033036,macromolecule localization|GO:0006869,lipid transport|GO:0006810,transport|GO:0044765,single-organism transport|GO:1902578,single-organism localization|GO:0071702,organic substance transport|GO:0051234,establishment of localization|GO:0010876,lipid localization|GO:0051179,localization|GO:0044699,single-organism process		GO:0008289,lipid binding|GO:0005488,binding		http://www.uniprot.org/uniprot/A3C7Z3	FALSE
Q6ATB2	1.86316	0.89775	Q6ATB2	CRSH2	GO:0009991,response to extracellular stimulus|GO:0016310,phosphorylation|GO:0034641,cellular nitrogen compound metabolic process|GO:0006807,nitrogen compound metabolic process|GO:0044281,small molecule metabolic process|GO:0042594,response to starvation|GO:0072521,purine-containing compound metabolic process|GO:0009259,ribonucleotide metabolic process|GO:0044699,single-organism process|GO:0006139…	GO:0005737,cytoplasm|GO:0009536,plastid|GO:0043231,intracellular membrane-bounded organelle|GO:0044464,cell part|GO:0044444,cytoplasmic part|GO:0005623,cell|GO:0005622,intracellular|GO:0043229,intracellular organelle|GO:0044424,intracellular part|GO:0043227,membrane-bounded organelle|GO:0043226,organelle|GO:0009507,chloroplast	GO:0016794,diphosphoric monoester hydrolase activity|GO:0008728,GTP diphosphokinase activity|GO:0035639,purine ribonucleoside triphosphate binding|GO:0042578,phosphoric ester hydrolase activity|GO:0005488,binding|GO:0043167,ion binding|GO:1901363,heterocyclic compound binding|GO:0001883,purine nucleoside binding|GO:0001882,nucleoside binding|GO:0043168,anion binding|GO:0043169,cation binding|GO:0…		http://www.uniprot.org/uniprot/Q6ATB2	FALSE
Q6V9T1	1.72042	0.78276	Q6V9T1	Os01g0711400	GO:0006546,glycine catabolic process|GO:0019752,carboxylic acid metabolic process|GO:0044248,cellular catabolic process|GO:0006807,nitrogen compound metabolic process|GO:0044281,small molecule metabolic process|GO:0044282,small molecule catabolic process|GO:0009069,serine family amino acid metabolic process|GO:0044699,single-organism process|GO:0044712,single-organism catabolic process|GO:0044710…		GO:0004375,glycine dehydrogenase (decarboxylating) activity|GO:0016638,oxidoreductase activity, acting on the CH-NH2 group of donors|GO:0016642,oxidoreductase activity, acting on the CH-NH2 group of donors, disulfide as acceptor|GO:0003824,catalytic activity|GO:0016491,oxidoreductase activity	osa01200,Carbon metabolism|osa00630,Glyoxylate and dicarboxylate metabolism|osa01110,Biosynthesis of secondary metabolites|osa00260,Glycine, serine and threonine metabolism|osa01100,Metabolic pathways	http://www.uniprot.org/uniprot/Q6V9T1	FALSE
Q654R2	0.505394	-0.98452	Q654R2	B1135C02.43	GO:0044710,single-organism metabolic process|GO:0050896,response to stimulus|GO:0006950,response to stress|GO:0055114,oxidation-reduction process|GO:0008152,metabolic process|GO:0006979,response to oxidative stress|GO:0044699,single-organism process	GO:0005576,extracellular region	GO:0043169,cation binding|GO:0046872,metal ion binding|GO:0020037,heme binding|GO:0046906,tetrapyrrole binding|GO:0097159,organic cyclic compound binding|GO:0016209,antioxidant activity|GO:0043167,ion binding|GO:1901363,heterocyclic compound binding|GO:0003824,catalytic activity|GO:0005488,binding|GO:0016684,oxidoreductase activity, acting on peroxide as acceptor|GO:0004601,peroxidase activity|GO…		http://www.uniprot.org/uniprot/Q654R2	FALSE
Q9XHW8	0.637692	-0.649069	Q9XHW8	OSJNBa0049B20.25		GO:0005576,extracellular region	GO:0043169,cation binding|GO:0046914,transition metal ion binding|GO:0030145,manganese ion binding|GO:0043167,ion binding|GO:0005488,binding|GO:0045735,nutrient reservoir activity|GO:0046872,metal ion binding		http://www.uniprot.org/uniprot/Q9XHW8	FALSE
Q8H8C7	0.582615	-0.779385	Q8H8C7	CEBIP	GO:0006952,defense response|GO:0006950,response to stress|GO:0050896,response to stimulus	GO:0016021,integral component of membrane|GO:0016020,membrane|GO:0044464,cell part|GO:0005623,cell|GO:0071944,cell periphery|GO:0005886,plasma membrane|GO:0044425,membrane part|GO:0031224,intrinsic component of membrane	GO:0097367,carbohydrate derivative binding|GO:0005488,binding|GO:0005515,protein binding|GO:0043621,protein self-association|GO:0008061,chitin binding	osa04626,Plant-pathogen interaction	http://www.uniprot.org/uniprot/Q8H8C7	FALSE
Q84ZC0	1.58558	0.665007	Q84ZC0	Os07g0549700	GO:1902600,hydrogen ion transmembrane transport|GO:0044699,single-organism process|GO:0015992,proton transport|GO:0015991,ATP hydrolysis coupled proton transport|GO:0055085,transmembrane transport|GO:0098662,inorganic cation transmembrane transport|GO:0006810,transport|GO:0098660,inorganic ion transmembrane transport|GO:0015672,monovalent inorganic cation transport|GO:0006818,hydrogen transport|G…	GO:0043229,intracellular organelle|GO:0000221,vacuolar proton-transporting V-type ATPase, V1 domain|GO:0043227,membrane-bounded organelle|GO:0043226,organelle|GO:0005737,cytoplasm|GO:0044446,intracellular organelle part|GO:0031090,organelle membrane|GO:0005773,vacuole|GO:0098805,whole membrane|GO:0016020,membrane|GO:0005774,vacuolar membrane|GO:0033180,proton-transporting V-type ATPase, V1 domain…	GO:0036442,hydrogen-exporting ATPase activity|GO:0016887,ATPase activity|GO:0042625,ATPase activity, coupled to transmembrane movement of ions|GO:0042626,ATPase activity, coupled to transmembrane movement of substances|GO:0016820,hydrolase activity, acting on acid anhydrides, catalyzing transmembrane movement of substances|GO:0042623,ATPase activity, coupled|GO:0015077,monovalent inorganic cation…		http://www.uniprot.org/uniprot/Q84ZC0	FALSE
Q0ISB3	1.53824	0.621285	Q0ISB3	Os11g0540600					http://www.uniprot.org/uniprot/Q0ISB3	FALSE
Q5ZC51	1.66602	0.736407	Q5ZC51	P0443D08.45	GO:0008152,metabolic process		GO:0003824,catalytic activity|GO:0016853,isomerase activity		http://www.uniprot.org/uniprot/Q5ZC51	FALSE
Q8LQ33	1.64027	0.713929	Q8LQ33	P0529H11.34	GO:0009414,response to water deprivation|GO:0044249,cellular biosynthetic process|GO:0009250,glucan biosynthetic process|GO:0034645,cellular macromolecule biosynthetic process|GO:0009415,response to water|GO:0016051,carbohydrate biosynthetic process|GO:0044699,single-organism process|GO:1901576,organic substance biosynthetic process|GO:0044710,single-organism metabolic process|GO:0044711,single-o…	GO:0005737,cytoplasm|GO:0009536,plastid|GO:0043231,intracellular membrane-bounded organelle|GO:0005829,cytosol|GO:0044464,cell part|GO:0044444,cytoplasmic part|GO:0005623,cell|GO:0005622,intracellular|GO:0043229,intracellular organelle|GO:0044424,intracellular part|GO:0043227,membrane-bounded organelle|GO:0043226,organelle|GO:0009507,chloroplast	GO:0043168,anion binding|GO:0097159,organic cyclic compound binding|GO:0004645,phosphorylase activity|GO:0043167,ion binding|GO:0003824,catalytic activity|GO:0016740,transferase activity|GO:0048037,cofactor binding|GO:0030170,pyridoxal phosphate binding|GO:0016757,transferase activity, transferring glycosyl groups|GO:0016758,transferase activity, transferring hexosyl groups|GO:0008184,glycogen ph…	osa01110,Biosynthesis of secondary metabolites|osa00500,Starch and sucrose metabolism|osa04931,Insulin resistance|osa01100,Metabolic pathways	http://www.uniprot.org/uniprot/Q8LQ33	FALSE
Q6AVB7	1.7586	0.814426	Q6AVB7	OJ1212_C10.13	GO:0022607,cellular component assembly|GO:0080090,regulation of primary metabolic process|GO:0019222,regulation of metabolic process|GO:0043933,macromolecular complex subunit organization|GO:2000112,regulation of cellular macromolecule biosynthetic process|GO:0031323,regulation of cellular metabolic process|GO:0044249,cellular biosynthetic process|GO:0034641,cellular nitrogen compound metabolic p…	GO:0043234,protein complex|GO:0005737,cytoplasm|GO:0005852,eukaryotic translation initiation factor 3 complex|GO:0016282,eukaryotic 43S preinitiation complex|GO:0070993,translation preinitiation complex|GO:0005623,cell|GO:0030529,ribonucleoprotein complex|GO:0044444,cytoplasmic part|GO:0044424,intracellular part|GO:0033290,eukaryotic 48S preinitiation complex|GO:0005622,intracellular|GO:0044464,c…	GO:0005488,binding|GO:0097159,organic cyclic compound binding|GO:0008135,translation factor activity, RNA binding|GO:0003723,RNA binding|GO:0003676,nucleic acid binding|GO:1901363,heterocyclic compound binding|GO:0003743,translation initiation factor activity		http://www.uniprot.org/uniprot/Q6AVB7	FALSE
Q8S3P3	0.491781	-1.02391	Q8S3P3	24K23.14	GO:0016310,phosphorylation|GO:0009987,cellular process|GO:0044237,cellular metabolic process|GO:0006796,phosphate-containing compound metabolic process|GO:0008152,metabolic process|GO:0006793,phosphorus metabolic process		GO:0016772,transferase activity, transferring phosphorus-containing groups|GO:0016740,transferase activity|GO:0016301,kinase activity|GO:0003824,catalytic activity		http://www.uniprot.org/uniprot/Q8S3P3	FALSE
Q10RE1	0.632188	-0.661574	Q10RE1	OS03G0162200		GO:0044815,DNA packaging complex|GO:0043229,intracellular organelle|GO:0043228,non-membrane-bounded organelle|GO:0000785,chromatin|GO:0000786,nucleosome|GO:0043227,membrane-bounded organelle|GO:0043226,organelle|GO:0005634,nucleus|GO:0005694,chromosome|GO:0043234,protein complex|GO:0032991,macromolecular complex|GO:0043231,intracellular membrane-bounded organelle|GO:0043232,intracellular non-memb…	GO:0003676,nucleic acid binding|GO:0097159,organic cyclic compound binding|GO:0005488,binding|GO:0005515,protein binding|GO:0003677,DNA binding|GO:0046983,protein dimerization activity|GO:0046982,protein heterodimerization activity|GO:1901363,heterocyclic compound binding		http://www.uniprot.org/uniprot/Q10RE1	FALSE
Q53JF7	0.660168	-0.599095	Q53JF7	Os11g0167800	GO:0006950,response to stress|GO:0050896,response to stimulus				http://www.uniprot.org/uniprot/Q53JF7	FALSE
Q941T9	1.49703	0.582106	Q941T9	Os01g0847200	GO:0019673,GDP-mannose metabolic process|GO:0009298,GDP-mannose biosynthetic process|GO:0044249,cellular biosynthetic process|GO:0034641,cellular nitrogen compound metabolic process|GO:0009165,nucleotide biosynthetic process|GO:0044281,small molecule metabolic process|GO:1901362,organic cyclic compound biosynthetic process|GO:0044699,single-organism process|GO:0006139,nucleobase-containing compou…		GO:0035639,purine ribonucleoside triphosphate binding|GO:0005488,binding|GO:0043167,ion binding|GO:1901363,heterocyclic compound binding|GO:1901265,nucleoside phosphate binding|GO:0001882,nucleoside binding|GO:0043168,anion binding|GO:0000166,nucleotide binding|GO:0032561,guanyl ribonucleotide binding|GO:0016740,transferase activity|GO:0001883,purine nucleoside binding|GO:0032549,ribonucleoside b…	osa00520,Amino sugar and nucleotide sugar metabolism|osa00051,Fructose and mannose metabolism|osa01110,Biosynthesis of secondary metabolites|osa01100,Metabolic pathways	http://www.uniprot.org/uniprot/Q941T9	FALSE
Q5ZCB0	0.601496	-0.733372	Q5ZCB0	P0037C04.15	GO:0009892,negative regulation of metabolic process|GO:0080090,regulation of primary metabolic process|GO:0019222,regulation of metabolic process|GO:0031324,negative regulation of cellular metabolic process|GO:0031323,regulation of cellular metabolic process|GO:0043086,negative regulation of catalytic activity|GO:0044267,cellular protein metabolic process|GO:0051248,negative regulation of protein…	GO:0005576,extracellular region	GO:0004866,endopeptidase inhibitor activity|GO:0061135,endopeptidase regulator activity|GO:0061134,peptidase regulator activity|GO:0030414,peptidase inhibitor activity|GO:0004867,serine-type endopeptidase inhibitor activity|GO:0004857,enzyme inhibitor activity|GO:0098772,molecular function regulator|GO:0030234,enzyme regulator activity		http://www.uniprot.org/uniprot/Q5ZCB0	FALSE
Q0DRP7	0.65724	-0.605508	Q0DRP7	Os03g0366000	GO:0044267,cellular protein metabolic process|GO:0006457,protein folding|GO:0044260,cellular macromolecule metabolic process|GO:0044238,primary metabolic process|GO:0019538,protein metabolic process|GO:0009987,cellular process|GO:0044237,cellular metabolic process|GO:0043170,macromolecule metabolic process|GO:0071704,organic substance metabolic process|GO:0008152,metabolic process	GO:0005737,cytoplasm|GO:0044464,cell part|GO:0005623,cell|GO:0005622,intracellular|GO:0044424,intracellular part			http://www.uniprot.org/uniprot/Q0DRP7	FALSE
Q94E65	0.623063	-0.682549	Q94E65	OSJNBa0089K24.2					http://www.uniprot.org/uniprot/Q94E65	FALSE
Q7XKV4	0.666748	-0.584786	Q7XKV4	BGLU12	GO:0044238,primary metabolic process|GO:0005975,carbohydrate metabolic process|GO:0008152,metabolic process|GO:0071704,organic substance metabolic process		GO:0047701,beta-L-arabinosidase activity|GO:0015925,galactosidase activity|GO:0080083,beta-gentiobiose beta-glucosidase activity|GO:0015926,glucosidase activity|GO:0016787,hydrolase activity|GO:0016798,hydrolase activity, acting on glycosyl bonds|GO:0008422,beta-glucosidase activity|GO:0003824,catalytic activity|GO:0004565,beta-galactosidase activity|GO:0033907,beta-D-fucosidase activity|GO:00045…	osa00940,Phenylpropanoid biosynthesis|osa01110,Biosynthesis of secondary metabolites|osa00460,Cyanoamino acid metabolism|osa00500,Starch and sucrose metabolism|osa01100,Metabolic pathways	http://www.uniprot.org/uniprot/Q7XKV4	FALSE
Q6Z387	0.62027	-0.689032	Q6Z387	P0417F02.20					http://www.uniprot.org/uniprot/Q6Z387	FALSE
Q5ZAM8	0.564746	-0.824325	Q5ZAM8	OSJNBb0053G03.16	GO:0019752,carboxylic acid metabolic process|GO:0090304,nucleic acid metabolic process|GO:0044249,cellular biosynthetic process|GO:0034641,cellular nitrogen compound metabolic process|GO:0006807,nitrogen compound metabolic process|GO:0009067,aspartate family amino acid biosynthetic process|GO:0009066,aspartate family amino acid metabolic process|GO:0044283,small molecule biosynthetic process|GO:1…	GO:0005737,cytoplasm|GO:0009536,plastid|GO:0043231,intracellular membrane-bounded organelle|GO:0005773,vacuole|GO:0044464,cell part|GO:0044444,cytoplasmic part|GO:0005623,cell|GO:0005622,intracellular|GO:0043229,intracellular organelle|GO:0044424,intracellular part|GO:0043227,membrane-bounded organelle|GO:0043226,organelle|GO:0009507,chloroplast	GO:0016787,hydrolase activity|GO:0017171,serine hydrolase activity|GO:0003824,catalytic activity|GO:0004180,carboxypeptidase activity|GO:0008238,exopeptidase activity|GO:0070011,peptidase activity, acting on L-amino acid peptides|GO:0008233,peptidase activity|GO:0008236,serine-type peptidase activity		http://www.uniprot.org/uniprot/Q5ZAM8	FALSE
Q8H559	0.560209	-0.835962	Q8H559	OJ1714_H10.115					http://www.uniprot.org/uniprot/Q8H559	FALSE
Q6ZGP5	0.613058	-0.705904	Q6ZGP5	OJ1288_G09.19					http://www.uniprot.org/uniprot/Q6ZGP5	FALSE
Q0D7W3	0.623114	-0.682432	Q0D7W3	Os07g0205000	GO:0009141,nucleoside triphosphate metabolic process|GO:0009144,purine nucleoside triphosphate metabolic process|GO:0009167,purine ribonucleoside monophosphate metabolic process|GO:0034641,cellular nitrogen compound metabolic process|GO:0006807,nitrogen compound metabolic process|GO:0044281,small molecule metabolic process|GO:0009161,ribonucleoside monophosphate metabolic process|GO:0009123,nucle…	GO:0044464,cell part|GO:1990204,oxidoreductase complex|GO:0043229,intracellular organelle|GO:0070069,cytochrome complex|GO:0043227,membrane-bounded organelle|GO:0043226,organelle|GO:0031224,intrinsic component of membrane|GO:0005737,cytoplasm|GO:0031090,organelle membrane|GO:0098796,membrane protein complex|GO:0016021,integral component of membrane|GO:0016020,membrane|GO:0098803,respiratory chain…		osa00190,Oxidative phosphorylation|osa01100,Metabolic pathways	http://www.uniprot.org/uniprot/Q0D7W3	FALSE
Q0IV34	0.639735	-0.644454	Q0IV34	Os11g0116200	GO:0033036,macromolecule localization|GO:0006869,lipid transport|GO:0006810,transport|GO:0044765,single-organism transport|GO:1902578,single-organism localization|GO:0071702,organic substance transport|GO:0051234,establishment of localization|GO:0010876,lipid localization|GO:0051179,localization|GO:0044699,single-organism process		GO:0008289,lipid binding|GO:0005488,binding		http://www.uniprot.org/uniprot/Q0IV34	FALSE
Q0D4J5	1.62672	0.70197	Q0D4J5	OS07G0622200	GO:0019752,carboxylic acid metabolic process|GO:0044249,cellular biosynthetic process|GO:0006807,nitrogen compound metabolic process|GO:0044281,small molecule metabolic process|GO:0044283,small molecule biosynthetic process|GO:1901362,organic cyclic compound biosynthetic process|GO:0044699,single-organism process|GO:1901576,organic substance biosynthetic process|GO:0044710,single-organism metabol…		GO:0016765,transferase activity, transferring alkyl or aryl (other than methyl) groups|GO:0003849,3-deoxy-7-phosphoheptulonate synthase activity|GO:0016740,transferase activity|GO:0003824,catalytic activity	osa01110,Biosynthesis of secondary metabolites|osa00400,Phenylalanine, tyrosine and tryptophan biosynthesis|osa01230,Biosynthesis of amino acids|osa01100,Metabolic pathways	http://www.uniprot.org/uniprot/Q0D4J5	FALSE
Q6ZCV7	1.70993	0.773936	Q6ZCV7	P0028A08.21	GO:0044267,cellular protein metabolic process|GO:0006457,protein folding|GO:0044260,cellular macromolecule metabolic process|GO:0044238,primary metabolic process|GO:0019538,protein metabolic process|GO:0050896,response to stimulus|GO:0009987,cellular process|GO:0044237,cellular metabolic process|GO:0043170,macromolecule metabolic process|GO:0071704,organic substance metabolic process|GO:0006950,r…		GO:0035639,purine ribonucleoside triphosphate binding|GO:0005488,binding|GO:0043167,ion binding|GO:1901363,heterocyclic compound binding|GO:1901265,nucleoside phosphate binding|GO:0001882,nucleoside binding|GO:0043168,anion binding|GO:0051082,unfolded protein binding|GO:0000166,nucleotide binding|GO:0001883,purine nucleoside binding|GO:0032549,ribonucleoside binding|GO:0017076,purine nucleotide b…	osa04141,Protein processing in endoplasmic reticulum|osa04626,Plant-pathogen interaction	http://www.uniprot.org/uniprot/Q6ZCV7	FALSE
Q0DUI8	1.83932	0.879173	Q0DUI8	PDS	GO:0051234,establishment of localization|GO:0051049,regulation of transport|GO:0044249,cellular biosynthetic process|GO:0051179,localization|GO:0050789,regulation of biological process|GO:0043269,regulation of ion transport|GO:0044267,cellular protein metabolic process|GO:0044710,single-organism metabolic process|GO:0044711,single-organism biosynthetic process|GO:0042440,pigment metabolic process…	GO:0031976,plastid thylakoid|GO:0031975,envelope|GO:0043229,intracellular organelle|GO:0043227,membrane-bounded organelle|GO:0043226,organelle|GO:0005737,cytoplasm|GO:0009534,chloroplast thylakoid|GO:0031984,organelle subcompartment|GO:0044435,plastid part|GO:0044434,chloroplast part|GO:0009579,thylakoid|GO:0009941,chloroplast envelope|GO:0031967,organelle envelope|GO:0009509,chromoplast|GO:00095…	GO:0016627,oxidoreductase activity, acting on the CH-CH group of donors|GO:0016705,oxidoreductase activity, acting on paired donors, with incorporation or reduction of molecular oxygen|GO:0016166,phytoene dehydrogenase activity|GO:0003824,catalytic activity|GO:0016491,oxidoreductase activity	osa01110,Biosynthesis of secondary metabolites|osa00906,Carotenoid biosynthesis|osa01100,Metabolic pathways	http://www.uniprot.org/uniprot/Q0DUI8	FALSE
Q5JNL2	1.91627	0.938301	Q5JNL2	P0638D12.19	GO:0090304,nucleic acid metabolic process|GO:0034641,cellular nitrogen compound metabolic process|GO:0006807,nitrogen compound metabolic process|GO:0034660,ncRNA metabolic process|GO:1901360,organic cyclic compound metabolic process|GO:0006139,nucleobase-containing compound metabolic process|GO:0044260,cellular macromolecule metabolic process|GO:0071840,cellular component organization or biogenes…		GO:0016787,hydrolase activity|GO:0004175,endopeptidase activity|GO:0004222,metalloendopeptidase activity|GO:0003824,catalytic activity|GO:0070011,peptidase activity, acting on L-amino acid peptides|GO:0008233,peptidase activity|GO:0008237,metallopeptidase activity		http://www.uniprot.org/uniprot/Q5JNL2	FALSE
Q8H4P7	0.523934	-0.932543	Q8H4P7	OJ1470_H06.117	GO:0008152,metabolic process|GO:0009987,cellular process|GO:0015979,photosynthesis|GO:0044237,cellular metabolic process	GO:0043234,protein complex|GO:0009579,thylakoid|GO:0032991,macromolecular complex|GO:0009523,photosystem II|GO:0009521,photosystem|GO:0009654,photosystem II oxygen evolving complex|GO:0034357,photosynthetic membrane|GO:0016020,membrane|GO:0044464,cell part|GO:0005623,cell|GO:1990204,oxidoreductase complex|GO:0098796,membrane protein complex|GO:0044436,thylakoid part|GO:0044424,intracellular part|…		osa00195,Photosynthesis|osa01100,Metabolic pathways	http://www.uniprot.org/uniprot/Q8H4P7	FALSE
Q7XJY1	0.630354	-0.665766	Q7XJY1	OSJNBb0088C09.10	GO:0006950,response to stress|GO:0050896,response to stimulus				http://www.uniprot.org/uniprot/Q7XJY1	FALSE
Q8H8U0	0.570684	-0.809236	Q8H8U0	Os03g0283600	GO:0044249,cellular biosynthetic process|GO:0044699,single-organism process|GO:1901576,organic substance biosynthetic process|GO:0044710,single-organism metabolic process|GO:0044711,single-organism biosynthetic process|GO:0071704,organic substance metabolic process|GO:0006644,phospholipid metabolic process|GO:0006629,lipid metabolic process|GO:0009987,cellular process|GO:0009058,biosynthetic proc…	GO:0044464,cell part|GO:0031975,envelope|GO:0043229,intracellular organelle|GO:0043227,membrane-bounded organelle|GO:0043226,organelle|GO:0031224,intrinsic component of membrane|GO:0005737,cytoplasm|GO:0031090,organelle membrane|GO:0016021,integral component of membrane|GO:0016020,membrane|GO:0044444,cytoplasmic part|GO:0005739,mitochondrion|GO:0031967,organelle envelope|GO:0031966,mitochondrial …	GO:0008444,CDP-diacylglycerol-glycerol-3-phosphate 3-phosphatidyltransferase activity|GO:0016780,phosphotransferase activity, for other substituted phosphate groups|GO:0016772,transferase activity, transferring phosphorus-containing groups|GO:0017169,CDP-alcohol phosphatidyltransferase activity|GO:0003824,catalytic activity|GO:0016740,transferase activity	osa00564,Glycerophospholipid metabolism|osa01100,Metabolic pathways	http://www.uniprot.org/uniprot/Q8H8U0	FALSE
Q6ZKB0	0.676207	-0.564464	Q6ZKB0	OJ1124_B05.23					http://www.uniprot.org/uniprot/Q6ZKB0	FALSE
Q6I5U6	0.533864	-0.905456	Q6I5U6	OJ1378_A04.12					http://www.uniprot.org/uniprot/Q6I5U6	FALSE
Q0DK70	0.425164	-1.23391	Q0DK70	Os05g0188100					http://www.uniprot.org/uniprot/Q0DK70	FALSE
Q0JMN0	1.54496	0.627566	Q0JMN0	OS01G0377700				osa04141,Protein processing in endoplasmic reticulum	http://www.uniprot.org/uniprot/Q0JMN0	FALSE
Q53NE7	0.577883	-0.791151	Q53NE7	Os11g0183900	GO:0044238,primary metabolic process|GO:1901575,organic substance catabolic process|GO:0019538,protein metabolic process|GO:0043170,macromolecule metabolic process|GO:0071704,organic substance metabolic process|GO:0030163,protein catabolic process|GO:0008152,metabolic process|GO:0006508,proteolysis|GO:0009056,catabolic process|GO:0009057,macromolecule catabolic process	GO:0005576,extracellular region	GO:0016787,hydrolase activity|GO:0004175,endopeptidase activity|GO:0070001,aspartic-type peptidase activity|GO:0003824,catalytic activity|GO:0070011,peptidase activity, acting on L-amino acid peptides|GO:0004190,aspartic-type endopeptidase activity|GO:0008233,peptidase activity		http://www.uniprot.org/uniprot/Q53NE7	FALSE
Q941F5	0.676713	-0.563383	Q941F5	PR4	GO:0006952,defense response|GO:0009607,response to biotic stimulus|GO:0009605,response to external stimulus|GO:0043207,response to external biotic stimulus|GO:0009620,response to fungus|GO:0050896,response to stimulus|GO:0009617,response to bacterium|GO:0050832,defense response to fungus|GO:0006950,response to stress|GO:0098542,defense response to other organism|GO:0042742,defense response to bac…				http://www.uniprot.org/uniprot/Q941F5	FALSE
Q69QR6	0.631457	-0.663243	Q69QR6	P0463D04.20	GO:0019222,regulation of metabolic process|GO:0044281,small molecule metabolic process|GO:0044283,small molecule biosynthetic process|GO:0015979,photosynthesis|GO:1901360,organic cyclic compound metabolic process|GO:0044710,single-organism metabolic process|GO:0044711,single-organism biosynthetic process|GO:0022900,electron transport chain|GO:0009767,photosynthetic electron transport chain|GO:001…	GO:0055035,plastid thylakoid membrane|GO:0034357,photosynthetic membrane|GO:0031976,plastid thylakoid|GO:0031975,envelope|GO:0043229,intracellular organelle|GO:0009579,thylakoid|GO:0043227,membrane-bounded organelle|GO:0043226,organelle|GO:0009535,chloroplast thylakoid membrane|GO:0009534,chloroplast thylakoid|GO:0031984,organelle subcompartment|GO:0098807,chloroplast thylakoid membrane protein c…	GO:0016168,chlorophyll binding|GO:0046906,tetrapyrrole binding|GO:0097159,organic cyclic compound binding|GO:0005488,binding|GO:1901363,heterocyclic compound binding	osa00195,Photosynthesis|osa01100,Metabolic pathways	http://www.uniprot.org/uniprot/Q69QR6	FALSE
Q0JGK4	1.63861	0.712472	Q0JGK4	SPS1	GO:0009311,oligosaccharide metabolic process|GO:0009312,oligosaccharide biosynthetic process|GO:0044249,cellular biosynthetic process|GO:0044699,single-organism process|GO:1901576,organic substance biosynthetic process|GO:0044710,single-organism metabolic process|GO:0044711,single-organism biosynthetic process|GO:0044262,cellular carbohydrate metabolic process|GO:0005984,disaccharide metabolic pr…		GO:0035251,UDP-glucosyltransferase activity|GO:0046527,glucosyltransferase activity|GO:0003824,catalytic activity|GO:0016740,transferase activity|GO:0046524,sucrose-phosphate synthase activity|GO:0016757,transferase activity, transferring glycosyl groups|GO:0016758,transferase activity, transferring hexosyl groups|GO:0008194,UDP-glycosyltransferase activity	osa00500,Starch and sucrose metabolism|osa01100,Metabolic pathways	http://www.uniprot.org/uniprot/Q0JGK4	FALSE
Q5NAI9	2.66076	1.41184	Q5NAI9	P0456F08.15					http://www.uniprot.org/uniprot/Q5NAI9	FALSE
Q8HCQ0	1.53354	0.616865	Q8HCQ0	nad3	GO:0008152,metabolic process|GO:0044710,single-organism metabolic process|GO:0044699,single-organism process|GO:0055114,oxidation-reduction process	GO:0005737,cytoplasm|GO:0043231,intracellular membrane-bounded organelle|GO:0044464,cell part|GO:0043229,intracellular organelle|GO:0005739,mitochondrion|GO:0005622,intracellular|GO:0044444,cytoplasmic part|GO:0005623,cell|GO:0044424,intracellular part|GO:0043227,membrane-bounded organelle|GO:0043226,organelle	GO:0003824,catalytic activity|GO:0008137,NADH dehydrogenase (ubiquinone) activity|GO:0016655,oxidoreductase activity, acting on NAD(P)H, quinone or similar compound as acceptor|GO:0050136,NADH dehydrogenase (quinone) activity|GO:0016651,oxidoreductase activity, acting on NAD(P)H|GO:0003954,NADH dehydrogenase activity|GO:0016491,oxidoreductase activity	osa00190,Oxidative phosphorylation|osa01100,Metabolic pathways	http://www.uniprot.org/uniprot/Q8HCQ0	FALSE
Q0DRH6	1.59828	0.676525	Q0DRH6	Os03g0383800	GO:0009894,regulation of catabolic process|GO:0033119,negative regulation of RNA splicing|GO:0009892,negative regulation of metabolic process|GO:0080090,regulation of primary metabolic process|GO:0031329,regulation of cellular catabolic process|GO:0050684,regulation of mRNA processing|GO:0050686,negative regulation of mRNA processing|GO:0031323,regulation of cellular metabolic process|GO:0090304,…	GO:0005737,cytoplasm|GO:0044464,cell part|GO:0005623,cell|GO:0005622,intracellular|GO:0044424,intracellular part		osa03013,RNA transport|osa03040,Spliceosome|osa03015,mRNA surveillance pathway	http://www.uniprot.org/uniprot/Q0DRH6	FALSE
Q7XCA7	0.580604	-0.784372	Q7XCA7	EXPB6	GO:0044703,multi-organism reproductive process|GO:0000003,reproduction|GO:0022414,reproductive process|GO:0009987,cellular process|GO:0019953,sexual reproduction|GO:0016043,cellular component organization|GO:0071554,cell wall organization or biogenesis|GO:0071555,cell wall organization|GO:0045229,external encapsulating structure organization|GO:0071840,cellular component organization or biogenesi…	GO:0005618,cell wall|GO:0016020,membrane|GO:0044464,cell part|GO:0005623,cell|GO:0030312,external encapsulating structure|GO:0071944,cell periphery|GO:0005576,extracellular region			http://www.uniprot.org/uniprot/Q7XCA7	FALSE
Q7XM53	0.642971	-0.637174	Q7XM53	OSJNBb0018J12.6	GO:0034728,nucleosome organization|GO:0071103,DNA conformation change|GO:0022607,cellular component assembly|GO:0070271,protein complex biogenesis|GO:0043933,macromolecular complex subunit organization|GO:0016043,cellular component organization|GO:0031497,chromatin assembly|GO:0034622,cellular macromolecular complex assembly|GO:0071840,cellular component organization or biogenesis|GO:0071824,prot…	GO:0044815,DNA packaging complex|GO:0043229,intracellular organelle|GO:0043228,non-membrane-bounded organelle|GO:0000785,chromatin|GO:0000786,nucleosome|GO:0043227,membrane-bounded organelle|GO:0043226,organelle|GO:0005634,nucleus|GO:0005694,chromosome|GO:0043234,protein complex|GO:0032991,macromolecular complex|GO:0043231,intracellular membrane-bounded organelle|GO:0043232,intracellular non-memb…	GO:0097159,organic cyclic compound binding|GO:0005488,binding|GO:0003676,nucleic acid binding|GO:0003677,DNA binding|GO:1901363,heterocyclic compound binding		http://www.uniprot.org/uniprot/Q7XM53	FALSE
Q9ARU4	2.45355	1.29487	Q9ARU4	P0445D12.4	GO:0008152,metabolic process	GO:0016020,membrane	GO:0035639,purine ribonucleoside triphosphate binding|GO:0005488,binding|GO:0016887,ATPase activity|GO:0043167,ion binding|GO:1901363,heterocyclic compound binding|GO:1901265,nucleoside phosphate binding|GO:0001882,nucleoside binding|GO:0043168,anion binding|GO:0000166,nucleotide binding|GO:0001883,purine nucleoside binding|GO:0032549,ribonucleoside binding|GO:0017076,purine nucleotide binding|GO…		http://www.uniprot.org/uniprot/Q9ARU4	FALSE
Q0DHB5	0.63379	-0.657924	Q0DHB5	Os05g0477900	GO:0033036,macromolecule localization|GO:0006869,lipid transport|GO:0006810,transport|GO:0044765,single-organism transport|GO:1902578,single-organism localization|GO:0071702,organic substance transport|GO:0051234,establishment of localization|GO:0010876,lipid localization|GO:0051179,localization|GO:0044699,single-organism process		GO:0008289,lipid binding|GO:0005488,binding		http://www.uniprot.org/uniprot/Q0DHB5	FALSE
Q7XQV1	0.545149	-0.875277	Q7XQV1	OSJNBb0079B02.1	GO:0044267,cellular protein metabolic process|GO:0006468,protein phosphorylation|GO:0044260,cellular macromolecule metabolic process|GO:0044238,primary metabolic process|GO:0019538,protein metabolic process|GO:0016310,phosphorylation|GO:0009987,cellular process|GO:0043412,macromolecule modification|GO:0006464,cellular protein modification process|GO:0043170,macromolecule metabolic process|GO:0071…		GO:0035639,purine ribonucleoside triphosphate binding|GO:0004672,protein kinase activity|GO:0000166,nucleotide binding|GO:1901363,heterocyclic compound binding|GO:0001883,purine nucleoside binding|GO:0001882,nucleoside binding|GO:0043168,anion binding|GO:0043167,ion binding|GO:0016740,transferase activity|GO:1901265,nucleoside phosphate binding|GO:0032549,ribonucleoside binding|GO:0017076,purine …		http://www.uniprot.org/uniprot/Q7XQV1	FALSE
Q69LE7	1.62596	0.701292	Q69LE7	PNP1	GO:0019220,regulation of phosphate metabolic process|GO:0080090,regulation of primary metabolic process|GO:0019222,regulation of metabolic process|GO:0006778,porphyrin-containing compound metabolic process|GO:0006779,porphyrin-containing compound biosynthetic process|GO:0044281,small molecule metabolic process|GO:1901576,organic substance biosynthetic process|GO:1901362,organic cyclic compound bi…	GO:0005737,cytoplasm|GO:0009536,plastid|GO:0043231,intracellular membrane-bounded organelle|GO:0009532,plastid stroma|GO:0009570,chloroplast stroma|GO:0044464,cell part|GO:0044444,cytoplasmic part|GO:0005623,cell|GO:0005622,intracellular|GO:0044446,intracellular organelle part|GO:0043229,intracellular organelle|GO:0044435,plastid part|GO:0044434,chloroplast part|GO:0044424,intracellular part|GO:0…	GO:0016787,hydrolase activity|GO:0008408,3'-5' exonuclease activity|GO:0016796,exonuclease activity, active with either ribo- or deoxyribonucleic acids and producing 5'-phosphomonoesters|GO:0004540,ribonuclease activity|GO:0004518,nuclease activity|GO:0016772,transferase activity, transferring phosphorus-containing groups|GO:0004527,exonuclease activity|GO:0004654,polyribonucleotide nucleotidyltr…	osa03018,RNA degradation|osa00230,Purine metabolism|osa00240,Pyrimidine metabolism	http://www.uniprot.org/uniprot/Q69LE7	FALSE
Q0DYM2	0.58007	-0.785702	Q0DYM2	OS02G0682600	GO:0033036,macromolecule localization|GO:0008104,protein localization|GO:0006810,transport|GO:0045184,establishment of protein localization|GO:0071702,organic substance transport|GO:0015031,protein transport|GO:0051234,establishment of localization|GO:0051179,localization	GO:0005737,cytoplasm|GO:0043231,intracellular membrane-bounded organelle|GO:0044464,cell part|GO:0043229,intracellular organelle|GO:0005739,mitochondrion|GO:0005622,intracellular|GO:0044444,cytoplasmic part|GO:0005623,cell|GO:0044424,intracellular part|GO:0043227,membrane-bounded organelle|GO:0043226,organelle	GO:0043169,cation binding|GO:0046872,metal ion binding|GO:0005488,binding|GO:0043167,ion binding		http://www.uniprot.org/uniprot/Q0DYM2	FALSE
Q67UZ0	1.77477	0.827636	Q67UZ0	P0488D02.27	GO:0009058,biosynthetic process|GO:0008152,metabolic process	GO:0005737,cytoplasm|GO:0009536,plastid|GO:0043231,intracellular membrane-bounded organelle|GO:0044464,cell part|GO:0044444,cytoplasmic part|GO:0005623,cell|GO:0005622,intracellular|GO:0043229,intracellular organelle|GO:0044424,intracellular part|GO:0043227,membrane-bounded organelle|GO:0043226,organelle|GO:0009507,chloroplast	GO:0043168,anion binding|GO:0003824,catalytic activity|GO:0097159,organic cyclic compound binding|GO:0016829,lyase activity|GO:1901363,heterocyclic compound binding|GO:0008483,transaminase activity|GO:0016740,transferase activity|GO:0048037,cofactor binding|GO:0030170,pyridoxal phosphate binding|GO:0043167,ion binding|GO:0016769,transferase activity, transferring nitrogenous groups|GO:0005488,bin…		http://www.uniprot.org/uniprot/Q67UZ0	FALSE
O04882	2.6737	1.41884	O04882	P0421H07.25	GO:0071704,organic substance metabolic process|GO:0044238,primary metabolic process|GO:0044710,single-organism metabolic process|GO:0044711,single-organism biosynthetic process|GO:0006629,lipid metabolic process|GO:1901576,organic substance biosynthetic process|GO:0006720,isoprenoid metabolic process|GO:0009987,cellular process|GO:0009058,biosynthetic process|GO:0044237,cellular metabolic process…		GO:0004161,dimethylallyltranstransferase activity|GO:0004659,prenyltransferase activity|GO:0003824,catalytic activity|GO:0016765,transferase activity, transferring alkyl or aryl (other than methyl) groups|GO:0016740,transferase activity|GO:0004337,geranyltranstransferase activity	osa00900,Terpenoid backbone biosynthesis|osa01110,Biosynthesis of secondary metabolites|osa01100,Metabolic pathways	http://www.uniprot.org/uniprot/O04882	FALSE
Q0D3L5	0.575954	-0.795973	Q0D3L5	Os07g0680300					http://www.uniprot.org/uniprot/Q0D3L5	FALSE
Q7XND3	1.84272	0.881836	Q7XND3	OSJNBb0034I13.6	GO:0044249,cellular biosynthetic process|GO:0034645,cellular macromolecule biosynthetic process|GO:0009100,glycoprotein metabolic process|GO:0009101,glycoprotein biosynthetic process|GO:0044699,single-organism process|GO:0044267,cellular protein metabolic process|GO:0044710,single-organism metabolic process|GO:0044260,cellular macromolecule metabolic process|GO:0071704,organic substance metabolic…	GO:0044464,cell part|GO:0031975,envelope|GO:0043229,intracellular organelle|GO:0043227,membrane-bounded organelle|GO:0043226,organelle|GO:0031224,intrinsic component of membrane|GO:0005737,cytoplasm|GO:0031090,organelle membrane|GO:0016021,integral component of membrane|GO:0016020,membrane|GO:0044444,cytoplasmic part|GO:0005739,mitochondrion|GO:0031967,organelle envelope|GO:0031966,mitochondrial …			http://www.uniprot.org/uniprot/Q7XND3	FALSE
Q5ZDX2	0.505562	-0.98404	Q5ZDX2	P0410E01.45	GO:0009892,negative regulation of metabolic process|GO:0080090,regulation of primary metabolic process|GO:0019222,regulation of metabolic process|GO:0031324,negative regulation of cellular metabolic process|GO:0031323,regulation of cellular metabolic process|GO:0043086,negative regulation of catalytic activity|GO:0044267,cellular protein metabolic process|GO:0051248,negative regulation of protein…		GO:0016787,hydrolase activity|GO:0004866,endopeptidase inhibitor activity|GO:0008233,peptidase activity|GO:0061135,endopeptidase regulator activity|GO:0061134,peptidase regulator activity|GO:0003824,catalytic activity|GO:0030414,peptidase inhibitor activity|GO:0004867,serine-type endopeptidase inhibitor activity|GO:0004857,enzyme inhibitor activity|GO:0098772,molecular function regulator|GO:00302…		http://www.uniprot.org/uniprot/Q5ZDX2	FALSE
Q7XBA6	0.617528	-0.695423	Q7XBA6	OS11G0115400	GO:0033036,macromolecule localization|GO:0006869,lipid transport|GO:0006810,transport|GO:0044765,single-organism transport|GO:1902578,single-organism localization|GO:0071702,organic substance transport|GO:0051234,establishment of localization|GO:0010876,lipid localization|GO:0051179,localization|GO:0044699,single-organism process		GO:0008289,lipid binding|GO:0005488,binding		http://www.uniprot.org/uniprot/Q7XBA6	FALSE
Q6K4K9	1.87461	0.906587	Q6K4K9	OJ1116_H10.3				osa03015,mRNA surveillance pathway	http://www.uniprot.org/uniprot/Q6K4K9	FALSE
Q658I3	1.62247	0.698195	Q658I3	P0538C01.5	GO:0006810,transport|GO:0009987,cellular process|GO:0051179,localization|GO:0044765,single-organism transport|GO:0044763,single-organism cellular process|GO:1902578,single-organism localization|GO:0008152,metabolic process|GO:0051234,establishment of localization|GO:0055085,transmembrane transport|GO:0044699,single-organism process	GO:0044425,membrane part|GO:0016021,integral component of membrane|GO:0016020,membrane|GO:0031224,intrinsic component of membrane	GO:0035639,purine ribonucleoside triphosphate binding|GO:0005488,binding|GO:0016887,ATPase activity|GO:0043167,ion binding|GO:1901363,heterocyclic compound binding|GO:0001883,purine nucleoside binding|GO:0001882,nucleoside binding|GO:0043168,anion binding|GO:0042626,ATPase activity, coupled to transmembrane movement of substances|GO:0016820,hydrolase activity, acting on acid anhydrides, catalyzin…	osa02010,ABC transporters	http://www.uniprot.org/uniprot/Q658I3	FALSE
Q75GR1	0.301844	-1.72812	Q75GR1	OSJNBb0065L20.2					http://www.uniprot.org/uniprot/Q75GR1	FALSE
Q75HY4	1.54199	0.624795	Q75HY4	OSJNBb0035N21.11			GO:0003676,nucleic acid binding|GO:0097159,organic cyclic compound binding|GO:0005488,binding|GO:0005515,protein binding|GO:0003677,DNA binding|GO:0046983,protein dimerization activity|GO:1901363,heterocyclic compound binding		http://www.uniprot.org/uniprot/Q75HY4	FALSE
Q6ZKM2	1.56185	0.643257	Q6ZKM2	OJ1118_A06.12					http://www.uniprot.org/uniprot/Q6ZKM2	FALSE
Q10QK8	1.5004	0.585348	Q10QK8	OS03G0192700	GO:0046173,polyol biosynthetic process|GO:0019751,polyol metabolic process|GO:0044249,cellular biosynthetic process|GO:0044281,small molecule metabolic process|GO:0044283,small molecule biosynthetic process|GO:0044699,single-organism process|GO:1901576,organic substance biosynthetic process|GO:0044710,single-organism metabolic process|GO:0044711,single-organism biosynthetic process|GO:0044262,cel…		GO:0003824,catalytic activity|GO:0004512,inositol-3-phosphate synthase activity|GO:0016872,intramolecular lyase activity|GO:0016853,isomerase activity	osa00562,Inositol phosphate metabolism|osa01100,Metabolic pathways	http://www.uniprot.org/uniprot/Q10QK8	FALSE
Q0IMX0	1.73419	0.794261	Q0IMX0	Os12g0533700	GO:0044238,primary metabolic process|GO:0006432,phenylalanyl-tRNA aminoacylation|GO:0019752,carboxylic acid metabolic process|GO:0090304,nucleic acid metabolic process|GO:0044249,cellular biosynthetic process|GO:0034641,cellular nitrogen compound metabolic process|GO:0006807,nitrogen compound metabolic process|GO:0044281,small molecule metabolic process|GO:0034645,cellular macromolecule biosynthe…	GO:0005737,cytoplasm|GO:0043231,intracellular membrane-bounded organelle|GO:0044464,cell part|GO:0043229,intracellular organelle|GO:0005739,mitochondrion|GO:0005622,intracellular|GO:0044444,cytoplasmic part|GO:0005623,cell|GO:0044424,intracellular part|GO:0043227,membrane-bounded organelle|GO:0043226,organelle	GO:0035639,purine ribonucleoside triphosphate binding|GO:0005488,binding|GO:0003676,nucleic acid binding|GO:0043167,ion binding|GO:1901363,heterocyclic compound binding|GO:1901265,nucleoside phosphate binding|GO:0001882,nucleoside binding|GO:0043168,anion binding|GO:0043169,cation binding|GO:0004812,aminoacyl-tRNA ligase activity|GO:0000287,magnesium ion binding|GO:0000166,nucleotide binding|GO:0…	osa00970,Aminoacyl-tRNA biosynthesis	http://www.uniprot.org/uniprot/Q0IMX0	FALSE
Q2QZU5	0.499332	-1.00193	Q2QZU5	Os11g0671000					http://www.uniprot.org/uniprot/Q2QZU5	FALSE
Q0DSJ5	1.69284	0.759449	Q0DSJ5	Os03g0305000	GO:0008152,metabolic process		GO:0003824,catalytic activity		http://www.uniprot.org/uniprot/Q0DSJ5	FALSE
Q69VS3	0.663689	-0.59142	Q69VS3	OJ1197_D06.121-2	GO:0009628,response to abiotic stimulus|GO:0061458,reproductive system development|GO:0009314,response to radiation|GO:0009606,tropism|GO:0009648,photoperiodism|GO:0090304,nucleic acid metabolic process|GO:0034641,cellular nitrogen compound metabolic process|GO:0006807,nitrogen compound metabolic process|GO:0009416,response to light stimulus|GO:0007275,multicellular organismal development|GO:0044…	GO:0005737,cytoplasm|GO:0005829,cytosol|GO:0044464,cell part|GO:0005623,cell|GO:0005622,intracellular|GO:0044444,cytoplasmic part|GO:0044424,intracellular part			http://www.uniprot.org/uniprot/Q69VS3	FALSE
Q5ZD71	1.80087	0.848691	Q5ZD71	P0030H07.25	GO:0044238,primary metabolic process|GO:0019752,carboxylic acid metabolic process|GO:0090304,nucleic acid metabolic process|GO:0044249,cellular biosynthetic process|GO:0034641,cellular nitrogen compound metabolic process|GO:0006807,nitrogen compound metabolic process|GO:0044281,small molecule metabolic process|GO:0034645,cellular macromolecule biosynthetic process|GO:0034660,ncRNA metabolic proce…	GO:0005737,cytoplasm|GO:0044464,cell part|GO:0005623,cell|GO:0005622,intracellular|GO:0044424,intracellular part	GO:0035639,purine ribonucleoside triphosphate binding|GO:0005488,binding|GO:0003676,nucleic acid binding|GO:0043167,ion binding|GO:1901363,heterocyclic compound binding|GO:1901265,nucleoside phosphate binding|GO:0001882,nucleoside binding|GO:0043168,anion binding|GO:0004812,aminoacyl-tRNA ligase activity|GO:0000166,nucleotide binding|GO:0001883,purine nucleoside binding|GO:0032549,ribonucleoside …		http://www.uniprot.org/uniprot/Q5ZD71	FALSE
Q8H567	0.432692	-1.20859	Q8H567	OJ1656_E11.137	GO:0044238,primary metabolic process|GO:0033036,macromolecule localization|GO:0006869,lipid transport|GO:0019538,protein metabolic process|GO:0006810,transport|GO:0043170,macromolecule metabolic process|GO:0071704,organic substance metabolic process|GO:0044765,single-organism transport|GO:1902578,single-organism localization|GO:0008152,metabolic process|GO:0071702,organic substance transport|GO:0…		GO:0016787,hydrolase activity|GO:0008289,lipid binding|GO:0003824,catalytic activity|GO:0005488,binding|GO:0008233,peptidase activity		http://www.uniprot.org/uniprot/Q8H567	FALSE
Q5Z8M4	2.26851	1.18174	Q5Z8M4	P0541C02.38-1					http://www.uniprot.org/uniprot/Q5Z8M4	FALSE
Q9AWV5	0.366741	-1.44717	Q9AWV5	P0044F08.5	GO:0009892,negative regulation of metabolic process|GO:0080090,regulation of primary metabolic process|GO:0019222,regulation of metabolic process|GO:0031324,negative regulation of cellular metabolic process|GO:0031323,regulation of cellular metabolic process|GO:0043086,negative regulation of catalytic activity|GO:0044267,cellular protein metabolic process|GO:0051248,negative regulation of protein…	GO:0005576,extracellular region	GO:0004866,endopeptidase inhibitor activity|GO:0061135,endopeptidase regulator activity|GO:0061134,peptidase regulator activity|GO:0030414,peptidase inhibitor activity|GO:0004867,serine-type endopeptidase inhibitor activity|GO:0004857,enzyme inhibitor activity|GO:0098772,molecular function regulator|GO:0030234,enzyme regulator activity		http://www.uniprot.org/uniprot/Q9AWV5	FALSE
Q7FAT6	1.70593	0.770561	Q7FAT6	OSJNBa0010H02.6	GO:0006479,protein methylation|GO:0009218,pyrimidine ribonucleotide metabolic process|GO:2000241,regulation of reproductive process|GO:0048580,regulation of post-embryonic development|GO:0009165,nucleotide biosynthetic process|GO:0044281,small molecule metabolic process|GO:1901362,organic cyclic compound biosynthetic process|GO:0071840,cellular component organization or biogenesis|GO:0044710,sing…	GO:0005737,cytoplasm|GO:0005829,cytosol|GO:0044464,cell part|GO:0005623,cell|GO:0005622,intracellular|GO:0044444,cytoplasmic part|GO:0044424,intracellular part	GO:0035639,purine ribonucleoside triphosphate binding|GO:0005488,binding|GO:0043167,ion binding|GO:1901363,heterocyclic compound binding|GO:1901265,nucleoside phosphate binding|GO:0001882,nucleoside binding|GO:0043168,anion binding|GO:0051082,unfolded protein binding|GO:0000166,nucleotide binding|GO:0001883,purine nucleoside binding|GO:0032549,ribonucleoside binding|GO:0017076,purine nucleotide b…		http://www.uniprot.org/uniprot/Q7FAT6	FALSE
Q5VPQ6	0.65795	-0.60395	Q5VPQ6	OSJNBa0062J13.43	GO:0044238,primary metabolic process|GO:0019538,protein metabolic process|GO:0043170,macromolecule metabolic process|GO:0071704,organic substance metabolic process|GO:0008152,metabolic process|GO:0006508,proteolysis		GO:0016787,hydrolase activity|GO:0004175,endopeptidase activity|GO:0097159,organic cyclic compound binding|GO:0070001,aspartic-type peptidase activity|GO:0003824,catalytic activity|GO:0070011,peptidase activity, acting on L-amino acid peptides|GO:0004190,aspartic-type endopeptidase activity|GO:0005488,binding|GO:0003676,nucleic acid binding|GO:0003677,DNA binding|GO:0008233,peptidase activity|GO:…		http://www.uniprot.org/uniprot/Q5VPQ6	FALSE
Q109G2	0.627638	-0.671994	Q109G2	Os10g0503700	GO:0015931,nucleobase-containing compound transport|GO:0044238,primary metabolic process|GO:0080090,regulation of primary metabolic process|GO:0019222,regulation of metabolic process|GO:2000112,regulation of cellular macromolecule biosynthetic process|GO:0031323,regulation of cellular metabolic process|GO:0090304,nucleic acid metabolic process|GO:0044249,cellular biosynthetic process|GO:0034641,c…	GO:0005737,cytoplasm|GO:0035770,ribonucleoprotein granule|GO:0043232,intracellular non-membrane-bounded organelle|GO:0044464,cell part|GO:0000932,cytoplasmic mRNA processing body|GO:0044444,cytoplasmic part|GO:0005623,cell|GO:0030529,ribonucleoprotein complex|GO:0043229,intracellular organelle|GO:0043228,non-membrane-bounded organelle|GO:0036464,cytoplasmic ribonucleoprotein granule|GO:0044424,in…	GO:0035639,purine ribonucleoside triphosphate binding|GO:0005488,binding|GO:0003676,nucleic acid binding|GO:0043167,ion binding|GO:1901363,heterocyclic compound binding|GO:0001883,purine nucleoside binding|GO:0001882,nucleoside binding|GO:0043168,anion binding|GO:0000166,nucleotide binding|GO:1901265,nucleoside phosphate binding|GO:0032549,ribonucleoside binding|GO:0017076,purine nucleotide bindi…	osa03018,RNA degradation	http://www.uniprot.org/uniprot/Q109G2	FALSE
Q0ISI6	0.597992	-0.741803	Q0ISI6	Os11g0514500	GO:0042221,response to chemical|GO:0007166,cell surface receptor signaling pathway|GO:0016310,phosphorylation|GO:0023052,signaling|GO:0007165,signal transduction|GO:0070887,cellular response to chemical stimulus|GO:0007167,enzyme linked receptor protein signaling pathway|GO:0046777,protein autophosphorylation|GO:0044699,single-organism process|GO:0009755,hormone-mediated signaling pathway|GO:0044…	GO:0016020,membrane|GO:0044464,cell part|GO:0005623,cell|GO:0055044,symplast|GO:0071944,cell periphery|GO:0009506,plasmodesma|GO:0005911,cell-cell junction|GO:0005886,plasma membrane|GO:0030054,cell junction	GO:0031625,ubiquitin protein ligase binding|GO:0038023,signaling receptor activity|GO:0005515,protein binding|GO:0004674,protein serine/threonine kinase activity|GO:0016773,phosphotransferase activity, alcohol group as acceptor|GO:0016772,transferase activity, transferring phosphorus-containing groups|GO:0003824,catalytic activity|GO:0016301,kinase activity|GO:0016740,transferase activity|GO:0019…		http://www.uniprot.org/uniprot/Q0ISI6	FALSE
Q6ZGV9	0.685488	-0.544797	Q6ZGV9	OJ2056_H01.13		GO:0044425,membrane part|GO:0016021,integral component of membrane|GO:0016020,membrane|GO:0031224,intrinsic component of membrane			http://www.uniprot.org/uniprot/Q6ZGV9	FALSE
Q8H430	0.588864	-0.763994	Q8H430	P0407H12.144	GO:0010035,response to inorganic substance|GO:0009314,response to radiation|GO:0000302,response to reactive oxygen species|GO:0009416,response to light stimulus|GO:0044699,single-organism process|GO:0009719,response to endogenous stimulus|GO:0051234,establishment of localization|GO:0050896,response to stimulus|GO:0051179,localization|GO:0051641,cellular localization|GO:0010033,response to organic…	GO:0005770,late endosome|GO:0043229,intracellular organelle|GO:0043227,membrane-bounded organelle|GO:0043226,organelle|GO:0010008,endosome membrane|GO:0005737,cytoplasm|GO:0031090,organelle membrane|GO:0098805,whole membrane|GO:0016020,membrane|GO:0098588,bounding membrane of organelle|GO:0012505,endomembrane system|GO:0036452,ESCRT complex|GO:0043234,protein complex|GO:0032991,macromolecular com…		osa04144,Endocytosis	http://www.uniprot.org/uniprot/Q8H430	FALSE
Q0D6I9	0.642514	-0.638201	Q0D6I9	Os07g0475000					http://www.uniprot.org/uniprot/Q0D6I9	FALSE
Q84ZD2	4.70883	2.23537	Q84ZD2	P0534A03.109		GO:0005737,cytoplasm|GO:0009536,plastid|GO:0043231,intracellular membrane-bounded organelle|GO:0044464,cell part|GO:0044444,cytoplasmic part|GO:0005623,cell|GO:0005622,intracellular|GO:0043229,intracellular organelle|GO:0044424,intracellular part|GO:0043227,membrane-bounded organelle|GO:0043226,organelle|GO:0009507,chloroplast			http://www.uniprot.org/uniprot/Q84ZD2	FALSE
Q5VNM3	1.54103	0.623895	Q5VNM3	Os01g0639100	GO:0090304,nucleic acid metabolic process|GO:0034641,cellular nitrogen compound metabolic process|GO:0006807,nitrogen compound metabolic process|GO:0034660,ncRNA metabolic process|GO:1901360,organic cyclic compound metabolic process|GO:0006139,nucleobase-containing compound metabolic process|GO:0044260,cellular macromolecule metabolic process|GO:0071840,cellular component organization or biogenes…	GO:0043231,intracellular membrane-bounded organelle|GO:0031981,nuclear lumen|GO:0043233,organelle lumen|GO:0005634,nucleus|GO:0005730,nucleolus|GO:0044464,cell part|GO:0043232,intracellular non-membrane-bounded organelle|GO:0031974,membrane-enclosed lumen|GO:0005622,intracellular|GO:0044446,intracellular organelle part|GO:0070013,intracellular organelle lumen|GO:0043229,intracellular organelle|GO…	GO:0035639,purine ribonucleoside triphosphate binding|GO:0005488,binding|GO:0003676,nucleic acid binding|GO:0043167,ion binding|GO:1901363,heterocyclic compound binding|GO:0001883,purine nucleoside binding|GO:0001882,nucleoside binding|GO:0043168,anion binding|GO:0000166,nucleotide binding|GO:1901265,nucleoside phosphate binding|GO:0032549,ribonucleoside binding|GO:0017076,purine nucleotide bindi…	osa03013,RNA transport|osa03040,Spliceosome|osa03015,mRNA surveillance pathway	http://www.uniprot.org/uniprot/Q5VNM3	FALSE
Q0DHN6	1.92931	0.948083	Q0DHN6	OS05G0455500	GO:0016310,phosphorylation|GO:0044283,small molecule biosynthetic process|GO:0019752,carboxylic acid metabolic process|GO:0044249,cellular biosynthetic process|GO:0006807,nitrogen compound metabolic process|GO:0044281,small molecule metabolic process|GO:0009064,glutamine family amino acid metabolic process|GO:1901362,organic cyclic compound biosynthetic process|GO:0044699,single-organism process|…	GO:0005737,cytoplasm|GO:0044464,cell part|GO:0005623,cell|GO:0005622,intracellular|GO:0044424,intracellular part	GO:0019202,amino acid kinase activity|GO:0004349,glutamate 5-kinase activity|GO:0016772,transferase activity, transferring phosphorus-containing groups|GO:0016301,kinase activity|GO:0016620,oxidoreductase activity, acting on the aldehyde or oxo group of donors, NAD or NADP as acceptor|GO:0004350,glutamate-5-semialdehyde dehydrogenase activity|GO:0016774,phosphotransferase activity, carboxyl group…	osa01100,Metabolic pathways|osa01110,Biosynthesis of secondary metabolites|osa01230,Biosynthesis of amino acids|osa00330,Arginine and proline metabolism	http://www.uniprot.org/uniprot/Q0DHN6	FALSE
Q9AUV8	2.31865	1.21329	Q9AUV8	OSJNBa0040E01.3	GO:0044238,primary metabolic process|GO:0005975,carbohydrate metabolic process|GO:0008152,metabolic process|GO:0071704,organic substance metabolic process		GO:0043168,anion binding|GO:0097159,organic cyclic compound binding|GO:0004645,phosphorylase activity|GO:0043167,ion binding|GO:0003824,catalytic activity|GO:0016740,transferase activity|GO:0048037,cofactor binding|GO:0030170,pyridoxal phosphate binding|GO:0016757,transferase activity, transferring glycosyl groups|GO:0016758,transferase activity, transferring hexosyl groups|GO:0008184,glycogen ph…		http://www.uniprot.org/uniprot/Q9AUV8	FALSE
Q75LC5	0.577453	-0.792225	Q75LC5	OSJNBa0032G11.18	GO:0033036,macromolecule localization|GO:0044699,single-organism process|GO:0051205,protein insertion into membrane|GO:0051234,establishment of localization|GO:0070727,cellular macromolecule localization|GO:0090150,establishment of protein localization to membrane|GO:0071840,cellular component organization or biogenesis|GO:0009987,cellular process|GO:0016043,cellular component organization|GO:004…	GO:0044425,membrane part|GO:0016021,integral component of membrane|GO:0016020,membrane|GO:0031224,intrinsic component of membrane			http://www.uniprot.org/uniprot/Q75LC5	FALSE
O49827	0.461716	-1.11492	O49827	P0679C12.21	GO:0044238,primary metabolic process|GO:0005975,carbohydrate metabolic process|GO:0008152,metabolic process|GO:0071704,organic substance metabolic process	GO:0005576,extracellular region	GO:0016787,hydrolase activity|GO:0008843,endochitinase activity|GO:0016798,hydrolase activity, acting on glycosyl bonds|GO:0003824,catalytic activity|GO:0004553,hydrolase activity, hydrolyzing O-glycosyl compounds|GO:0004568,chitinase activity	osa00520,Amino sugar and nucleotide sugar metabolism|osa01100,Metabolic pathways	http://www.uniprot.org/uniprot/O49827	FALSE
Q8S5W3	1.44675	0.532814	Q8S5W3	OJ1015F07.4					http://www.uniprot.org/uniprot/Q8S5W3	FALSE
Q8LNT9	1.87185	0.904465	Q8LNT9	OSJNBa0041P03.3			GO:0097159,organic cyclic compound binding|GO:0005488,binding|GO:0003676,nucleic acid binding|GO:1901363,heterocyclic compound binding|GO:0003723,RNA binding		http://www.uniprot.org/uniprot/Q8LNT9	FALSE
Q10KF0	0.660525	-0.598314	Q10KF0	PAB1	GO:0044248,cellular catabolic process|GO:0043632,modification-dependent macromolecule catabolic process|GO:0044267,cellular protein metabolic process|GO:1901575,organic substance catabolic process|GO:0044265,cellular macromolecule catabolic process|GO:0044260,cellular macromolecule metabolic process|GO:0071704,organic substance metabolic process|GO:0006508,proteolysis|GO:0044238,primary metabolic…	GO:0043234,protein complex|GO:0005737,cytoplasm|GO:0032991,macromolecular complex|GO:0043231,intracellular membrane-bounded organelle|GO:0019773,proteasome core complex, alpha-subunit complex|GO:0005634,nucleus|GO:0044464,cell part|GO:0005623,cell|GO:0005622,intracellular|GO:0043229,intracellular organelle|GO:0044424,intracellular part|GO:0000502,proteasome complex|GO:0043227,membrane-bounded org…	GO:0016787,hydrolase activity|GO:0004175,endopeptidase activity|GO:0004298,threonine-type endopeptidase activity|GO:0003824,catalytic activity|GO:0070003,threonine-type peptidase activity|GO:0070011,peptidase activity, acting on L-amino acid peptides|GO:0008233,peptidase activity	osa03050,Proteasome	http://www.uniprot.org/uniprot/Q10KF0	FALSE
Q5VPF1	1.61269	0.689467	Q5VPF1	OSJNBa0041F13.35	GO:0051603,proteolysis involved in cellular protein catabolic process|GO:1901575,organic substance catabolic process|GO:0044265,cellular macromolecule catabolic process|GO:0044260,cellular macromolecule metabolic process|GO:0044267,cellular protein metabolic process|GO:0019538,protein metabolic process|GO:0009056,catabolic process|GO:0009987,cellular process|GO:0044237,cellular metabolic process|…	GO:0043234,protein complex|GO:0005737,cytoplasm|GO:0032991,macromolecular complex|GO:0005839,proteasome core complex|GO:0005634,nucleus|GO:0044464,cell part|GO:0005623,cell|GO:0005622,intracellular|GO:0043229,intracellular organelle|GO:0044424,intracellular part|GO:0000502,proteasome complex|GO:0043227,membrane-bounded organelle|GO:0043226,organelle|GO:0043231,intracellular membrane-bounded organ…	GO:0016787,hydrolase activity|GO:0004175,endopeptidase activity|GO:0004298,threonine-type endopeptidase activity|GO:0003824,catalytic activity|GO:0070003,threonine-type peptidase activity|GO:0070011,peptidase activity, acting on L-amino acid peptides|GO:0008233,peptidase activity	osa03050,Proteasome	http://www.uniprot.org/uniprot/Q5VPF1	FALSE
Q9LWS2	1.58727	0.666549	Q9LWS2	P0541H01.38	GO:0044249,cellular biosynthetic process|GO:0034641,cellular nitrogen compound metabolic process|GO:0006807,nitrogen compound metabolic process|GO:0034645,cellular macromolecule biosynthetic process|GO:1901576,organic substance biosynthetic process|GO:0044267,cellular protein metabolic process|GO:0044260,cellular macromolecule metabolic process|GO:0043043,peptide biosynthetic process|GO:0071704,o…	GO:0005737,cytoplasm|GO:0032991,macromolecular complex|GO:0005840,ribosome|GO:0043232,intracellular non-membrane-bounded organelle|GO:0044464,cell part|GO:0044444,cytoplasmic part|GO:0005623,cell|GO:0030529,ribonucleoprotein complex|GO:0043229,intracellular organelle|GO:0043228,non-membrane-bounded organelle|GO:0044424,intracellular part|GO:0005622,intracellular|GO:0043226,organelle	GO:0003735,structural constituent of ribosome|GO:0005198,structural molecule activity	osa03010,Ribosome	http://www.uniprot.org/uniprot/Q9LWS2	FALSE
Q0D3U5	0.479123	-1.06153	Q0D3U5	Os07g0665200	GO:0000305,response to oxygen radical|GO:0000303,response to superoxide|GO:0000302,response to reactive oxygen species|GO:0006801,superoxide metabolic process|GO:0070887,cellular response to chemical stimulus|GO:0044699,single-organism process|GO:0044710,single-organism metabolic process|GO:0071451,cellular response to superoxide|GO:0071450,cellular response to oxygen radical|GO:0009987,cellular …		GO:0016721,oxidoreductase activity, acting on superoxide radicals as acceptor|GO:0043169,cation binding|GO:0016209,antioxidant activity|GO:0043167,ion binding|GO:0003824,catalytic activity|GO:0005488,binding|GO:0004784,superoxide dismutase activity|GO:0046872,metal ion binding|GO:0016491,oxidoreductase activity	osa04146,Peroxisome	http://www.uniprot.org/uniprot/Q0D3U5	FALSE
Q6L4S0	2.21195	1.14532	Q6L4S0	P0663C08.8		GO:0043231,intracellular membrane-bounded organelle|GO:0005634,nucleus|GO:0044464,cell part|GO:0005623,cell|GO:0005622,intracellular|GO:0043229,intracellular organelle|GO:0044424,intracellular part|GO:0043227,membrane-bounded organelle|GO:0043226,organelle	GO:0097159,organic cyclic compound binding|GO:1901363,heterocyclic compound binding|GO:0003676,nucleic acid binding|GO:0005488,binding	osa03420,Nucleotide excision repair|osa04120,Ubiquitin mediated proteolysis	http://www.uniprot.org/uniprot/Q6L4S0	FALSE
Q2QVA7	3.88359	1.95739	Q2QVA7	LOC_Os12g13460		GO:0005737,cytoplasm|GO:0009536,plastid|GO:0043231,intracellular membrane-bounded organelle|GO:0009532,plastid stroma|GO:0009570,chloroplast stroma|GO:0044464,cell part|GO:0044444,cytoplasmic part|GO:0005623,cell|GO:0005622,intracellular|GO:0044446,intracellular organelle part|GO:0043229,intracellular organelle|GO:0044435,plastid part|GO:0044434,chloroplast part|GO:0044424,intracellular part|GO:0…			http://www.uniprot.org/uniprot/Q2QVA7	FALSE
Q6ESI7	2.00223	1.00161	Q6ESI7	TPP2	GO:0009629,response to gravity|GO:0044238,primary metabolic process|GO:0009606,tropism|GO:0009605,response to external stimulus|GO:0009628,response to abiotic stimulus|GO:0019538,protein metabolic process|GO:0009630,gravitropism|GO:0043170,macromolecule metabolic process|GO:0071704,organic substance metabolic process|GO:0008152,metabolic process|GO:0006508,proteolysis|GO:0050896,response to stimu…	GO:0022626,cytosolic ribosome|GO:0043229,intracellular organelle|GO:0043228,non-membrane-bounded organelle|GO:0030529,ribonucleoprotein complex|GO:0043227,membrane-bounded organelle|GO:0043226,organelle|GO:0005737,cytoplasm|GO:0009536,plastid|GO:0031090,organelle membrane|GO:0005773,vacuole|GO:0098805,whole membrane|GO:0016020,membrane|GO:0005774,vacuolar membrane|GO:0044437,vacuolar part|GO:0009…	GO:0004252,serine-type endopeptidase activity|GO:0004175,endopeptidase activity|GO:0004177,aminopeptidase activity|GO:0008240,tripeptidyl-peptidase activity|GO:0016787,hydrolase activity|GO:0017171,serine hydrolase activity|GO:0003824,catalytic activity|GO:0008238,exopeptidase activity|GO:0070011,peptidase activity, acting on L-amino acid peptides|GO:0008233,peptidase activity|GO:0008236,serine-t…		http://www.uniprot.org/uniprot/Q6ESI7	FALSE
Q5JJJ5	1.83356	0.874648	Q5JJJ5	B1793G04.8-1	GO:0008152,metabolic process		GO:0035639,purine ribonucleoside triphosphate binding|GO:0005488,binding|GO:0043167,ion binding|GO:1901363,heterocyclic compound binding|GO:1901265,nucleoside phosphate binding|GO:0001882,nucleoside binding|GO:0043168,anion binding|GO:0016462,pyrophosphatase activity|GO:0000166,nucleotide binding|GO:0032561,guanyl ribonucleotide binding|GO:0001883,purine nucleoside binding|GO:0032549,ribonucleosi…		http://www.uniprot.org/uniprot/Q5JJJ5	FALSE
Q10DW3	1.76706	0.821352	Q10DW3	Os03g0717600	GO:0006479,protein methylation|GO:0051169,nuclear transport|GO:0044238,primary metabolic process|GO:0080090,regulation of primary metabolic process|GO:0019222,regulation of metabolic process|GO:2000241,regulation of reproductive process|GO:0048468,cell development|GO:0048580,regulation of post-embryonic development|GO:0007292,female gamete generation|GO:0051168,nuclear export|GO:0007165,signal tr…	GO:0005737,cytoplasm|GO:0043231,intracellular membrane-bounded organelle|GO:0005829,cytosol|GO:0044464,cell part|GO:0044444,cytoplasmic part|GO:0005623,cell|GO:0043226,organelle|GO:0043229,intracellular organelle|GO:0044424,intracellular part|GO:0005622,intracellular|GO:0043227,membrane-bounded organelle|GO:0005634,nucleus	GO:0043169,cation binding|GO:0046914,transition metal ion binding|GO:0097159,organic cyclic compound binding|GO:0043167,ion binding|GO:0008270,zinc ion binding|GO:0003676,nucleic acid binding|GO:0046872,metal ion binding|GO:1901363,heterocyclic compound binding|GO:0005488,binding	osa03040,Spliceosome	http://www.uniprot.org/uniprot/Q10DW3	FALSE
Q8S059	9.57532	3.25932	Q8S059	SSI2	GO:0006633,fatty acid biosynthetic process|GO:0006631,fatty acid metabolic process|GO:0006950,response to stress|GO:0019752,carboxylic acid metabolic process|GO:0044249,cellular biosynthetic process|GO:0044281,small molecule metabolic process|GO:0044283,small molecule biosynthetic process|GO:0072330,monocarboxylic acid biosynthetic process|GO:0044699,single-organism process|GO:1901576,organic sub…	GO:0005737,cytoplasm|GO:0009536,plastid|GO:0043231,intracellular membrane-bounded organelle|GO:0044464,cell part|GO:0044444,cytoplasmic part|GO:0005623,cell|GO:0005622,intracellular|GO:0043229,intracellular organelle|GO:0044424,intracellular part|GO:0043227,membrane-bounded organelle|GO:0043226,organelle|GO:0009507,chloroplast	GO:0043169,cation binding|GO:0016717,oxidoreductase activity, acting on paired donors, with oxidation of a pair of donors resulting in the reduction of molecular oxygen to two molecules of water|GO:0016705,oxidoreductase activity, acting on paired donors, with incorporation or reduction of molecular oxygen|GO:0043167,ion binding|GO:0003824,catalytic activity|GO:0005488,binding|GO:0046872,metal io…	osa01040,Biosynthesis of unsaturated fatty acids|osa01212,Fatty acid metabolism|osa00061,Fatty acid biosynthesis	http://www.uniprot.org/uniprot/Q8S059	FALSE
Q7XTT6	2.4775	1.30889	Q7XTT6	OSJNBa0058K23.17	GO:0006810,transport|GO:0009987,cellular process|GO:0051179,localization|GO:0044765,single-organism transport|GO:0044763,single-organism cellular process|GO:1902578,single-organism localization|GO:0008152,metabolic process|GO:0051234,establishment of localization|GO:0055085,transmembrane transport|GO:0044699,single-organism process	GO:0044425,membrane part|GO:0016021,integral component of membrane|GO:0016020,membrane|GO:0031224,intrinsic component of membrane	GO:0035639,purine ribonucleoside triphosphate binding|GO:0005488,binding|GO:0016887,ATPase activity|GO:0043167,ion binding|GO:1901363,heterocyclic compound binding|GO:0001883,purine nucleoside binding|GO:0001882,nucleoside binding|GO:0043168,anion binding|GO:0042626,ATPase activity, coupled to transmembrane movement of substances|GO:0016820,hydrolase activity, acting on acid anhydrides, catalyzin…		http://www.uniprot.org/uniprot/Q7XTT6	FALSE
Q0JJY1	2.51297	1.3294	Q0JJY1	Os01g0709400	GO:0008152,metabolic process		GO:0016787,hydrolase activity|GO:0003824,catalytic activity	osa01110,Biosynthesis of secondary metabolites|osa01100,Metabolic pathways|osa00760,Nicotinate and nicotinamide metabolism|osa00230,Purine metabolism|osa00240,Pyrimidine metabolism	http://www.uniprot.org/uniprot/Q0JJY1	FALSE
Q8LR50	1.40825	0.493904	Q8LR50	LOGL1	GO:0042445,hormone metabolic process|GO:0042446,hormone biosynthetic process|GO:1901564,organonitrogen compound metabolic process|GO:0009308,amine metabolic process|GO:0071704,organic substance metabolic process|GO:0009987,cellular process|GO:0006725,cellular aromatic compound metabolic process|GO:0044237,cellular metabolic process|GO:0010817,regulation of hormone levels|GO:0044249,cellular biosy…		GO:0016787,hydrolase activity|GO:0016799,hydrolase activity, hydrolyzing N-glycosyl compounds|GO:0016798,hydrolase activity, acting on glycosyl bonds|GO:0003824,catalytic activity		http://www.uniprot.org/uniprot/Q8LR50	FALSE
Q9FP98	0.565686	-0.821927	Q9FP98	P0006C01.23	GO:0008104,protein localization|GO:0051649,establishment of localization in cell|GO:0030150,protein import into mitochondrial matrix|GO:0051641,cellular localization|GO:0044699,single-organism process|GO:0071806,protein transmembrane transport|GO:0070727,cellular macromolecule localization|GO:0071840,cellular component organization or biogenesis|GO:0016043,cellular component organization|GO:00511…	GO:0098799,outer mitochondrial membrane protein complex|GO:0031975,envelope|GO:0043229,intracellular organelle|GO:0043227,membrane-bounded organelle|GO:0043226,organelle|GO:0005737,cytoplasm|GO:0005742,mitochondrial outer membrane translocase complex|GO:0031090,organelle membrane|GO:0098805,whole membrane|GO:0016020,membrane|GO:0044444,cytoplasmic part|GO:0005739,mitochondrion|GO:0044455,mitochon…			http://www.uniprot.org/uniprot/Q9FP98	FALSE
Q6I5L0	0.606752	-0.720821	Q6I5L0	OSJNBb0088F07.9	GO:0006633,fatty acid biosynthetic process|GO:0006631,fatty acid metabolic process|GO:0019752,carboxylic acid metabolic process|GO:0044249,cellular biosynthetic process|GO:0044281,small molecule metabolic process|GO:0044283,small molecule biosynthetic process|GO:0072330,monocarboxylic acid biosynthetic process|GO:0044699,single-organism process|GO:1901576,organic substance biosynthetic process|GO…	GO:0005737,cytoplasm|GO:0044464,cell part|GO:0005623,cell|GO:0005622,intracellular|GO:0044424,intracellular part	GO:0016835,carbon-oxygen lyase activity|GO:0016836,hydro-lyase activity|GO:0016829,lyase activity|GO:0003824,catalytic activity	osa01212,Fatty acid metabolism|osa00780,Biotin metabolism|osa00061,Fatty acid biosynthesis|osa01100,Metabolic pathways	http://www.uniprot.org/uniprot/Q6I5L0	FALSE
Q5VMI0	1.51516	0.599475	Q5VMI0	B1197G05.8	GO:0008152,metabolic process		GO:0016758,transferase activity, transferring hexosyl groups|GO:0016740,transferase activity|GO:0016757,transferase activity, transferring glycosyl groups|GO:0003824,catalytic activity		http://www.uniprot.org/uniprot/Q5VMI0	FALSE
Q9LGB2	0.419874	-1.25197	Q9LGB2	P0504H10.32	GO:0009892,negative regulation of metabolic process|GO:0080090,regulation of primary metabolic process|GO:0019222,regulation of metabolic process|GO:0031324,negative regulation of cellular metabolic process|GO:0031323,regulation of cellular metabolic process|GO:0043086,negative regulation of catalytic activity|GO:0044267,cellular protein metabolic process|GO:0051248,negative regulation of protein…	GO:0005576,extracellular region	GO:0016787,hydrolase activity|GO:0004866,endopeptidase inhibitor activity|GO:0008233,peptidase activity|GO:0061135,endopeptidase regulator activity|GO:0061134,peptidase regulator activity|GO:0003824,catalytic activity|GO:0030414,peptidase inhibitor activity|GO:0004867,serine-type endopeptidase inhibitor activity|GO:0004857,enzyme inhibitor activity|GO:0098772,molecular function regulator|GO:00302…		http://www.uniprot.org/uniprot/Q9LGB2	FALSE
Q9AUV2	1.64025	0.713919	Q9AUV2	OSJNBa0040E01.5	GO:0008152,metabolic process		GO:0016758,transferase activity, transferring hexosyl groups|GO:0016740,transferase activity|GO:0016757,transferase activity, transferring glycosyl groups|GO:0003824,catalytic activity		http://www.uniprot.org/uniprot/Q9AUV2	FALSE
Q8RZX3	0.697992	-0.518719	Q8RZX3	P0413C03.2					http://www.uniprot.org/uniprot/Q8RZX3	FALSE
Q6ZHS1	1.66121	0.732235	Q6ZHS1	OJ1145_F01.11	GO:0052695,cellular glucuronidation|GO:0052696,flavonoid glucuronidation|GO:0019752,carboxylic acid metabolic process|GO:0044723,single-organism carbohydrate metabolic process|GO:0044281,small molecule metabolic process|GO:0044699,single-organism process|GO:1901576,organic substance biosynthetic process|GO:0044710,single-organism metabolic process|GO:0071704,organic substance metabolic process|GO…	GO:0043231,intracellular membrane-bounded organelle|GO:0044464,cell part|GO:0005623,cell|GO:0005622,intracellular|GO:0043229,intracellular organelle|GO:0044424,intracellular part|GO:0043227,membrane-bounded organelle|GO:0043226,organelle	GO:0016757,transferase activity, transferring glycosyl groups|GO:0003824,catalytic activity|GO:0035251,UDP-glucosyltransferase activity|GO:0046527,glucosyltransferase activity|GO:0080043,quercetin 3-O-glucosyltransferase activity|GO:0016740,transferase activity|GO:0080044,quercetin 7-O-glucosyltransferase activity|GO:0016758,transferase activity, transferring hexosyl groups|GO:0008194,UDP-glycosy…		http://www.uniprot.org/uniprot/Q6ZHS1	FALSE
Q60DW4	2.07101	1.05033	Q60DW4	Os05g0419000	GO:0019222,regulation of metabolic process|GO:0044281,small molecule metabolic process|GO:0044283,small molecule biosynthetic process|GO:0015979,photosynthesis|GO:0071840,cellular component organization or biogenesis|GO:0044710,single-organism metabolic process|GO:0044711,single-organism biosynthetic process|GO:0044550,secondary metabolite biosynthetic process|GO:0044093,positive regulation of mo…	GO:0031976,plastid thylakoid|GO:0031975,envelope|GO:0043229,intracellular organelle|GO:0043227,membrane-bounded organelle|GO:0043226,organelle|GO:0005737,cytoplasm|GO:0009534,chloroplast thylakoid|GO:0031984,organelle subcompartment|GO:0044435,plastid part|GO:0044434,chloroplast part|GO:0009579,thylakoid|GO:0009941,chloroplast envelope|GO:0031967,organelle envelope|GO:0009536,plastid|GO:0009507,c…			http://www.uniprot.org/uniprot/Q60DW4	FALSE
Q0DKL2	1.64571	0.718707	Q0DKL2	Os05g0156500	GO:0052556,positive regulation by symbiont of host immune response|GO:0052555,positive regulation by organism of immune response of other organism involved in symbiotic interaction|GO:0052553,modulation by symbiont of host immune response|GO:0052552,modulation by organism of immune response of other organism involved in symbiotic interaction|GO:0048584,positive regulation of response to stimulus|…	GO:0005783,endoplasmic reticulum|GO:0005788,endoplasmic reticulum lumen|GO:0031974,membrane-enclosed lumen|GO:0043229,intracellular organelle|GO:0071944,cell periphery|GO:0043227,membrane-bounded organelle|GO:0043226,organelle|GO:0005737,cytoplasm|GO:0016020,membrane|GO:0044432,endoplasmic reticulum part|GO:0012505,endomembrane system|GO:0005886,plasma membrane|GO:0043231,intracellular membrane-b…	GO:0005515,protein binding|GO:0051082,unfolded protein binding|GO:0005488,binding	osa04141,Protein processing in endoplasmic reticulum	http://www.uniprot.org/uniprot/Q0DKL2	FALSE
Q94CS9	0.661275	-0.596678	Q94CS9	TIP1-2	GO:0009992,cellular water homeostasis|GO:0015850,organic hydroxy compound transport|GO:0042592,homeostatic process|GO:0051179,localization|GO:0090066,regulation of anatomical structure size|GO:0044699,single-organism process|GO:0006884,cell volume homeostasis|GO:0071840,cellular component organization or biogenesis|GO:0016043,cellular component organization|GO:0008643,carbohydrate transport|GO:00…	GO:0000325,plant-type vacuole|GO:0043229,intracellular organelle|GO:0071944,cell periphery|GO:0005622,intracellular|GO:0031226,intrinsic component of plasma membrane|GO:0043226,organelle|GO:0031224,intrinsic component of membrane|GO:0005737,cytoplasm|GO:0031090,organelle membrane|GO:0005773,vacuole|GO:0043227,membrane-bounded organelle|GO:0016021,integral component of membrane|GO:0016020,membrane…	GO:0022891,substrate-specific transmembrane transporter activity|GO:0022838,substrate-specific channel activity|GO:0022857,transmembrane transporter activity|GO:1901476,carbohydrate transporter activity|GO:0005215,transporter activity|GO:0015665,alcohol transmembrane transporter activity|GO:0015144,carbohydrate transmembrane transporter activity|GO:0015250,water channel activity|GO:1901618,organi…		http://www.uniprot.org/uniprot/Q94CS9	FALSE
Q7XSN8	1.7655	0.820078	Q7XSN8	SERR	GO:0070178,D-serine metabolic process|GO:0044710,single-organism metabolic process|GO:0009987,cellular process|GO:0006563,L-serine metabolic process|GO:0006082,organic acid metabolic process|GO:0044238,primary metabolic process|GO:0044237,cellular metabolic process|GO:0006520,cellular amino acid metabolic process|GO:0019752,carboxylic acid metabolic process|GO:0071704,organic substance metabolic …		GO:0035639,purine ribonucleoside triphosphate binding|GO:0008721,D-serine ammonia-lyase activity|GO:0047661,amino-acid racemase activity|GO:0005488,binding|GO:0043167,ion binding|GO:1901363,heterocyclic compound binding|GO:0001883,purine nucleoside binding|GO:0001882,nucleoside binding|GO:0043168,anion binding|GO:0043169,cation binding|GO:0016841,ammonia-lyase activity|GO:0016840,carbon-nitrogen …	osa00260,Glycine, serine and threonine metabolism	http://www.uniprot.org/uniprot/Q7XSN8	FALSE
Q6ASY2	0.676963	-0.56285	Q6ASY2	LTPL1	GO:0044238,primary metabolic process|GO:0019538,protein metabolic process|GO:0043170,macromolecule metabolic process|GO:0071704,organic substance metabolic process|GO:0008152,metabolic process|GO:0006508,proteolysis	GO:0043229,intracellular organelle|GO:0043227,membrane-bounded organelle|GO:0043226,organelle|GO:0031224,intrinsic component of membrane|GO:0031225,anchored component of membrane|GO:0005737,cytoplasm|GO:0031982,vesicle|GO:0016023,cytoplasmic membrane-bounded vesicle|GO:0031410,cytoplasmic vesicle|GO:0098805,whole membrane|GO:0016020,membrane|GO:0031988,membrane-bounded vesicle|GO:0044433,cytoplas…	GO:0016787,hydrolase activity|GO:0008289,lipid binding|GO:0003824,catalytic activity|GO:0005488,binding|GO:0008233,peptidase activity		http://www.uniprot.org/uniprot/Q6ASY2	FALSE
B9F2U5	3.18315	1.67045	B9F2U5	Os02g0157700	GO:0034250,positive regulation of cellular amide metabolic process|GO:0080090,regulation of primary metabolic process|GO:0019222,regulation of metabolic process|GO:0009891,positive regulation of biosynthetic process|GO:0051246,regulation of protein metabolic process|GO:0031325,positive regulation of cellular metabolic process|GO:0031323,regulation of cellular metabolic process|GO:0043043,peptide …	GO:0005737,cytoplasm|GO:0009536,plastid|GO:0043231,intracellular membrane-bounded organelle|GO:0044464,cell part|GO:0044444,cytoplasmic part|GO:0005623,cell|GO:0005622,intracellular|GO:0043229,intracellular organelle|GO:0044424,intracellular part|GO:0043227,membrane-bounded organelle|GO:0043226,organelle|GO:0009507,chloroplast	GO:0035639,purine ribonucleoside triphosphate binding|GO:0005488,binding|GO:0043167,ion binding|GO:1901363,heterocyclic compound binding|GO:1901265,nucleoside phosphate binding|GO:0001882,nucleoside binding|GO:0043168,anion binding|GO:0016462,pyrophosphatase activity|GO:0000166,nucleotide binding|GO:0032561,guanyl ribonucleotide binding|GO:0001883,purine nucleoside binding|GO:0032549,ribonucleosi…		http://www.uniprot.org/uniprot/B9F2U5	FALSE
Q75I36	0.680625	-0.555068	Q75I36	Os03g40920					http://www.uniprot.org/uniprot/Q75I36	FALSE
Q6Z6H5	1.74692	0.804817	Q6Z6H5	P0486G03.5	GO:0008152,metabolic process		GO:0043169,cation binding|GO:0043167,ion binding|GO:0003824,catalytic activity|GO:0005488,binding|GO:0046872,metal ion binding		http://www.uniprot.org/uniprot/Q6Z6H5	FALSE
Q6YZI5	0.557652	-0.842564	Q6YZI5	P0562A06.11	GO:0009892,negative regulation of metabolic process|GO:0080090,regulation of primary metabolic process|GO:0019222,regulation of metabolic process|GO:0031324,negative regulation of cellular metabolic process|GO:0031323,regulation of cellular metabolic process|GO:0008152,metabolic process|GO:0034641,cellular nitrogen compound metabolic process|GO:0006807,nitrogen compound metabolic process|GO:00442…	GO:0005737,cytoplasm|GO:0043231,intracellular membrane-bounded organelle|GO:0044464,cell part|GO:0043229,intracellular organelle|GO:0005739,mitochondrion|GO:0005622,intracellular|GO:0044444,cytoplasmic part|GO:0005623,cell|GO:0044424,intracellular part|GO:0043227,membrane-bounded organelle|GO:0043226,organelle	GO:0004857,enzyme inhibitor activity|GO:0098772,molecular function regulator|GO:0030234,enzyme regulator activity		http://www.uniprot.org/uniprot/Q6YZI5	FALSE
Q6K6C4	2.01996	1.01433	Q6K6C4	P0643F09.1	GO:0019752,carboxylic acid metabolic process|GO:0044249,cellular biosynthetic process|GO:0006807,nitrogen compound metabolic process|GO:0044281,small molecule metabolic process|GO:0044283,small molecule biosynthetic process|GO:0009069,serine family amino acid metabolic process|GO:0044699,single-organism process|GO:1901576,organic substance biosynthetic process|GO:0044710,single-organism metabolic…		GO:0097159,organic cyclic compound binding|GO:0000166,nucleotide binding|GO:0036094,small molecule binding|GO:0005488,binding|GO:0003676,nucleic acid binding|GO:1901363,heterocyclic compound binding|GO:1901265,nucleoside phosphate binding		http://www.uniprot.org/uniprot/Q6K6C4	FALSE
Q6ER87	1.42128	0.507192	Q6ER87	OSJNBa0014M17.19					http://www.uniprot.org/uniprot/Q6ER87	FALSE
Q53JJ3	1.94054	0.956456	Q53JJ3	LOC_Os11g12820					http://www.uniprot.org/uniprot/Q53JJ3	FALSE
Q0JME1	1.73197	0.792414	Q0JME1	Os01g0511600					http://www.uniprot.org/uniprot/Q0JME1	FALSE
Q5KQI6	1.60621	0.683664	Q5KQI6	NSI	GO:0006739,NADP metabolic process|GO:0006732,coenzyme metabolic process|GO:0006733,oxidoreduction coenzyme metabolic process|GO:0034641,cellular nitrogen compound metabolic process|GO:0006098,pentose-phosphate shunt|GO:0046496,nicotinamide nucleotide metabolic process|GO:0072524,pyridine-containing compound metabolic process|GO:0044699,single-organism process|GO:0006139,nucleobase-containing comp…	GO:0005737,cytoplasm|GO:0009536,plastid|GO:0043231,intracellular membrane-bounded organelle|GO:0005634,nucleus|GO:0044464,cell part|GO:0044444,cytoplasmic part|GO:0005623,cell|GO:0005622,intracellular|GO:0043229,intracellular organelle|GO:0044424,intracellular part|GO:0043227,membrane-bounded organelle|GO:0043226,organelle|GO:0009507,chloroplast	GO:0008080,N-acetyltransferase activity|GO:0016740,transferase activity|GO:0003824,catalytic activity|GO:0016407,acetyltransferase activity|GO:0016746,transferase activity, transferring acyl groups|GO:0016747,transferase activity, transferring acyl groups other than amino-acyl groups|GO:0016410,N-acyltransferase activity		http://www.uniprot.org/uniprot/Q5KQI6	FALSE
P50156	0.582441	-0.779817	P50156	TIP1-1	GO:0006810,transport|GO:0051179,localization|GO:0051234,establishment of localization	GO:0043229,intracellular organelle|GO:0043227,membrane-bounded organelle|GO:0043226,organelle|GO:0031224,intrinsic component of membrane|GO:0005737,cytoplasm|GO:0031090,organelle membrane|GO:0005773,vacuole|GO:0016021,integral component of membrane|GO:0016020,membrane|GO:0005774,vacuolar membrane|GO:0044437,vacuolar part|GO:0098588,bounding membrane of organelle|GO:0043231,intracellular membrane-…	GO:0005215,transporter activity		http://www.uniprot.org/uniprot/P50156	FALSE
Q2R483	1.53061	0.614106	Q2R483	Os11g0484000	GO:0006520,cellular amino acid metabolic process|GO:0006732,coenzyme metabolic process|GO:0071267,L-methionine salvage|GO:0019752,carboxylic acid metabolic process|GO:0071265,L-methionine biosynthetic process|GO:0044249,cellular biosynthetic process|GO:0034641,cellular nitrogen compound metabolic process|GO:0006807,nitrogen compound metabolic process|GO:0009067,aspartate family amino acid biosynt…	GO:0005737,cytoplasm|GO:0044464,cell part|GO:0005623,cell|GO:0005622,intracellular|GO:0044424,intracellular part	GO:0046570,methylthioribulose 1-phosphate dehydratase activity|GO:0043874,acireductone synthase activity|GO:0042578,phosphoric ester hydrolase activity|GO:0005488,binding|GO:0016791,phosphatase activity|GO:0016862,intramolecular oxidoreductase activity, interconverting keto- and enol-groups|GO:0016860,intramolecular oxidoreductase activity|GO:0043169,cation binding|GO:0043716,2-hydroxy-3-keto-5-m…	osa00270,Cysteine and methionine metabolism|osa01100,Metabolic pathways	http://www.uniprot.org/uniprot/Q2R483	FALSE
Q0JR25	0.374262	-1.41788	Q0JR25	RBBI3.3	GO:0009892,negative regulation of metabolic process|GO:0080090,regulation of primary metabolic process|GO:0019222,regulation of metabolic process|GO:0031324,negative regulation of cellular metabolic process|GO:0031323,regulation of cellular metabolic process|GO:0043086,negative regulation of catalytic activity|GO:0044267,cellular protein metabolic process|GO:0051248,negative regulation of protein…	GO:0005576,extracellular region	GO:0004866,endopeptidase inhibitor activity|GO:0061135,endopeptidase regulator activity|GO:0061134,peptidase regulator activity|GO:0030414,peptidase inhibitor activity|GO:0004867,serine-type endopeptidase inhibitor activity|GO:0004857,enzyme inhibitor activity|GO:0098772,molecular function regulator|GO:0030234,enzyme regulator activity		http://www.uniprot.org/uniprot/Q0JR25	FALSE
Q7XN02	1.94459	0.959468	Q7XN02	OSJNBb0038F03.9	GO:0008104,protein localization|GO:0044281,small molecule metabolic process|GO:1901360,organic cyclic compound metabolic process|GO:0044710,single-organism metabolic process|GO:0044711,single-organism biosynthetic process|GO:0070727,cellular macromolecule localization|GO:0071840,cellular component organization or biogenesis|GO:0033036,macromolecule localization|GO:0006364,rRNA processing|GO:00344…	GO:0005737,cytoplasm|GO:0009536,plastid|GO:0043231,intracellular membrane-bounded organelle|GO:0044464,cell part|GO:0044444,cytoplasmic part|GO:0005623,cell|GO:0005622,intracellular|GO:0043229,intracellular organelle|GO:0044424,intracellular part|GO:0043227,membrane-bounded organelle|GO:0043226,organelle|GO:0009507,chloroplast			http://www.uniprot.org/uniprot/Q7XN02	FALSE
Q7XT06	0.57179	-0.806443	Q7XT06	OSJNBb0050O03.16	GO:0008152,metabolic process		GO:0016879,ligase activity, forming carbon-nitrogen bonds|GO:0016874,ligase activity|GO:0016884,carbon-nitrogen ligase activity, with glutamine as amido-N-donor|GO:0003824,catalytic activity		http://www.uniprot.org/uniprot/Q7XT06	FALSE
Q0DTF5	0.637328	-0.649892	Q0DTF5	Os03g0251000					http://www.uniprot.org/uniprot/Q0DTF5	FALSE
Q7XPV0	1.48726	0.572661	Q7XPV0	OSJNBa0088H09.6	GO:0042221,response to chemical|GO:0007166,cell surface receptor signaling pathway|GO:0016310,phosphorylation|GO:0023052,signaling|GO:0007165,signal transduction|GO:0070887,cellular response to chemical stimulus|GO:0007167,enzyme linked receptor protein signaling pathway|GO:0046777,protein autophosphorylation|GO:0044699,single-organism process|GO:0009755,hormone-mediated signaling pathway|GO:0044…	GO:0016020,membrane|GO:0044464,cell part|GO:0005623,cell|GO:0055044,symplast|GO:0071944,cell periphery|GO:0009506,plasmodesma|GO:0005911,cell-cell junction|GO:0005886,plasma membrane|GO:0030054,cell junction	GO:0038023,signaling receptor activity|GO:0035639,purine ribonucleoside triphosphate binding|GO:0019899,enzyme binding|GO:0060089,molecular transducer activity|GO:0004872,receptor activity|GO:0004871,signal transducer activity|GO:0044389,ubiquitin-like protein ligase binding|GO:0043167,ion binding|GO:1901363,heterocyclic compound binding|GO:0001883,purine nucleoside binding|GO:0001882,nucleoside …		http://www.uniprot.org/uniprot/Q7XPV0	FALSE
Q7XPQ4	1.86299	0.897619	Q7XPQ4	OSJNBa0053K19.19	GO:0009058,biosynthetic process|GO:0008152,metabolic process		GO:0004373,glycogen (starch) synthase activity|GO:2001070,starch binding|GO:0035251,UDP-glucosyltransferase activity|GO:0030247,polysaccharide binding|GO:0030246,carbohydrate binding|GO:0046527,glucosyltransferase activity|GO:0003824,catalytic activity|GO:0016740,transferase activity|GO:0005488,binding|GO:0016757,transferase activity, transferring glycosyl groups|GO:0016758,transferase activity, …		http://www.uniprot.org/uniprot/Q7XPQ4	FALSE
Q7XAK7	0.619975	-0.689719	Q7XAK7	P0617C02.124-2	GO:0006810,transport|GO:0009987,cellular process|GO:0051179,localization|GO:0044765,single-organism transport|GO:0044763,single-organism cellular process|GO:1902578,single-organism localization|GO:0051234,establishment of localization|GO:0055085,transmembrane transport|GO:0044699,single-organism process	GO:0044425,membrane part|GO:0016021,integral component of membrane|GO:0016020,membrane|GO:0031224,intrinsic component of membrane	GO:0022891,substrate-specific transmembrane transporter activity|GO:0005215,transporter activity|GO:0022857,transmembrane transporter activity|GO:0022892,substrate-specific transporter activity		http://www.uniprot.org/uniprot/Q7XAK7	FALSE
Q0IXE8	1.76612	0.820587	Q0IXE8	Os10g0443200	GO:0090502,RNA phosphodiester bond hydrolysis, endonucleolytic|GO:0016070,RNA metabolic process|GO:0090501,RNA phosphodiester bond hydrolysis|GO:0044260,cellular macromolecule metabolic process|GO:0006139,nucleobase-containing compound metabolic process|GO:0009987,cellular process|GO:0006725,cellular aromatic compound metabolic process|GO:0044237,cellular metabolic process|GO:0043170,macromolecul…	GO:0005737,cytoplasm|GO:0044464,cell part|GO:0005623,cell|GO:0005622,intracellular|GO:0044424,intracellular part	GO:0016787,hydrolase activity|GO:0043566,structure-specific DNA binding|GO:0043565,sequence-specific DNA binding|GO:0004518,nuclease activity|GO:0004519,endonuclease activity|GO:0004540,ribonuclease activity|GO:0004521,endoribonuclease activity|GO:0016788,hydrolase activity, acting on ester bonds|GO:1901363,heterocyclic compound binding|GO:0003824,catalytic activity|GO:0005488,binding|GO:0003676,…		http://www.uniprot.org/uniprot/Q0IXE8	FALSE
Q2QPD1	1.9816	0.986667	Q2QPD1	LOC_Os12g34890	GO:0006633,fatty acid biosynthetic process|GO:0006631,fatty acid metabolic process|GO:0019752,carboxylic acid metabolic process|GO:0044249,cellular biosynthetic process|GO:0044281,small molecule metabolic process|GO:0044283,small molecule biosynthetic process|GO:0072330,monocarboxylic acid biosynthetic process|GO:0044699,single-organism process|GO:1901576,organic substance biosynthetic process|GO…				http://www.uniprot.org/uniprot/Q2QPD1	FALSE
Q5VRV7	1.49193	0.577184	Q5VRV7	P0013F10.24	GO:0022622,root system development|GO:0044238,primary metabolic process|GO:0048316,seed development|GO:0048589,developmental growth|GO:0048588,developmental cell growth|GO:0061458,reproductive system development|GO:0070647,protein modification by small protein conjugation or removal|GO:0030154,cell differentiation|GO:0048468,cell development|GO:0048469,cell maturation|GO:0009791,post-embryonic de…	GO:0005737,cytoplasm|GO:0005829,cytosol|GO:0044464,cell part|GO:0005623,cell|GO:0005622,intracellular|GO:0044444,cytoplasmic part|GO:0044424,intracellular part	GO:0016787,hydrolase activity|GO:0019783,ubiquitin-like protein-specific protease activity|GO:0046914,transition metal ion binding|GO:0003824,catalytic activity|GO:0008242,omega peptidase activity|GO:0043167,ion binding|GO:0043169,cation binding|GO:0008234,cysteine-type peptidase activity|GO:0008238,exopeptidase activity|GO:0036459,ubiquitinyl hydrolase activity|GO:0070011,peptidase activity, act…		http://www.uniprot.org/uniprot/Q5VRV7	FALSE
